# Supplementary material for: A multifaceted role of progranulin in regulating amyloid-beta dynamics and responses
Source: Life Sci Alliance. 2021 Jun 8;4(7):e202000874. doi: 10.26508/lsa.202000874 (PMC8200295; doi:10.26508/lsa.202000874)
Supplement: Supplementary file 1 [file LSA-2020-00874_Supplemental_Data_1.xlsx]

## Sheet: WT vs. GRN--
result_gene_symbol	genes	logFC	AveExpr	t	P.Value	adj.P.Val	B
Ppp1r9b	ENSMUSG00000038976	1.17296	7.57105	4.64758	0.000180591	0.489564	0.621886
St3gal5	ENSMUSG00000056091	-0.816451	7.9247	-4.36546	0.000341159	0.489564	0.113107
Anp32a	ENSMUSG00000032249	0.978821	7.24918	4.33385	0.000366452	0.489564	0.0523021
Mgp	ENSMUSG00000030218	1.31735	5.21145	4.35512	0.000349229	0.489564	-0.114881
Habp4	ENSMUSG00000021476	-0.841414	8.11163	-4.19118	0.00050633	0.489564	-0.191037
Nwd2	ENSMUSG00000090061	-1.0764	6.32127	-4.25047	0.000442633	0.489564	-0.200029
Zcchc8	ENSMUSG00000029427	0.973809	4.7464	4.16162	0.000541448	0.489564	-0.524234
Txnip	ENSMUSG00000038393	1.46725	3.93919	4.15501	0.000549636	0.489564	-0.680537
Lrpprc	ENSMUSG00000024120	-1.1308	8.25035	-3.9123	0.000953853	0.489564	-0.699258
Tinagl1	ENSMUSG00000028776	2.09236	2.72739	4.82654	0.000120956	0.489564	-0.708093
Smarcc2	ENSMUSG00000025369	0.976395	6.77515	3.88818	0.0010076	0.489564	-0.756567
Fam160b2	ENSMUSG00000022095	-1.12694	6.04927	-3.91346	0.000951352	0.489564	-0.832249
Cers2	ENSMUSG00000015714	1.50954	4.24902	4.01559	0.000754337	0.489564	-0.900533
Grn	ENSMUSG00000034708	4.10027	4.15995	4.97833	8.6271e-05	0.489564	-0.929004
Rbp1	ENSMUSG00000046402	1.31491	4.49412	3.96651	0.000843335	0.489564	-0.92987
Serping1	ENSMUSG00000023224	1.19062	4.16342	4.07054	0.00066583	0.489564	-0.98368
Med25	ENSMUSG00000002968	0.996213	4.63374	3.8909	0.00100139	0.489564	-0.993688
Fam172a	ENSMUSG00000064138	0.985064	5.16334	3.82186	0.00117141	0.489564	-0.998543
Tmem87b	ENSMUSG00000014353	-1.00085	5.84577	-3.82284	0.0011688	0.489564	-1.0124
Cox10	ENSMUSG00000042148	-0.920413	6.39548	-3.77319	0.00130829	0.489564	-1.02137
Garem1	ENSMUSG00000042680	-0.797932	5.99897	-3.77334	0.00130785	0.489564	-1.03403
Igfbp2	ENSMUSG00000039323	2.0827	3.54852	4.04292	0.000708937	0.489564	-1.0607
Myl12a	ENSMUSG00000024048	0.940308	4.36636	3.83435	0.00113864	0.489564	-1.095
Ntng1	ENSMUSG00000059857	-0.848504	6.66557	-3.71094	0.0015068	0.489564	-1.09819
Col1a2	ENSMUSG00000029661	1.46523	3.69108	3.91893	0.000939596	0.489564	-1.12777
Plcxd3	ENSMUSG00000049148	-1.52372	4.62844	-3.97976	0.000818312	0.489564	-1.15257
Paqr4	ENSMUSG00000023909	-0.798415	6.49409	-3.69489	0.00156265	0.489564	-1.15596
Cttn	ENSMUSG00000031078	1.23032	5.32981	3.67013	0.00165291	0.489564	-1.22211
Hmbox1	ENSMUSG00000021972	0.988351	4.20197	3.74171	0.00140518	0.489564	-1.26811
Ndufb9	ENSMUSG00000022354	-0.774512	8.74095	-3.58582	0.00200079	0.489564	-1.27846
Faah	ENSMUSG00000034171	-0.812215	7.38488	-3.58063	0.00202443	0.489564	-1.31123
Rtcb	ENSMUSG00000001783	-0.746773	6.79125	-3.56795	0.00208337	0.489564	-1.35093
Ndufa5	ENSMUSG00000023089	-0.823422	8.92987	-3.54299	0.00220434	0.489564	-1.35511
Tm2d3	ENSMUSG00000078681	-0.790346	7.39344	-3.55619	0.00213951	0.489564	-1.35661
Ephb3	ENSMUSG00000005958	-1.18914	5.89438	-3.63411	0.00179352	0.489564	-1.35825
Rpl26	ENSMUSG00000060938	-0.741748	8.20903	-3.52749	0.00228294	0.489564	-1.39001
Acbd5	ENSMUSG00000026781	0.834318	5.24125	3.58334	0.00201202	0.489564	-1.41007
Hras	ENSMUSG00000025499	-0.931507	7.07463	-3.53331	0.00225312	0.489564	-1.41076
mt-Nd4	ENSMUSG00000064363	-0.791467	15.6895	-3.47605	0.00256423	0.489564	-1.45664
Prr14l	ENSMUSG00000054280	1.07267	4.28506	3.61144	0.00188802	0.489564	-1.47116
H2-D1	ENSMUSG00000073411	0.94078	4.74873	3.60901	0.00189845	0.489564	-1.47798
Tmem63b	ENSMUSG00000036026	1.33114	5.47644	3.51726	0.00233636	0.489564	-1.48514
Pde4b	ENSMUSG00000028525	-0.778403	7.02485	-3.48808	0.00249555	0.489564	-1.48642
1500009C09Rik	ENSMUSG00000068099	-0.822903	6.47347	-3.47413	0.00257541	0.489564	-1.53202
Ppp5c	ENSMUSG00000003099	0.852409	5.26767	3.51822	0.00233131	0.489564	-1.53281
Atf6b	ENSMUSG00000015461	1.04933	5.64704	3.47515	0.00256947	0.489564	-1.5392
Gm42440	ENSMUSG00000105720	-1.20305	4.95702	-3.61032	0.00189282	0.489564	-1.56728
Ubtf	ENSMUSG00000020923	0.90984	5.66109	3.45694	0.00267727	0.489564	-1.57797
Actr3b	ENSMUSG00000056367	-0.73623	8.38003	-3.41748	0.00292636	0.489564	-1.58672
B4galnt4	ENSMUSG00000055629	0.985384	5.1171	3.46566	0.0026251	0.489564	-1.60575
Sptbn2	ENSMUSG00000067889	-0.626694	8.48554	-3.39969	0.003046	0.489564	-1.61736
Fzd3	ENSMUSG00000007989	0.960108	5.51919	3.42484	0.00287821	0.489564	-1.61877
Ahnak	ENSMUSG00000069833	0.873037	4.55566	3.48828	0.0024944	0.489564	-1.65158
Clic4	ENSMUSG00000037242	1.06032	4.76335	3.44143	0.00277254	0.489564	-1.66855
Ttll7	ENSMUSG00000036745	-0.624898	8.07021	-3.35929	0.00333584	0.489564	-1.69533
2210016L21Rik	ENSMUSG00000029559	-0.635698	6.76046	-3.36847	0.00326768	0.489564	-1.70024
Tsn	ENSMUSG00000026374	-0.703626	8.26874	-3.34968	0.00340862	0.489564	-1.71147
Tuba4a	ENSMUSG00000026202	-0.686812	9.73766	-3.33799	0.00349934	0.489564	-1.72328
Memo1	ENSMUSG00000058704	1.4028	3.61618	3.59202	0.0019729	0.489564	-1.73429
Dkc1	ENSMUSG00000031403	-0.868138	6.38673	-3.35364	0.00337848	0.489564	-1.74953
Map3k13	ENSMUSG00000033618	-0.842888	6.0916	-3.35292	0.00338392	0.489564	-1.76425
Map1lc3b	ENSMUSG00000031812	-0.776909	8.67758	-3.31767	0.00366276	0.489564	-1.76569
Npc1	ENSMUSG00000024413	0.840754	5.30447	3.36802	0.00327098	0.489564	-1.77339
Ubr4	ENSMUSG00000066036	-0.763304	8.04977	-3.31044	0.00372267	0.489564	-1.7841
Sh3gl1	ENSMUSG00000003200	1.3995	4.37377	3.3785	0.00319475	0.489564	-1.78444
Lhfpl4	ENSMUSG00000042873	-0.627644	7.43217	-3.31164	0.00371266	0.489564	-1.78728
mt-Nd1	ENSMUSG00000064341	-0.631285	13.3205	-3.29857	0.00382314	0.489564	-1.78776
Elavl4	ENSMUSG00000028546	-0.654456	7.53752	-3.30719	0.00374986	0.489564	-1.79386
Arfgap1	ENSMUSG00000027575	-0.912263	6.77081	-3.32028	0.00364133	0.489564	-1.79517
Tmtc1	ENSMUSG00000030306	1.15765	3.978	3.41452	0.00294594	0.489564	-1.80091
Hsp90b1	ENSMUSG00000020048	0.832499	7.26121	3.2952	0.00385213	0.489564	-1.81101
Ndufb7	ENSMUSG00000033938	-0.711946	6.48982	-3.30224	0.00379174	0.489564	-1.82766
Prmt8	ENSMUSG00000030350	-0.853253	6.64407	-3.3021	0.00379297	0.489564	-1.82818
Pcdh7	ENSMUSG00000029108	0.728695	5.10784	3.32131	0.00363295	0.489564	-1.83076
Ttl	ENSMUSG00000027394	-0.827495	6.92229	-3.29227	0.00387752	0.489564	-1.83416
Nos1ap	ENSMUSG00000038473	-0.847077	7.64333	-3.28281	0.00396061	0.489564	-1.83733
Grhpr	ENSMUSG00000035637	-0.906379	4.64146	-3.40873	0.00298459	0.489564	-1.85505
Vim	ENSMUSG00000026728	0.765222	5.32245	3.31435	0.00369013	0.489564	-1.86145
Map4k3	ENSMUSG00000024242	0.843967	4.76753	3.29778	0.00382994	0.489564	-1.88965
Ift20	ENSMUSG00000001105	-0.708569	8.04451	-3.24989	0.00426367	0.489564	-1.8929
Arl6ip4	ENSMUSG00000029404	-0.806947	6.43346	-3.26776	0.00409648	0.489564	-1.89456
Sparcl1	ENSMUSG00000029309	-0.782829	11.3532	-3.22636	0.00449402	0.489564	-1.92276
Sv2a	ENSMUSG00000038486	-0.61816	9.72054	-3.22569	0.00450081	0.489564	-1.92751
Id3	ENSMUSG00000007872	0.980364	5.88226	3.23786	0.00437995	0.489564	-1.94195
Gm43048	ENSMUSG00000105828	-0.901176	6.19584	-3.24039	0.00435522	0.489564	-1.94598
Gnb2	ENSMUSG00000029713	1.56739	5.0898	3.2266	0.00449166	0.489564	-1.9812
Ctnnbip1	ENSMUSG00000028988	-0.654157	8.07365	-3.2003	0.00476341	0.489564	-1.98141
Gnb4	ENSMUSG00000027669	1.37823	3.52611	3.47483	0.00257135	0.489564	-1.99275
Csnk1g2	ENSMUSG00000003345	0.780003	6.10122	3.20442	0.00471981	0.489564	-1.99462
Rtn1	ENSMUSG00000021087	-0.581363	11.3011	-3.18601	0.00491776	0.489564	-1.99665
Hsp90aa1	ENSMUSG00000021270	-0.838487	9.65992	-3.1876	0.0049003	0.489564	-1.9969
Arih1	ENSMUSG00000025234	0.699662	5.96856	3.2003	0.00476342	0.489564	-2.00266
Stard7	ENSMUSG00000027367	-0.869384	7.86248	-3.18886	0.00488655	0.489564	-2.00488
Twistnb	ENSMUSG00000020561	-0.767658	5.60642	-3.22529	0.00450474	0.489564	-2.01709
Srpk1	ENSMUSG00000004865	-0.688198	6.15425	-3.19439	0.00482667	0.489564	-2.02091
S1pr1	ENSMUSG00000045092	1.13019	5.37475	3.19427	0.00482792	0.489564	-2.02231
Elavl2	ENSMUSG00000008489	-0.732013	7.52521	-3.17474	0.00504297	0.489564	-2.03073
Pcmtd2	ENSMUSG00000027589	0.742351	4.96906	3.21366	0.00462339	0.489564	-2.0318
Lcmt1	ENSMUSG00000030763	-0.759354	7.28928	-3.17569	0.00503222	0.489564	-2.03334
Rbsn	ENSMUSG00000014550	0.887289	4.6436	3.23004	0.00445725	0.489564	-2.03718
Rnf121	ENSMUSG00000070426	-0.854791	5.25252	-3.23423	0.00441563	0.489564	-2.04069
Ggnbp2	ENSMUSG00000020530	-0.562112	8.12362	-3.15382	0.00528358	0.489564	-2.06319
Chd3	ENSMUSG00000018474	-0.6143	9.85544	-3.14272	0.00541577	0.489564	-2.07771
Rnf157	ENSMUSG00000052949	-0.830631	8.69033	-3.14039	0.00544391	0.489564	-2.08586
D430041D05Rik	ENSMUSG00000068373	0.719483	5.98311	3.1464	0.0053715	0.489564	-2.09469
Svop	ENSMUSG00000042078	-0.603654	7.17641	-3.13981	0.00545089	0.489564	-2.09715
Sf1	ENSMUSG00000024949	1.00781	7.08824	3.13458	0.00551466	0.489564	-2.10013
Tor1b	ENSMUSG00000026848	-0.774166	6.01421	-3.15804	0.00523415	0.489564	-2.1007
Arrb1	ENSMUSG00000018909	-0.891014	7.87062	-3.12583	0.00562307	0.489564	-2.11677
Syngr1	ENSMUSG00000022415	-0.891011	8.08673	-3.1146	0.00576524	0.489564	-2.1362
Robo1	ENSMUSG00000022883	1.26443	3.28069	3.34554	0.00344052	0.489564	-2.14982
Cdkn1a	ENSMUSG00000023067	1.43055	3.85894	3.24653	0.00429583	0.489564	-2.15449
Mgll	ENSMUSG00000033174	-0.57182	8.71148	-3.09517	0.0060194	0.489564	-2.16611
Adgrb1	ENSMUSG00000034730	0.891474	5.40849	3.1102	0.0058218	0.489564	-2.18241
Lamc1	ENSMUSG00000026478	1.11213	3.35447	3.37919	0.00318983	0.489564	-2.18531
Eif2s2	ENSMUSG00000074656	-0.737452	8.33652	-3.08537	0.00615169	0.489564	-2.18533
Usp48	ENSMUSG00000043411	-0.610252	7.52184	-3.08744	0.00612345	0.489564	-2.18616
Psme3	ENSMUSG00000078652	0.692721	5.84998	3.10047	0.00594895	0.489564	-2.18768
Tuba1b	ENSMUSG00000023004	-0.741629	10.2099	-3.07998	0.00622568	0.489564	-2.19069
Thsd4	ENSMUSG00000032289	1.20575	4.43346	3.13855	0.00546617	0.489564	-2.1995
Rps14	ENSMUSG00000024608	-0.73405	10.31	-3.07436	0.00630364	0.489564	-2.20094
Kpna4	ENSMUSG00000027782	0.765096	5.57896	3.09195	0.0060626	0.489564	-2.20295
Sgk1	ENSMUSG00000019970	0.810709	5.0243	3.09919	0.00596595	0.489564	-2.20764
Galnt14	ENSMUSG00000024064	-0.87449	4.63344	-3.19494	0.0048207	0.489564	-2.21395
Ramp3	ENSMUSG00000041046	-1.80301	3.53248	-3.60654	0.00190909	0.489564	-2.21645
Gas6	ENSMUSG00000031451	1.25852	5.19972	3.08288	0.00618576	0.489564	-2.22069
Trabd	ENSMUSG00000015363	0.855091	4.034	3.17911	0.00499401	0.489564	-2.23541
Exosc9	ENSMUSG00000027714	-0.849688	5.45452	-3.089	0.00610228	0.489564	-2.23673
Mylk	ENSMUSG00000022836	-0.769999	6.28514	-3.06407	0.00644908	0.489564	-2.24865
Klhl9	ENSMUSG00000070923	0.818974	4.33912	3.09703	0.00599452	0.489564	-2.25677
Prps2	ENSMUSG00000025742	1.02559	3.91911	3.22853	0.00447228	0.489564	-2.26536
Heatr5b	ENSMUSG00000039414	1.14906	4.8101	3.0636	0.00645582	0.489564	-2.2674
Tram1l1	ENSMUSG00000044528	0.712089	4.16333	3.11221	0.00579594	0.489564	-2.27156
Extl1	ENSMUSG00000028838	-0.963276	5.29004	-3.09604	0.00600772	0.489564	-2.27631
Pxn	ENSMUSG00000029528	0.936409	4.05885	3.14605	0.00537573	0.489564	-2.27718
Hnrnpm	ENSMUSG00000059208	0.593551	7.41891	3.03226	0.00691941	0.489564	-2.28124
Pdss2	ENSMUSG00000038240	-0.94661	4.7084	-3.1447	0.00539194	0.489564	-2.28443
Ppfia4	ENSMUSG00000026458	-0.827377	6.88967	-3.03555	0.00686924	0.489564	-2.28791
Sh3bgrl	ENSMUSG00000031246	0.714945	5.23807	3.05109	0.00663713	0.489564	-2.29026
Cox6a2	ENSMUSG00000030785	-1.21332	4.37983	-3.20115	0.00475437	0.489564	-2.29049
mt-Co1	ENSMUSG00000064351	-0.49747	11.1074	-3.02174	0.00708206	0.489564	-2.29545
Gm43760	ENSMUSG00000107106	-1.82128	3.1086	-3.87296	0.00104305	0.489564	-2.29904
Syngap1	ENSMUSG00000067629	1.36965	3.67344	3.16402	0.00516483	0.489564	-2.30602
Abhd2	ENSMUSG00000039202	0.901655	5.25954	3.03542	0.00687117	0.489564	-2.30684
Slc36a1	ENSMUSG00000020261	0.908204	4.91	3.04377	0.00674555	0.489564	-2.31367
Bet1l	ENSMUSG00000025484	-0.782998	6.87972	-3.01609	0.00717094	0.489564	-2.32011
Ppm1g	ENSMUSG00000029147	-0.641683	6.26163	-3.01119	0.00724907	0.489564	-2.3339
Samd8	ENSMUSG00000021770	-0.89518	6.45118	-3.00884	0.00728677	0.489564	-2.33862
Hpca	ENSMUSG00000028785	-0.629616	11.371	-2.99694	0.00748053	0.489564	-2.34023
Kctd20	ENSMUSG00000005936	0.878466	4.17428	3.06059	0.00649904	0.489564	-2.34362
Cyp46a1	ENSMUSG00000021259	-0.818321	6.99255	-2.99909	0.00744511	0.489564	-2.34574
Trank1	ENSMUSG00000062296	1.1015	5.65417	3.00196	0.00739819	0.489564	-2.34686
Lias	ENSMUSG00000029199	-0.665138	6.08553	-3.00421	0.00736152	0.489564	-2.35043
Mir9-3hg	ENSMUSG00000097023	-1.5396	4.02625	-3.30186	0.00379505	0.489564	-2.35436
Pcdh1	ENSMUSG00000051375	0.990405	4.93646	3.02834	0.00697958	0.489564	-2.35747
Trappc2	ENSMUSG00000079317	1.04202	3.4245	3.15171	0.00530837	0.489564	-2.36379
Spag9	ENSMUSG00000020859	0.71725	6.36525	2.97476	0.00785523	0.489564	-2.38713
Psmc5	ENSMUSG00000020708	-0.790796	7.73635	-2.97038	0.00793137	0.489564	-2.3915
Bex3	ENSMUSG00000046432	-0.611564	7.7332	-2.96968	0.00794345	0.489564	-2.39185
Banf1	ENSMUSG00000024844	0.780663	6.00386	2.97521	0.00784735	0.489564	-2.3923
Gpn1	ENSMUSG00000064037	-0.893056	4.91958	-3.05682	0.00655351	0.489564	-2.39292
Zfp710	ENSMUSG00000048897	1.3492	2.89877	3.28387	0.00395121	0.489564	-2.39322
Rps5	ENSMUSG00000012848	-0.61117	8.60835	-2.96785	0.00797553	0.489564	-2.39345
Coro1c	ENSMUSG00000004530	-0.736787	7.90175	-2.96709	0.00798894	0.489564	-2.39641
Ccdc58	ENSMUSG00000075229	1.22398	2.84428	3.26726	0.00410101	0.489564	-2.39832
Ago3	ENSMUSG00000028842	0.670546	5.52012	2.97918	0.00777915	0.489564	-2.40225
Per3	ENSMUSG00000028957	-0.726963	6.14196	-2.97027	0.00793318	0.489564	-2.4085
Rab35	ENSMUSG00000029518	0.577328	5.80449	2.96343	0.00805346	0.489564	-2.41735
Arhgap20	ENSMUSG00000053199	0.818082	5.06838	2.96561	0.00801496	0.489564	-2.42115
Adcy9	ENSMUSG00000005580	-0.860449	6.08125	-2.96294	0.00806215	0.489564	-2.42872
Impdh1	ENSMUSG00000003500	-0.87554	4.99555	-3.00663	0.00732227	0.489564	-2.42958
8030445P17Rik	ENSMUSG00000103563	-0.804249	5.6269	-2.964	0.00804338	0.489564	-2.4368
Rhno1	ENSMUSG00000048668	-0.855675	4.54558	-3.01739	0.00715044	0.489564	-2.45263
App	ENSMUSG00000022892	0.593634	9.02048	2.92876	0.00869091	0.495934	-2.4622
Arhgap17	ENSMUSG00000030766	0.837562	3.69793	3.03244	0.00691665	0.489564	-2.46258
Msrb2	ENSMUSG00000023094	0.669779	4.74934	2.95659	0.00817558	0.490467	-2.46549
Zfp36l1	ENSMUSG00000021127	0.775461	4.68848	2.95569	0.00819177	0.490467	-2.4656
Tle5	ENSMUSG00000054452	-0.585238	8.13635	-2.92579	0.00874766	0.495934	-2.46818
Lgalsl	ENSMUSG00000042363	0.837718	4.24152	2.97087	0.00792276	0.489564	-2.47718
Sem1	ENSMUSG00000042541	0.822825	5.24974	2.93224	0.00862472	0.495934	-2.47798
Nfe2l1	ENSMUSG00000038615	0.668845	6.35101	2.92188	0.00882302	0.495934	-2.48034
Ly6c1	ENSMUSG00000079018	0.769267	5.11395	2.94722	0.0083457	0.492705	-2.48077
Adcy5	ENSMUSG00000022840	0.752983	5.12897	2.93478	0.00857678	0.495934	-2.48176
Yrdc	ENSMUSG00000028889	0.837334	3.64932	3.02212	0.00707608	0.489564	-2.48391
Amd1	ENSMUSG00000075232	-0.927085	6.39275	-2.91846	0.00888954	0.495934	-2.49173
Tspan31	ENSMUSG00000006736	1.16498	2.99943	3.14913	0.00533896	0.489564	-2.49374
Errfi1	ENSMUSG00000028967	1.03436	3.00128	3.11364	0.00577746	0.489564	-2.49573
Rab3a	ENSMUSG00000031840	-0.591346	9.8384	-2.90687	0.00911808	0.495934	-2.50119
Dusp26	ENSMUSG00000039661	-0.994657	5.3543	-2.93013	0.00866489	0.495934	-2.50604
Tmem87a	ENSMUSG00000033808	0.959618	3.67692	3.00344	0.00737412	0.489564	-2.50618
Sdk1	ENSMUSG00000039683	2.72074	1.53646	4.53138	0.000234555	0.489564	-2.50673
Fam110b	ENSMUSG00000049119	-0.721169	6.226	-2.90502	0.00915527	0.495934	-2.51534
Smim10l2a	ENSMUSG00000054850	-0.894582	4.81343	-2.99161	0.00756895	0.489564	-2.5204
Med21	ENSMUSG00000030291	0.795654	4.09911	2.95566	0.0081924	0.490467	-2.52399
Pnpo	ENSMUSG00000018659	-0.72153	5.24403	-2.92402	0.0087818	0.495934	-2.53019
Spcs2	ENSMUSG00000035227	0.617191	5.91073	2.89572	0.00934347	0.495934	-2.53169
Gars	ENSMUSG00000029777	-0.641286	7.03831	-2.88734	0.00951643	0.495934	-2.53855
Tmem179b	ENSMUSG00000118346	1.10871	3.40073	3.06268	0.00646899	0.489564	-2.53907
Dph6	ENSMUSG00000057147	-0.659008	5.3731	-2.90399	0.00917594	0.495934	-2.54792
Edil3	ENSMUSG00000034488	0.895104	4.50425	2.91386	0.00897954	0.495934	-2.5508
Atp6v0e	ENSMUSG00000015575	0.676651	5.72102	2.88746	0.00951379	0.495934	-2.55363
Yipf1	ENSMUSG00000057375	-0.701262	5.61818	-2.89067	0.00944722	0.495934	-2.56039
Btbd10	ENSMUSG00000038187	0.770578	5.33629	2.87853	0.00970146	0.495934	-2.56266
Slc4a3	ENSMUSG00000006576	-0.724671	6.7012	-2.87456	0.0097859	0.495934	-2.56357
Sfxn1	ENSMUSG00000021474	-0.664704	8.14539	-2.86989	0.00988625	0.495934	-2.56618
Syn2	ENSMUSG00000009394	-0.497935	9.84102	-2.86599	0.00997083	0.495934	-2.57382
Amdhd2	ENSMUSG00000036820	-0.933567	4.63099	-2.96574	0.00801262	0.489564	-2.57713
Rrp1	ENSMUSG00000061032	-0.520483	7.56753	-2.86277	0.0100412	0.495934	-2.57885
Tjp1	ENSMUSG00000030516	1.18132	3.55775	2.96489	0.00802775	0.489564	-2.57978
Dnajc3	ENSMUSG00000022136	0.687915	5.82329	2.86264	0.0100441	0.495934	-2.58706
Mlh3	ENSMUSG00000021245	0.982435	4.0922	2.91571	0.00894328	0.495934	-2.59107
Trak1	ENSMUSG00000032536	-0.574659	7.33449	-2.85559	0.0101997	0.495934	-2.59164
Zswim8	ENSMUSG00000021819	0.738184	5.04384	2.86709	0.00994692	0.495934	-2.59564
Dgat1	ENSMUSG00000022555	-0.879976	4.42077	-2.97119	0.00791712	0.489564	-2.60027
Prkab2	ENSMUSG00000038205	-0.529998	6.16277	-2.83736	0.0106131	0.495934	-2.62824
Hnrnpa2b1	ENSMUSG00000004980	0.984541	6.46861	2.83369	0.0106984	0.495934	-2.62968
Ddah1	ENSMUSG00000028194	-0.701979	7.41806	-2.83363	0.0106997	0.495934	-2.62993
Rpsa	ENSMUSG00000032518	-0.59241	7.58134	-2.83164	0.0107462	0.495934	-2.633
Mrps25	ENSMUSG00000014551	-0.603256	5.83209	-2.84164	0.0105147	0.495934	-2.63373
Psma7	ENSMUSG00000027566	-0.501997	7.96466	-2.83031	0.0107773	0.495934	-2.63514
Fzd4	ENSMUSG00000049791	1.39097	2.62467	3.09267	0.00605286	0.489564	-2.64003
Utp3	ENSMUSG00000070697	-0.804034	6.37632	-2.83006	0.0107831	0.495934	-2.64263
Gadd45gip1	ENSMUSG00000033751	-0.750178	5.50088	-2.84495	0.010439	0.495934	-2.64932
Urgcp	ENSMUSG00000049680	-0.792133	5.41889	-2.84699	0.0103927	0.495934	-2.65092
Hgs	ENSMUSG00000025793	-0.731754	5.47558	-2.83402	0.0106905	0.495934	-2.65676
Slc5a3	ENSMUSG00000089774	1.13413	4.45672	2.84212	0.0105036	0.495934	-2.65797
Actr2	ENSMUSG00000020152	0.810389	6.12244	2.818	0.0110698	0.495934	-2.65807
Slc30a3	ENSMUSG00000029151	-0.689214	7.97171	-2.81512	0.0111393	0.495934	-2.6615
Trmt61a	ENSMUSG00000060950	-0.706461	4.79507	-2.87042	0.00987485	0.495934	-2.66168
Pwwp2a	ENSMUSG00000044950	0.835176	5.16351	2.82318	0.0109457	0.495934	-2.66395
Gnl1	ENSMUSG00000024429	-0.524235	6.90843	-2.8112	0.0112347	0.495934	-2.66889
Pde11a	ENSMUSG00000075270	-1.21666	5.03966	-2.87093	0.00986384	0.495934	-2.672
Gm47910	ENSMUSG00000112248	-1.01134	5.01427	-2.84427	0.0104546	0.495934	-2.67701
Inpp1	ENSMUSG00000026102	-0.666505	5.08627	-2.82669	0.0108626	0.495934	-2.68327
Creg2	ENSMUSG00000050967	0.990433	5.19582	2.80942	0.0112781	0.495934	-2.68368
Gtf3c2	ENSMUSG00000106864	-0.586667	6.05888	-2.8057	0.0113697	0.495934	-2.68417
Dym	ENSMUSG00000035765	-0.759893	5.81577	-2.81369	0.0111739	0.495934	-2.68493
Cfap97	ENSMUSG00000031631	0.929462	4.00574	2.85463	0.0102212	0.495934	-2.68601
Usp11	ENSMUSG00000031066	-0.694063	7.53872	-2.8	0.0115113	0.495934	-2.68761
Chpf	ENSMUSG00000032997	-0.635349	6.52444	-2.80146	0.0114748	0.495934	-2.688
Gm20386	ENSMUSG00000092603	-0.796334	6.09903	-2.80309	0.0114342	0.495934	-2.68933
Gm42979	ENSMUSG00000104814	-0.780408	5.50648	-2.81518	0.0111379	0.495934	-2.6905
Snx13	ENSMUSG00000020590	0.908902	4.3889	2.83144	0.0107509	0.495934	-2.69066
Tmem130	ENSMUSG00000043388	-0.714937	7.23225	-2.78998	0.0117642	0.495934	-2.70499
Vps54	ENSMUSG00000020128	1.35401	2.66753	3.06657	0.00641348	0.489564	-2.71092
Mgat2	ENSMUSG00000043998	0.774094	3.86043	2.84156	0.0105164	0.495934	-2.71671
Akirin2	ENSMUSG00000028291	0.745993	5.591	2.7847	0.0118998	0.495934	-2.71892
Hebp1	ENSMUSG00000042770	0.901726	4.40354	2.82186	0.0109773	0.495934	-2.72498
Adamts4	ENSMUSG00000006403	-0.881852	4.37361	-2.90804	0.00909487	0.495934	-2.72615
Irf9	ENSMUSG00000002325	0.810044	4.08228	2.8692	0.0099013	0.495934	-2.72657
Camk1d	ENSMUSG00000039145	0.786046	7.13755	2.77602	0.0121257	0.497122	-2.72895
Actb	ENSMUSG00000029580	-0.598271	11.4502	-2.77782	0.0120784	0.497122	-2.73146
D3Ertd751e	ENSMUSG00000025766	0.952212	3.74019	2.87956	0.00967952	0.495934	-2.73209
Galnt1	ENSMUSG00000000420	0.662914	4.86495	2.79448	0.01165	0.495934	-2.73575
Kcnj11	ENSMUSG00000096146	-0.710718	5.66115	-2.77772	0.012081	0.497122	-2.74194
Napb	ENSMUSG00000027438	-0.551745	9.5979	-2.7666	0.0123755	0.497829	-2.74828
Lhfp	ENSMUSG00000048332	1.22759	2.47004	2.97049	0.00792929	0.489564	-2.74896
Syvn1	ENSMUSG00000024807	1.08698	4.08884	2.79619	0.0116069	0.495934	-2.75032
Hspbp1	ENSMUSG00000063802	0.784077	6.177	2.76347	0.0124596	0.498071	-2.75346
Ppp2r5d	ENSMUSG00000059409	-0.72795	6.42194	-2.76149	0.012513	0.498197	-2.75727
Slc23a2	ENSMUSG00000027340	0.856433	4.84029	2.76915	0.0123072	0.497829	-2.76322
Tob2	ENSMUSG00000048546	0.68938	4.9855	2.76779	0.0123436	0.497829	-2.76374
Cend1	ENSMUSG00000060240	-0.60311	6.389	-2.75354	0.0127301	0.500562	-2.76971
Pltp	ENSMUSG00000017754	1.03084	4.75073	2.7746	0.012163	0.497122	-2.7702
Letmd1	ENSMUSG00000037353	-0.79411	5.85637	-2.76046	0.0125409	0.498197	-2.77128
Kctd21	ENSMUSG00000044952	-0.886914	4.19567	-2.83992	0.0105541	0.495934	-2.77192
Gfra4	ENSMUSG00000027316	-0.757263	6.18251	-2.75351	0.0127309	0.500562	-2.77275
Entr1	ENSMUSG00000026927	1.12696	4.21678	2.78467	0.0119005	0.495934	-2.77733
Rev3l	ENSMUSG00000019841	0.944473	3.79302	2.79258	0.011698	0.495934	-2.77851
Slc18b1	ENSMUSG00000037455	0.926728	3.8895	2.81456	0.0111529	0.495934	-2.77936
Gucy1a1	ENSMUSG00000033910	0.861183	4.54176	2.76825	0.0123315	0.497829	-2.78592
Kifap3	ENSMUSG00000026585	-0.576816	7.91509	-2.74025	0.0131007	0.500562	-2.79108
Dab2	ENSMUSG00000022150	1.18214	3.80438	2.84805	0.0103689	0.495934	-2.79486
Slc25a12	ENSMUSG00000027010	-0.663814	7.72232	-2.73651	0.0132069	0.500562	-2.79669
Ston2	ENSMUSG00000020961	1.02015	3.63156	2.82565	0.0108871	0.495934	-2.79685
Hsp90ab1	ENSMUSG00000023944	-0.539345	11.4297	-2.74015	0.0131036	0.500562	-2.79801
Hilpda	ENSMUSG00000043421	-0.926813	3.81322	-2.89292	0.0094009	0.495934	-2.8004
Psmc3	ENSMUSG00000002102	-0.549244	7.95018	-2.73148	0.0133508	0.500562	-2.80582
Ubn1	ENSMUSG00000039473	-0.478165	7.59008	-2.7249	0.0135418	0.500562	-2.81666
Stt3a	ENSMUSG00000032116	1.0869	3.71601	2.79463	0.0116461	0.495934	-2.81741
Hip1	ENSMUSG00000039959	0.790586	4.86856	2.73502	0.0132495	0.500562	-2.82
Mat2a	ENSMUSG00000053907	-0.495753	8.44264	-2.72348	0.0135832	0.500562	-2.82093
Pnkd	ENSMUSG00000026179	-0.608845	7.40989	-2.71919	0.0137095	0.500562	-2.826
Serpinh1	ENSMUSG00000070436	1.77215	2.15694	3.18801	0.00489592	0.489564	-2.82924
Zfp219	ENSMUSG00000049295	-0.707804	5.00936	-2.74902	0.012855	0.500562	-2.82955
Pdzd4	ENSMUSG00000002006	-0.817596	5.81389	-2.72249	0.0136122	0.500562	-2.82981
Meis3	ENSMUSG00000041420	1.003	3.74998	2.82311	0.0109474	0.495934	-2.83631
Ubfd1	ENSMUSG00000030870	1.10218	3.00158	2.95271	0.00824567	0.49135	-2.83898
Acadl	ENSMUSG00000026003	0.677323	4.67266	2.72988	0.0133971	0.500562	-2.84139
Zbtb44	ENSMUSG00000047412	0.677336	4.98515	2.71816	0.0137399	0.500562	-2.84673
Megf8	ENSMUSG00000045039	-0.604019	6.10546	-2.70818	0.0140383	0.500562	-2.84679
Praf2	ENSMUSG00000031149	-0.762464	6.27192	-2.7079	0.0140466	0.500562	-2.8472
Srm	ENSMUSG00000006442	-0.842872	5.77019	-2.7118	0.0139293	0.500562	-2.84744
Ndn	ENSMUSG00000033585	-0.715807	7.13761	-2.70514	0.0141303	0.500562	-2.84919
Sap30l	ENSMUSG00000020519	-0.942964	5.56289	-2.72043	0.0136728	0.500562	-2.84932
Sh3gl2	ENSMUSG00000028488	-0.646787	8.97129	-2.70661	0.0140858	0.500562	-2.85096
Itpripl1	ENSMUSG00000074825	1.95702	1.62365	3.73698	0.00142036	0.489564	-2.85315
Ablim2	ENSMUSG00000029095	-0.558437	6.7776	-2.70238	0.0142144	0.500562	-2.85367
Tent2	ENSMUSG00000042167	2.63334	1.33327	3.79173	0.00125437	0.489564	-2.8575
Anapc1	ENSMUSG00000014355	0.763114	4.32491	2.73562	0.0132322	0.500562	-2.85791
Fam98b	ENSMUSG00000027349	0.7925	4.79615	2.70729	0.0140651	0.500562	-2.86153
Panx1	ENSMUSG00000031934	-0.920566	3.96428	-2.82029	0.0110148	0.495934	-2.86481
Sstr1	ENSMUSG00000035431	-1.47738	3.16103	-3.14916	0.00533868	0.489564	-2.86754
Asphd1	ENSMUSG00000046378	-0.803468	4.92634	-2.7224	0.0136148	0.500562	-2.86896
Tm7sf3	ENSMUSG00000040234	0.85108	4.83578	2.6983	0.0143397	0.500562	-2.87013
D130043K22Rik	ENSMUSG00000006711	-0.816515	5.27623	-2.70493	0.0141366	0.500562	-2.87467
Eefsec	ENSMUSG00000033216	-1.23463	3.19975	-2.98067	0.00775361	0.489564	-2.87505
Gng7	ENSMUSG00000048240	0.659132	6.40444	2.68955	0.0146119	0.500562	-2.8753
Stmn1	ENSMUSG00000028832	-0.890972	8.08121	-2.69033	0.0145876	0.500562	-2.87623
Adra2a	ENSMUSG00000033717	1.15761	3.60829	2.78756	0.0118262	0.495934	-2.87634
Spata2l	ENSMUSG00000033594	-0.696677	5.09601	-2.70238	0.0142145	0.500562	-2.87881
Mpnd	ENSMUSG00000003199	-0.762062	6.22139	-2.68569	0.0147334	0.500562	-2.8835
Rnf14	ENSMUSG00000060450	-0.558231	8.54159	-2.68624	0.014716	0.500562	-2.88516
Acot13	ENSMUSG00000006717	-0.511934	7.6051	-2.68297	0.0148197	0.500562	-2.8884
Txndc5	ENSMUSG00000038991	1.27906	2.44013	2.95018	0.00829153	0.491784	-2.89057
Zfp346	ENSMUSG00000021481	-0.79888	4.84228	-2.7035	0.0141803	0.500562	-2.89211
Gldc	ENSMUSG00000024827	0.945691	3.11055	2.7874	0.0118302	0.495934	-2.89813
Gm43547	ENSMUSG00000105019	-1.34027	3.28923	-3.01948	0.00711746	0.489564	-2.89881
Atp2b3	ENSMUSG00000031376	-0.62222	7.63091	-2.67257	0.0151541	0.500562	-2.90566
Nsa2	ENSMUSG00000060739	-1.17456	5.13171	-2.6827	0.0148283	0.500562	-2.9066
Ppp2r2d	ENSMUSG00000041769	-0.596244	6.40822	-2.67042	0.0152242	0.500562	-2.90731
Foxj1	ENSMUSG00000034227	1.38988	2.51013	2.88711	0.00952124	0.495934	-2.9109
Chmp3	ENSMUSG00000053119	0.615531	6.36542	2.66795	0.015305	0.500562	-2.91158
Rdh13	ENSMUSG00000008435	-0.935785	3.85551	-2.78104	0.0119946	0.497122	-2.91374
Kcnab3	ENSMUSG00000018470	-0.84658	5.46918	-2.67282	0.0151458	0.500562	-2.91449
Sparc	ENSMUSG00000018593	-0.64122	8.52733	-2.66807	0.0153008	0.500562	-2.91566
Snrnp70	ENSMUSG00000063511	0.726257	7.57412	2.66714	0.0153315	0.500562	-2.91736
Hnrnpa1	ENSMUSG00000046434	1.17671	3.60053	2.75565	0.012672	0.500562	-2.91945
Dmxl2	ENSMUSG00000041268	0.514237	6.79476	2.66297	0.015469	0.500562	-2.92035
mt-Rnr1	ENSMUSG00000064337	1.16787	12.4293	2.67165	0.0151841	0.500562	-2.92062
Sod1	ENSMUSG00000022982	-0.602087	9.70365	-2.66726	0.0153276	0.500562	-2.92066
Itgb1	ENSMUSG00000025809	0.830457	4.90703	2.66935	0.015259	0.500562	-2.92214
Rhob	ENSMUSG00000054364	0.605502	7.11956	2.66061	0.0155475	0.500562	-2.92568
Notch2	ENSMUSG00000027878	0.755642	4.03674	2.70909	0.0140107	0.500562	-2.92803
Tubgcp3	ENSMUSG00000000759	0.905818	3.80452	2.70234	0.0142157	0.500562	-2.93798
Onecut2	ENSMUSG00000045991	-0.789117	5.83852	-2.65278	0.0158103	0.500562	-2.93813
Plcl2	ENSMUSG00000038910	-0.60794	5.7511	-2.65405	0.0157674	0.500562	-2.93814
Scg5	ENSMUSG00000023236	-0.541685	7.88108	-2.65003	0.0159034	0.500562	-2.94489
Tmem129	ENSMUSG00000019295	1.22961	2.882	2.86821	0.00992258	0.495934	-2.94563
Cnot11	ENSMUSG00000003135	0.977489	2.95309	2.79234	0.0117042	0.495934	-2.94621
Manf	ENSMUSG00000032575	0.909659	5.04918	2.64869	0.015949	0.500562	-2.94631
Zc3h15	ENSMUSG00000027091	-0.471635	7.80437	-2.648	0.0159727	0.500562	-2.94872
Zfp280c	ENSMUSG00000036916	2.09243	1.65617	3.51891	0.00232767	0.489564	-2.94975
Pcdh9	ENSMUSG00000055421	-0.513448	8.5994	-2.64747	0.0159908	0.500562	-2.95137
Mrpl54	ENSMUSG00000034932	-0.568394	5.42338	-2.65021	0.0158973	0.500562	-2.95381
Gtf2f1	ENSMUSG00000002658	-0.568323	5.93906	-2.6399	0.0162515	0.500562	-2.95856
Gm42748	ENSMUSG00000105742	-2.20829	2.99298	-3.5185	0.00232982	0.489564	-2.95895
Adcy2	ENSMUSG00000021536	-0.512026	6.57851	-2.63774	0.0163267	0.500562	-2.96142
Herc3	ENSMUSG00000029804	0.976026	4.04544	2.66032	0.0155572	0.500562	-2.96427
Tmem246	ENSMUSG00000039611	-0.66059	7.10658	-2.6367	0.016363	0.500562	-2.96438
Cdc42se1	ENSMUSG00000046722	0.840651	5.14862	2.63885	0.0162882	0.500562	-2.96579
Setbp1	ENSMUSG00000024548	0.815286	4.61891	2.64245	0.0161635	0.500562	-2.96757
Rnf112	ENSMUSG00000010086	0.714649	7.71594	2.63602	0.0163867	0.500562	-2.97024
Tmem245	ENSMUSG00000055296	0.675262	5.12829	2.63422	0.0164501	0.500562	-2.9723
Lsm14a	ENSMUSG00000066568	0.6268	4.74179	2.63677	0.0163607	0.500562	-2.97284
Tbc1d9	ENSMUSG00000031709	0.806934	5.16175	2.63145	0.0165475	0.500562	-2.97413
Calm1	ENSMUSG00000001175	-0.532608	12.6084	-2.64037	0.0162353	0.500562	-2.97419
Kdm6b	ENSMUSG00000018476	0.924533	2.88494	2.76507	0.0124166	0.497915	-2.97813
Efl1	ENSMUSG00000038563	1.16524	3.04994	2.80629	0.0113552	0.495934	-2.97881
6030458C11Rik	ENSMUSG00000022195	0.697483	4.64499	2.63923	0.016275	0.500562	-2.97927
Fam193a	ENSMUSG00000037210	-0.569233	6.78476	-2.6272	0.0166981	0.500562	-2.97976
Smarcd1	ENSMUSG00000023018	0.710881	4.98969	2.62895	0.016636	0.500562	-2.98726
Mospd2	ENSMUSG00000061778	1.56329	1.93895	3.11138	0.00580663	0.489564	-2.98928
Rpl29	ENSMUSG00000048758	-0.718261	5.48476	-2.62359	0.0168273	0.500562	-2.99003
Bcat1	ENSMUSG00000030268	-0.641944	5.75746	-2.61995	0.0169586	0.500562	-2.99442
Avpi1	ENSMUSG00000018821	-0.851155	4.81833	-2.65355	0.015784	0.500562	-2.99468
Suclg2	ENSMUSG00000061838	1.38391	2.07314	3.06988	0.00636656	0.489564	-2.99659
Ing1	ENSMUSG00000045969	-0.649312	6.68995	-2.61477	0.0171467	0.500562	-2.99924
Tmem131	ENSMUSG00000026116	0.95607	4.21492	2.63329	0.0164827	0.500562	-2.99969
Cdr1os	ENSMUSG00000071753	1.32248	5.1334	2.61395	0.0171768	0.500562	-3.00044
Mvb12a	ENSMUSG00000031813	-0.963127	3.89301	-2.75184	0.0127769	0.500562	-3.002
Ankle2	ENSMUSG00000029501	0.730551	4.09411	2.65878	0.0156085	0.500562	-3.00417
Spag1	ENSMUSG00000037617	0.875667	3.13897	2.72627	0.0135017	0.500562	-3.00482
Cbarp	ENSMUSG00000035640	-0.531345	7.15109	-2.61261	0.0172257	0.500562	-3.00562
Tmem41a	ENSMUSG00000022856	-0.789869	4.82643	-2.63221	0.0165207	0.500562	-3.00625
Surf1	ENSMUSG00000015790	-0.603438	5.93287	-2.60891	0.0173622	0.500562	-3.00921
Ak5	ENSMUSG00000039058	0.71484	5.17554	2.60712	0.0174283	0.500562	-3.01344
Dipk1b	ENSMUSG00000036186	-0.7216	7.65332	-2.60817	0.0173893	0.500562	-3.01377
Sugp1	ENSMUSG00000011306	-0.603045	5.59662	-2.60745	0.0174162	0.500562	-3.01415
Ptp4a2	ENSMUSG00000028788	-0.475758	8.10957	-2.60996	0.0173234	0.500562	-3.01425
Ell2	ENSMUSG00000001542	0.67029	4.0726	2.63937	0.0162701	0.500562	-3.02103
Stag2	ENSMUSG00000025862	0.645862	5.06698	2.60361	0.017559	0.500562	-3.02126
Polr3a	ENSMUSG00000025280	-0.646334	4.66242	-2.62324	0.0168401	0.500562	-3.02137
Retreg2	ENSMUSG00000049339	-0.609373	7.19719	-2.60247	0.0176018	0.500562	-3.02171
Ddx19a	ENSMUSG00000015023	1.18288	2.81711	2.8313	0.0107542	0.495934	-3.0251
Rangap1	ENSMUSG00000022391	-0.611893	8.17788	-2.6024	0.0176043	0.500562	-3.02625
Btbd17	ENSMUSG00000000202	-0.76597	5.20577	-2.61643	0.0170861	0.500562	-3.02634
Sod2	ENSMUSG00000006818	0.720191	6.08135	2.59839	0.0177549	0.500562	-3.0266
Thoc3	ENSMUSG00000025872	-0.623907	5.93702	-2.59685	0.0178134	0.500562	-3.03009
Acox3	ENSMUSG00000029098	-0.707459	4.76672	-2.6186	0.0170073	0.500562	-3.03082
Sec61a1	ENSMUSG00000030082	-0.576837	7.38182	-2.59685	0.0178135	0.500562	-3.03194
Icmt	ENSMUSG00000039662	0.82434	3.82016	2.62066	0.0169328	0.500562	-3.03528
Dync1i1	ENSMUSG00000029757	-0.643776	8.34141	-2.59671	0.0178187	0.500562	-3.03667
Fbxw7	ENSMUSG00000028086	-0.591277	8.48448	-2.59664	0.0178212	0.500562	-3.0389
Ptprt	ENSMUSG00000053141	0.592572	4.99545	2.59264	0.0179733	0.501462	-3.03987
Tsr3	ENSMUSG00000015126	-0.661649	5.22727	-2.5943	0.0179101	0.501462	-3.04393
Thoc7	ENSMUSG00000053453	0.580517	6.07282	2.58726	0.01818	0.502659	-3.0453
Gabbr1	ENSMUSG00000024462	-0.540329	9.5942	-2.5933	0.0179484	0.501462	-3.04767
Pja2	ENSMUSG00000024083	0.732511	8.15447	2.59054	0.0180538	0.501573	-3.04951
Gm37885	ENSMUSG00000102234	2.08677	1.67766	2.98396	0.00769761	0.489564	-3.05432
Trpm7	ENSMUSG00000027365	0.64306	4.7483	2.58437	0.0182921	0.502718	-3.05485
Gm2415	ENSMUSG00000086119	0.715145	3.92265	2.62287	0.0168533	0.500562	-3.05667
Prkag1	ENSMUSG00000067713	-0.729981	6.57172	-2.57899	0.0185021	0.504144	-3.05717
Smarce1	ENSMUSG00000037935	0.677823	4.68387	2.58532	0.0182552	0.502718	-3.06098
Ctnna1	ENSMUSG00000037815	0.647571	4.89478	2.58107	0.0184208	0.50408	-3.06112
Lrp12	ENSMUSG00000022305	0.928658	4.2763	2.58705	0.0181882	0.502659	-3.06239
Ddx49	ENSMUSG00000057788	-0.786066	4.70367	-2.61068	0.0172969	0.500562	-3.0627
Rassf2	ENSMUSG00000027339	0.772828	4.33578	2.59863	0.0177461	0.500562	-3.06353
Gm43609	ENSMUSG00000106087	-1.41557	2.83626	-3.04893	0.00666891	0.489564	-3.06576
Ppm1m	ENSMUSG00000020253	0.886057	3.19401	2.65565	0.0157133	0.500562	-3.06636
Smarcad1	ENSMUSG00000029920	0.930575	3.58386	2.6168	0.0170729	0.500562	-3.06795
Thra	ENSMUSG00000058756	-0.685845	11.1162	-2.58141	0.0184074	0.50408	-3.07276
Psmd9	ENSMUSG00000029440	0.645691	4.48347	2.58646	0.0182111	0.502659	-3.07662
Gm49338	ENSMUSG00000111128	-0.894242	5.1741	-2.57917	0.0184949	0.504144	-3.07716
Slc35f1	ENSMUSG00000038602	-0.571854	5.98373	-2.56646	0.0190003	0.511146	-3.07752
Aff1	ENSMUSG00000029313	1.0694	2.45728	2.741	0.0130795	0.500562	-3.0809
Gpatch4	ENSMUSG00000028069	-0.878219	5.51933	-2.56792	0.0189415	0.511146	-3.08122
Zdhhc16	ENSMUSG00000025157	-0.872307	3.91441	-2.6761	0.01504	0.500562	-3.08491
Fbxo2	ENSMUSG00000041556	-0.65333	7.11599	-2.56304	0.0191386	0.511146	-3.08572
Esco1	ENSMUSG00000024293	1.15446	2.24815	2.7726	0.0122158	0.497686	-3.09028
Cdh7	ENSMUSG00000026312	-0.988754	4.35201	-2.61738	0.0170516	0.500562	-3.09159
Ndrg2	ENSMUSG00000004558	-0.693155	10.3736	-2.56868	0.018911	0.511146	-3.09177
Nuak1	ENSMUSG00000020032	-0.566509	7.01978	-2.55955	0.0192802	0.511146	-3.09265
Mta2	ENSMUSG00000071646	0.630768	4.87457	2.56122	0.0192123	0.511146	-3.09441
Calr	ENSMUSG00000003814	0.560159	8.01727	2.56109	0.0192177	0.511146	-3.09763
Fbxo8	ENSMUSG00000038206	0.799359	3.50743	2.61071	0.0172955	0.500562	-3.0994
Cep131	ENSMUSG00000039781	-0.993045	3.8388	-2.64962	0.0159173	0.500562	-3.1004
Nkain4	ENSMUSG00000027574	0.869791	3.35249	2.60912	0.0173542	0.500562	-3.10301
Rfx4	ENSMUSG00000020037	-1.32362	3.23106	-2.7762	0.012121	0.497122	-3.10345
Pcp4	ENSMUSG00000090223	-0.676563	6.67681	-2.54937	0.0197	0.511785	-3.10788
Ppm1e	ENSMUSG00000046442	0.642333	6.71057	2.55106	0.0196298	0.511785	-3.10918
Lrrc8b	ENSMUSG00000070639	0.656978	5.30986	2.5469	0.0198035	0.511785	-3.10979
C030029H02Rik	ENSMUSG00000110027	-1.30576	3.14194	-2.81366	0.0111747	0.495934	-3.11337
Fbxl3	ENSMUSG00000022124	0.969837	4.03887	2.55474	0.0194775	0.511785	-3.11415
Cep170	ENSMUSG00000057335	0.70565	4.14036	2.56016	0.0192555	0.511146	-3.11522
Hspa13	ENSMUSG00000032932	0.629419	4.39869	2.55471	0.0194791	0.511785	-3.11882
Gtf2a1	ENSMUSG00000020962	0.995837	3.8433	2.57644	0.0186024	0.505795	-3.11894
Egln2	ENSMUSG00000058709	-0.607586	6.77151	-2.54104	0.0200502	0.511785	-3.12113
Trhde	ENSMUSG00000050663	1.0186	3.32868	2.63918	0.0162767	0.500562	-3.12218
Prpf4	ENSMUSG00000066148	-0.687354	4.64272	-2.55752	0.0193632	0.511221	-3.12744
Agap3	ENSMUSG00000023353	-0.512015	8.01796	-2.54056	0.0200704	0.511785	-3.12957
Akap11	ENSMUSG00000022016	0.446677	7.45909	2.53911	0.0201321	0.511785	-3.13174
Scd1	ENSMUSG00000037071	0.625979	5.43193	2.53205	0.0204342	0.511785	-3.13276
Dctn2	ENSMUSG00000025410	-0.64495	7.97239	-2.53816	0.0201722	0.511785	-3.1332
Pomp	ENSMUSG00000029649	-0.557269	9.14023	-2.53983	0.0201012	0.511785	-3.13643
Rab3gap1	ENSMUSG00000036104	-0.495262	6.86777	-2.53124	0.020469	0.511785	-3.13871
Dtx4	ENSMUSG00000039982	-0.794321	6.28284	-2.52723	0.0206432	0.511785	-3.14036
Olfml2b	ENSMUSG00000038463	1.25464	4.09725	2.53324	0.0203828	0.511785	-3.14185
Lix1	ENSMUSG00000047786	-0.630067	5.89508	-2.52486	0.0207463	0.511785	-3.14415
Efcab2	ENSMUSG00000026495	-0.681745	4.93414	-2.53562	0.0202811	0.511785	-3.14601
Pigh	ENSMUSG00000021120	0.907304	2.76228	2.72033	0.0136758	0.500562	-3.14613
Apex1	ENSMUSG00000035960	0.660604	4.96269	2.5248	0.0207491	0.511785	-3.14672
Slc24a4	ENSMUSG00000041771	2.60744	1.67156	3.24567	0.00430414	0.489564	-3.148
Serbp1	ENSMUSG00000036371	-0.464885	9.47445	-2.53334	0.0203785	0.511785	-3.14975
Lrrc41	ENSMUSG00000028703	1.41468	1.89906	2.86194	0.0100594	0.495934	-3.15359
Slc29a1	ENSMUSG00000023942	1.06606	3.19019	2.67419	0.0151015	0.500562	-3.1543
Gm25873	ENSMUSG00000094605	1.78736	1.76953	2.73399	0.0132789	0.500562	-3.15571
Cplx1	ENSMUSG00000033615	-0.597881	9.05805	-2.52704	0.0206514	0.511785	-3.1577
Gm44770	ENSMUSG00000108594	-1.19333	3.08278	-2.87958	0.00967926	0.495934	-3.15791
Use1	ENSMUSG00000002395	-0.609886	7.31502	-2.52025	0.0209489	0.512693	-3.15875
Mark1	ENSMUSG00000026620	-0.632115	5.90215	-2.51432	0.0212122	0.512693	-3.16082
2021-09-03	ENSMUSG00000022456	-0.450662	9.83088	-2.52546	0.0207203	0.511785	-3.16463
Syt11	ENSMUSG00000068923	-0.42456	10.351	-2.52654	0.0206732	0.511785	-3.16511
Prrc2a	ENSMUSG00000024393	0.857228	4.77814	2.51247	0.0212953	0.512693	-3.16559
Ubr2	ENSMUSG00000023977	-0.459139	6.9982	-2.51561	0.0211548	0.512693	-3.16676
Tufm	ENSMUSG00000073838	-1.33138	3.26406	-2.78875	0.0117957	0.495934	-3.16826
Dut	ENSMUSG00000027203	0.865326	4.4471	2.52708	0.0206497	0.511785	-3.16979
Stub1	ENSMUSG00000039615	-0.61415	7.09001	-2.5122	0.0213071	0.512693	-3.1708
Cstb	ENSMUSG00000005054	0.846197	4.31749	2.51605	0.0211354	0.512693	-3.17129
Nrgn	ENSMUSG00000053310	-0.471888	12.661	-2.52524	0.0207297	0.511785	-3.17245
Lrp6	ENSMUSG00000030201	0.832702	4.3124	2.52171	0.0208846	0.512693	-3.17273
Arl8a	ENSMUSG00000026426	0.932856	5.28159	2.504	0.0216782	0.512693	-3.177
Dpp8	ENSMUSG00000032393	0.562311	4.87131	2.50243	0.0217497	0.512693	-3.18021
Ddx56	ENSMUSG00000004393	-0.615076	4.72095	-2.51956	0.0209794	0.512693	-3.18065
Zpr1	ENSMUSG00000032078	-0.656234	5.30175	-2.50634	0.0215715	0.512693	-3.181
4931406C07Rik	ENSMUSG00000031938	0.895264	3.42353	2.59167	0.0180105	0.501462	-3.18193
Ino80c	ENSMUSG00000047989	-0.869299	5.97702	-2.49912	0.0219017	0.512693	-3.18522
Eif2s1	ENSMUSG00000021116	1.11765	3.58735	2.53582	0.0202721	0.511785	-3.18723
Mrps12	ENSMUSG00000045948	-0.650607	6.29526	-2.49767	0.0219683	0.512693	-3.18805
Sp2	ENSMUSG00000018678	0.84804	3.93523	2.52623	0.0206865	0.511785	-3.19106
Sars	ENSMUSG00000068739	-0.671314	6.86495	-2.49901	0.0219064	0.512693	-3.1921
Samd10	ENSMUSG00000038605	0.820152	3.56988	2.54679	0.0198078	0.511785	-3.19303
Naa20	ENSMUSG00000002728	0.950145	3.55592	2.60264	0.0175953	0.500562	-3.19334
Hecw1	ENSMUSG00000021301	-0.552016	6.54501	-2.49428	0.0221255	0.512693	-3.19591
Mapt	ENSMUSG00000018411	-0.430198	9.65414	-2.50407	0.0216746	0.512693	-3.19977
Zfp362	ENSMUSG00000028799	0.778491	4.2097	2.49975	0.0218727	0.512693	-3.20083
Gpank1	ENSMUSG00000092417	-0.694332	4.65878	-2.51036	0.0213901	0.512693	-3.20155
Ppp1cb	ENSMUSG00000014956	0.749545	6.50412	2.49382	0.0221469	0.512693	-3.202
Ndufv3	ENSMUSG00000024038	-0.636507	8.54768	-2.49677	0.0220097	0.512693	-3.20565
Arf3	ENSMUSG00000051853	0.503063	8.50592	2.49808	0.0219497	0.512693	-3.20585
Cox7a2l	ENSMUSG00000024248	-0.630321	7.32327	-2.4889	0.0223768	0.512693	-3.2102
Pptc7	ENSMUSG00000038582	-0.514769	7.56935	-2.49037	0.0223076	0.512693	-3.21122
Gpat4	ENSMUSG00000031545	-0.599661	7.22565	-2.4872	0.0224569	0.513209	-3.2123
Atf5	ENSMUSG00000038539	0.787648	4.48098	2.50224	0.0217585	0.512693	-3.21235
Trmt1	ENSMUSG00000001909	-0.627438	5.22599	-2.48241	0.0226836	0.515174	-3.21382
Amer3	ENSMUSG00000045174	0.844119	3.67145	2.52101	0.0209157	0.512693	-3.21502
Irs2	ENSMUSG00000038894	0.552462	5.93833	2.48211	0.0226979	0.515174	-3.21544
Ccdc177	ENSMUSG00000062961	-0.637478	6.34274	-2.47983	0.0228064	0.515174	-3.21787
Nacad	ENSMUSG00000041073	-0.747536	5.05875	-2.48903	0.0223704	0.512693	-3.21801
Tac2	ENSMUSG00000025400	-1.33973	3.3244	-2.61754	0.0170457	0.500562	-3.22192
A330102I10Rik	ENSMUSG00000086363	-1.03262	3.55637	-2.6058	0.0174774	0.500562	-3.22218
Gse1	ENSMUSG00000031822	0.865633	6.23303	2.47914	0.0228396	0.515174	-3.22449
Fam217b	ENSMUSG00000070476	-0.502416	6.30932	-2.47111	0.023227	0.515174	-3.23183
Mea1	ENSMUSG00000002768	-0.784514	6.09144	-2.46601	0.0234763	0.515174	-3.23704
Pamr1	ENSMUSG00000027188	-1.81195	3.02373	-2.82399	0.0109264	0.495934	-3.23885
Washc5	ENSMUSG00000022350	-0.615741	5.0945	-2.4683	0.0233642	0.515174	-3.23969
Gm20342	ENSMUSG00000101599	0.873649	3.33468	2.50819	0.0214876	0.512693	-3.23972
Opa1	ENSMUSG00000038084	-0.473826	6.82073	-2.46934	0.0233131	0.515174	-3.23991
Slc24a3	ENSMUSG00000063873	-0.493574	8.40381	-2.47523	0.0230276	0.515174	-3.24102
Lsm7	ENSMUSG00000035215	-0.81643	4.85633	-2.47438	0.0230686	0.515174	-3.2429
Dbn1	ENSMUSG00000034675	0.63695	6.40864	2.46488	0.0235317	0.515174	-3.24677
Dclk2	ENSMUSG00000028078	0.550611	5.98773	2.46191	0.0236784	0.515174	-3.24726
Fiz1	ENSMUSG00000061374	-1.05035	3.0518	-2.68158	0.0148641	0.500562	-3.24744
Ift88	ENSMUSG00000040040	0.971559	2.82637	2.60768	0.0174076	0.500562	-3.24967
Lactb2	ENSMUSG00000025937	1.10952	2.64775	2.68557	0.0147374	0.500562	-3.24979
Podxl	ENSMUSG00000025608	0.74027	4.30385	2.47009	0.0232768	0.515174	-3.25204
Neurl1a	ENSMUSG00000006435	-0.552144	7.94835	-2.46649	0.0234527	0.515174	-3.25278
Mrpl37	ENSMUSG00000028622	-0.572625	6.13224	-2.45621	0.0239623	0.515174	-3.25324
Dynlrb1	ENSMUSG00000047459	0.551597	6.9268	2.46278	0.0236356	0.515174	-3.25537
Nelfcd	ENSMUSG00000016253	-0.867549	5.70045	-2.45529	0.0240083	0.515174	-3.25538
Tbl2	ENSMUSG00000005374	-0.717964	4.93812	-2.46232	0.0236582	0.515174	-3.2572
Nop16	ENSMUSG00000025869	-0.685394	4.70683	-2.4673	0.0234127	0.515174	-3.2586
Gigyf1	ENSMUSG00000029714	0.672466	4.57221	2.45738	0.0239036	0.515174	-3.25934
Adora1	ENSMUSG00000042429	-0.487371	8.68984	-2.46493	0.0235293	0.515174	-3.26022
Rbm17	ENSMUSG00000037197	0.604136	5.31229	2.4507	0.0242397	0.515174	-3.26108
Gmppb	ENSMUSG00000070284	-0.945547	4.46876	-2.49155	0.0222527	0.512693	-3.26202
Ltbp3	ENSMUSG00000024940	0.805732	4.18125	2.4786	0.0228654	0.515174	-3.26272
Basp1	ENSMUSG00000045763	-0.586788	10.5029	-2.46834	0.023362	0.515174	-3.26343
Reps1	ENSMUSG00000019854	0.625562	4.45853	2.45073	0.0242382	0.515174	-3.26405
Tox2	ENSMUSG00000074607	-0.764717	7.07402	-2.45137	0.0242059	0.515174	-3.26819
Gm44229	ENSMUSG00000108088	-0.832945	4.29098	-2.46511	0.0235206	0.515174	-3.26917
Nphp1	ENSMUSG00000027378	0.990788	2.88045	2.55062	0.019648	0.511785	-3.26932
Cpt1a	ENSMUSG00000024900	1.01702	3.74164	2.49399	0.0221388	0.512693	-3.27175
Rilpl2	ENSMUSG00000029401	0.645992	4.22808	2.46179	0.0236842	0.515174	-3.27275
Csnk2a1	ENSMUSG00000074698	0.683469	5.83634	2.44582	0.0244882	0.515302	-3.27307
mt-Rnr2	ENSMUSG00000064339	1.02639	13.3285	2.46726	0.023415	0.515174	-3.27383
Hmg20b	ENSMUSG00000020232	0.928053	3.99443	2.47263	0.0231532	0.515174	-3.27414
Prkca	ENSMUSG00000050965	-0.447159	8.68786	-2.45528	0.0240089	0.515174	-3.27585
Cbx7	ENSMUSG00000053411	0.678658	5.18081	2.43823	0.0248789	0.515927	-3.28043
Idh1	ENSMUSG00000025950	0.690351	5.41585	2.43685	0.0249506	0.515927	-3.28221
Gm44230	ENSMUSG00000107905	-0.68683	4.66185	-2.43947	0.0248144	0.515927	-3.28454
Prr3	ENSMUSG00000038500	0.820438	3.24052	2.48946	0.0223506	0.512693	-3.28619
Irf1	ENSMUSG00000018899	1.01807	3.3266	2.50236	0.0217527	0.512693	-3.28635
Klhl5	ENSMUSG00000054920	0.584254	5.18881	2.43359	0.0251203	0.515927	-3.28673
Slc6a20a	ENSMUSG00000036814	1.06088	3.74833	2.45302	0.0241226	0.515174	-3.28703
Cyp51	ENSMUSG00000001467	-0.58768	6.30449	-2.43567	0.025012	0.515927	-3.28727
Man2b1	ENSMUSG00000005142	-0.555155	5.7909	-2.43257	0.0251741	0.515927	-3.28858
St6galnac5	ENSMUSG00000039037	-0.457841	8.26342	-2.44653	0.0244516	0.515302	-3.28865
Samd12	ENSMUSG00000058656	0.527649	5.41614	2.43139	0.0252361	0.515927	-3.29087
Spag7	ENSMUSG00000018287	-0.614897	6.25902	-2.42966	0.025327	0.515927	-3.29658
Il18	ENSMUSG00000039217	-0.600969	5.16283	-2.42825	0.0254017	0.516051	-3.29758
Ssbp2	ENSMUSG00000003992	0.501888	5.51909	2.42725	0.0254545	0.516051	-3.29759
Zswim6	ENSMUSG00000032846	-0.646165	6.6617	-2.43107	0.0252527	0.515927	-3.29932
Hspa1b	ENSMUSG00000090877	0.910647	3.14878	2.49768	0.0219677	0.512693	-3.29958
Rassf1	ENSMUSG00000010067	-0.7619	4.18914	-2.47117	0.023224	0.515174	-3.3004
Kl	ENSMUSG00000058488	2.3695	2.4285	2.61782	0.0170357	0.500562	-3.30122
Lgmn	ENSMUSG00000021190	0.893419	3.89417	2.44225	0.0246708	0.515927	-3.30243
Kmt2d	ENSMUSG00000048154	0.580533	5.27082	2.42296	0.0256827	0.516401	-3.3043
Ntmt1	ENSMUSG00000026857	-1.16665	3.72938	-2.52799	0.02061	0.511785	-3.30508
Nsd3	ENSMUSG00000054823	-0.473716	7.05523	-2.43033	0.0252919	0.515927	-3.30625
Jag2	ENSMUSG00000002799	0.71882	4.01983	2.44138	0.0247158	0.515927	-3.30631
Pigm	ENSMUSG00000050229	0.873784	2.80111	2.56507	0.0190564	0.511146	-3.30681
Csf1	ENSMUSG00000014599	0.992334	3.22444	2.49448	0.022116	0.512693	-3.30706
Ube2f	ENSMUSG00000034343	-0.550056	5.24804	-2.41986	0.0258491	0.516401	-3.30941
Nufip2	ENSMUSG00000037857	-0.552175	7.74822	-2.42985	0.025317	0.515927	-3.31232
Slc12a4	ENSMUSG00000017765	1.35999	3.41294	2.53986	0.0201	0.511785	-3.31297
Daam2	ENSMUSG00000040260	0.879436	4.74137	2.41651	0.0260293	0.516401	-3.31438
Dlgap4	ENSMUSG00000061689	-0.729624	9.41082	-2.43395	0.0251019	0.515927	-3.3146
Eif2b1	ENSMUSG00000029388	0.745126	3.43295	2.46032	0.0237575	0.515174	-3.31473
Lamp2	ENSMUSG00000016534	0.619467	5.70206	2.41634	0.0260387	0.516401	-3.31586
Ndufs6	ENSMUSG00000021606	-0.61043	7.34528	-2.42432	0.0256103	0.516401	-3.31672
Marcksl1	ENSMUSG00000047945	1.0285	3.42372	2.47066	0.023249	0.515174	-3.31944
Elavl1	ENSMUSG00000040028	0.670295	4.03261	2.42207	0.0257301	0.516401	-3.32137
Mob1b	ENSMUSG00000006262	0.743462	3.9284	2.4298	0.0253197	0.515927	-3.32323
Phc2	ENSMUSG00000028796	0.681903	4.78354	2.40924	0.0264256	0.517838	-3.32397
Wnt5a	ENSMUSG00000021994	1.27471	2.77649	2.62392	0.0168155	0.500562	-3.3243
Prkcg	ENSMUSG00000078816	-0.555815	8.21144	-2.42394	0.0256301	0.516401	-3.32434
Trio	ENSMUSG00000022263	0.582888	5.91201	2.41371	0.0261813	0.516545	-3.32472
Col9a3	ENSMUSG00000027570	2.15111	3.05995	2.54611	0.0198366	0.511785	-3.32593
Spata5	ENSMUSG00000027722	1.7223	1.38601	2.99176	0.00756644	0.489564	-3.3262
Zw10	ENSMUSG00000032264	0.644951	3.82252	2.43419	0.0250892	0.515927	-3.32706
Car12	ENSMUSG00000032373	0.844427	5.15001	2.4071	0.0265435	0.517838	-3.32746
Zfp688	ENSMUSG00000045251	1.2064	1.83791	2.65733	0.0156569	0.500562	-3.32818
4833412K13Rik	ENSMUSG00000104018	-0.693004	4.62193	-2.41385	0.0261739	0.516545	-3.32963
Spred1	ENSMUSG00000027351	0.510287	6.13325	2.41179	0.0262859	0.517281	-3.33003
Btbd9	ENSMUSG00000062202	-0.484071	8.26693	-2.42024	0.0258284	0.516401	-3.33076
Pkdcc	ENSMUSG00000024247	1.29607	1.91877	2.66925	0.0152623	0.500562	-3.33171
Sat2	ENSMUSG00000069835	-0.71001	4.08847	-2.44361	0.0246012	0.515927	-3.3335
Eef1e1	ENSMUSG00000001707	1.37246	2.56083	2.56077	0.0192308	0.511146	-3.33404
Usp25	ENSMUSG00000022867	1.02656	3.87857	2.40744	0.0265247	0.517838	-3.33423
Nceh1	ENSMUSG00000027698	0.723965	6.00391	2.40866	0.0264573	0.517838	-3.33542
Hk1	ENSMUSG00000037012	-0.620518	8.52386	-2.41665	0.026022	0.516401	-3.33794
Malsu1	ENSMUSG00000029815	-0.770889	4.73976	-2.40684	0.0265579	0.517838	-3.33826
Gprasp2	ENSMUSG00000072966	-0.477429	7.47108	-2.41004	0.0263818	0.517838	-3.34277
S100b	ENSMUSG00000033208	-0.503261	8.98271	-2.41322	0.026208	0.516545	-3.34583
Tmem259	ENSMUSG00000013858	0.741726	4.989	2.39744	0.0270807	0.522046	-3.34772
Tead1	ENSMUSG00000055320	0.694785	4.36375	2.39346	0.0273051	0.522046	-3.35053
Prr14	ENSMUSG00000030822	1.18693	2.49583	2.50885	0.0214581	0.512693	-3.35242
Edem2	ENSMUSG00000038312	1.08094	3.12587	2.44841	0.0243559	0.515302	-3.35296
Trappc9	ENSMUSG00000047921	-0.656886	6.00849	-2.39034	0.0274821	0.522046	-3.35478
Msi1	ENSMUSG00000054256	0.759947	3.65714	2.41732	0.0259855	0.516401	-3.35947
Adcy6	ENSMUSG00000022994	1.34733	2.07442	2.56815	0.0189322	0.511146	-3.35973
H2afx	ENSMUSG00000049932	0.751354	3.57447	2.41676	0.0260161	0.516401	-3.36158
Atp6v0a1	ENSMUSG00000019302	-0.63059	8.9742	-2.4017	0.0268424	0.519415	-3.36493
Zmiz1	ENSMUSG00000007817	0.544601	5.81284	2.38605	0.0277275	0.522046	-3.36718
Bmp2k	ENSMUSG00000034663	1.24177	2.80775	2.56492	0.0190625	0.511146	-3.36787
Gm38192	ENSMUSG00000102305	-1.24244	3.11503	-2.59839	0.0177552	0.500562	-3.36938
Rcn2	ENSMUSG00000032320	0.732808	4.75535	2.37932	0.0281162	0.522046	-3.3698
Mmd	ENSMUSG00000003948	0.438169	7.65896	2.39548	0.027191	0.522046	-3.37045
Mars	ENSMUSG00000040354	-0.539644	5.86879	-2.38028	0.0280603	0.522046	-3.3707
Ptdss2	ENSMUSG00000025495	-0.542686	5.48068	-2.37579	0.0283222	0.522046	-3.37486
Eipr1	ENSMUSG00000036613	-0.639186	6.48376	-2.3801	0.0280709	0.522046	-3.37705
Ephx1	ENSMUSG00000038776	0.776696	4.48113	2.37999	0.0280769	0.522046	-3.37906
Cplx2	ENSMUSG00000025867	-0.521156	10.4944	-2.39882	0.0270032	0.521734	-3.37907
U2af1	ENSMUSG00000061613	0.659426	5.05156	2.37274	0.0285013	0.522046	-3.37973
Gm44090	ENSMUSG00000107927	-0.637182	4.21022	-2.38934	0.0275393	0.522046	-3.38021
H2-K1	ENSMUSG00000061232	0.832505	4.88213	2.37335	0.0284653	0.522046	-3.38051
Rapgef3	ENSMUSG00000022469	-0.832442	5.14246	-2.37336	0.0284644	0.522046	-3.38053
Lypd6b	ENSMUSG00000026765	-1.02632	3.39471	-2.4894	0.0223531	0.512693	-3.38169
B3galt5	ENSMUSG00000074892	1.03031	3.92998	2.38084	0.0280277	0.522046	-3.38276
Dock9	ENSMUSG00000025558	0.615661	5.66333	2.3742	0.0284151	0.522046	-3.38379
Morf4l2	ENSMUSG00000031422	0.730327	4.76071	2.37002	0.0286616	0.522046	-3.38404
Gm44435	ENSMUSG00000108005	-1.51405	2.48795	-2.70774	0.0140515	0.500562	-3.38522
Scrn1	ENSMUSG00000019124	-0.482156	7.21489	-2.38069	0.0280367	0.522046	-3.38622
Aco1	ENSMUSG00000028405	1.01378	2.4513	2.51135	0.0213453	0.512693	-3.38624
Gcc1	ENSMUSG00000029708	-0.739848	5.38669	-2.36778	0.0287945	0.522046	-3.38701
Nfyb	ENSMUSG00000020248	-0.576514	6.32897	-2.37454	0.0283952	0.522046	-3.38799
Ddi2	ENSMUSG00000078515	0.562139	5.46061	2.36918	0.0287111	0.522046	-3.38954
5031439G07Rik	ENSMUSG00000036046	-0.471364	6.84848	-2.37514	0.0283601	0.522046	-3.3907
Usp54	ENSMUSG00000034235	0.861501	4.09015	2.36845	0.0287549	0.522046	-3.39176
Plpp5	ENSMUSG00000031570	1.03869	2.82383	2.46397	0.0235768	0.515174	-3.39186
Irf2bp2	ENSMUSG00000051495	0.701455	4.46181	2.36544	0.0289339	0.522046	-3.3921
Megf9	ENSMUSG00000039270	0.932456	4.16605	2.36349	0.0290506	0.522046	-3.39357
Tapt1	ENSMUSG00000046985	0.789735	4.74614	2.36284	0.0290898	0.522046	-3.39414
Hcfc1r1	ENSMUSG00000023904	-0.487356	6.7776	-2.37253	0.0285133	0.522046	-3.39417
Npepps	ENSMUSG00000001441	0.627947	6.98138	2.37864	0.0281557	0.522046	-3.39444
Herc4	ENSMUSG00000020064	0.5731	4.53495	2.36234	0.0291195	0.522046	-3.39503
Pofut2	ENSMUSG00000020260	0.705019	4.37654	2.3663	0.0288825	0.522046	-3.39676
Tor1aip1	ENSMUSG00000026466	0.737784	4.37063	2.36078	0.0292135	0.522046	-3.399
Prkd3	ENSMUSG00000024070	1.00449	3.09297	2.45206	0.024171	0.515174	-3.4022
Sgta	ENSMUSG00000004937	-0.559426	7.7451	-2.37324	0.0284717	0.522046	-3.40286
Rasl11b	ENSMUSG00000049907	-0.569758	7.77959	-2.37443	0.0284017	0.522046	-3.40394
1110004F10Rik	ENSMUSG00000030663	-0.764485	6.91769	-2.36685	0.0288497	0.522046	-3.40481
Idh3g	ENSMUSG00000002010	-0.56618	7.14003	-2.36859	0.0287465	0.522046	-3.40507
Jmjd1c	ENSMUSG00000037876	0.717122	5.01497	2.35395	0.0296278	0.522643	-3.40828
Gm42467	ENSMUSG00000106751	-1.93219	1.9118	-3.28827	0.0039124	0.489564	-3.40916
Mpzl2	ENSMUSG00000032092	2.15789	1.25986	3.04089	0.00678853	0.489564	-3.41073
Nhlrc2	ENSMUSG00000025078	0.578233	5.07359	2.35169	0.0297662	0.522945	-3.41137
Ccdc141	ENSMUSG00000044033	1.0238	3.41519	2.37439	0.0284041	0.522046	-3.41166
Moxd1	ENSMUSG00000020000	1.31717	1.98092	2.62659	0.01672	0.500562	-3.41533
Map3k1	ENSMUSG00000021754	-1.5126	2.23695	-2.80176	0.0114673	0.495934	-3.4154
Mtr	ENSMUSG00000021311	0.883409	3.20792	2.39596	0.027164	0.522046	-3.41599
Anapc5	ENSMUSG00000029472	-0.601528	6.99449	-2.35797	0.0293833	0.522046	-3.41693
Srsf7	ENSMUSG00000024097	0.522104	6.19942	2.35602	0.0295018	0.522509	-3.41934
Dpy19l3	ENSMUSG00000043671	0.492159	5.40392	2.34466	0.0301999	0.522945	-3.42269
Rras2	ENSMUSG00000055723	-0.566607	4.74738	-2.34428	0.0302235	0.522945	-3.4231
Brinp1	ENSMUSG00000028351	-0.426904	7.68303	-2.36132	0.0291809	0.522046	-3.42418
Bsn	ENSMUSG00000032589	-0.463254	8.10812	-2.36241	0.0291155	0.522046	-3.42501
Ctnnbl1	ENSMUSG00000027649	-0.714027	4.87136	-2.34584	0.0301266	0.522945	-3.42604
Ywhag	ENSMUSG00000051391	-0.448753	10.3903	-2.37048	0.0286345	0.522046	-3.42606
Trrap	ENSMUSG00000045482	-0.763322	5.50399	-2.34043	0.0304637	0.523211	-3.42743
4921539H07Rik	ENSMUSG00000104586	1.61991	2.39229	2.42781	0.025425	0.516051	-3.42759
Plec	ENSMUSG00000022565	-0.593248	6.43429	-2.34621	0.0301035	0.522945	-3.43102
Zfp35	ENSMUSG00000063281	-0.62041	4.34652	-2.35068	0.0298279	0.522945	-3.43128
Cflar	ENSMUSG00000026031	0.728095	3.79175	2.35387	0.0296323	0.522643	-3.43585
Rasgrp2	ENSMUSG00000032946	0.636172	4.5476	2.33557	0.0307698	0.523211	-3.43681
Eif3l	ENSMUSG00000033047	-0.464236	5.84268	-2.33693	0.0306835	0.523211	-3.43765
Lztfl1	ENSMUSG00000025245	0.57118	5.40294	2.33589	0.0307497	0.523211	-3.43931
S100a11	ENSMUSG00000027907	1.79118	2.57461	2.68462	0.0147675	0.500562	-3.43973
Zfp799	ENSMUSG00000095253	0.738096	3.23453	2.37508	0.0283637	0.522046	-3.44231
Knop1	ENSMUSG00000030980	-0.577278	6.08236	-2.33505	0.0308025	0.523211	-3.44415
Cpeb2	ENSMUSG00000039782	1.00926	3.44138	2.34013	0.0304825	0.523211	-3.44492
Adpgk	ENSMUSG00000025236	1.19372	2.14394	2.45948	0.0237994	0.515174	-3.4452
Dglucy	ENSMUSG00000021185	2.20354	1.84835	3.11544	0.00575446	0.489564	-3.44574
Pop5	ENSMUSG00000060152	-0.552767	5.93991	-2.33187	0.0310042	0.523211	-3.44646
Gabpb1	ENSMUSG00000027361	1.32833	2.71899	2.55814	0.0193378	0.511221	-3.44737
Rtn4r	ENSMUSG00000043811	0.57143	5.753	2.33023	0.0311088	0.523211	-3.44786
Tmem63a	ENSMUSG00000026519	-0.635319	5.8558	-2.32709	0.0313099	0.523211	-3.44884
Cideb	ENSMUSG00000022219	1.35483	1.82368	2.62716	0.0166997	0.500562	-3.44901
Stk26	ENSMUSG00000031112	2.54401	0.892278	3.12192	0.00567217	0.489564	-3.45042
Shisa4	ENSMUSG00000041889	-0.650149	7.21341	-2.3394	0.0305282	0.523211	-3.45051
Arpc3	ENSMUSG00000029465	0.561973	6.46955	2.33765	0.0306382	0.523211	-3.45099
Prdx2	ENSMUSG00000005161	-0.44227	8.28241	-2.34652	0.0300848	0.522945	-3.45153
Acvr2b	ENSMUSG00000061393	-1.28676	3.6226	-2.44745	0.0244049	0.515302	-3.45238
Actn4	ENSMUSG00000054808	0.517291	6.6842	2.33866	0.0305749	0.523211	-3.45284
Nid2	ENSMUSG00000021806	2.63245	1.02455	2.97104	0.00791974	0.489564	-3.45389
Tsr1	ENSMUSG00000038335	-0.592909	5.09194	-2.32244	0.0316103	0.523211	-3.45409
Grk3	ENSMUSG00000042249	0.477582	5.53891	2.32849	0.0312203	0.523211	-3.45456
Gm10862	ENSMUSG00000104284	-0.541095	5.21329	-2.32077	0.0317187	0.523211	-3.45648
Pmvk	ENSMUSG00000027952	-0.69984	5.16493	-2.31897	0.0318361	0.523211	-3.46005
Nme1	ENSMUSG00000037601	-0.453661	7.60904	-2.33645	0.0307141	0.523211	-3.46162
Rasl10a	ENSMUSG00000034209	-0.658845	5.7885	-2.3197	0.0317882	0.523211	-3.46293
Gjb1	ENSMUSG00000047797	-1.15576	3.81083	-2.45184	0.0241822	0.515174	-3.46358
Ube4a	ENSMUSG00000059890	0.868344	3.30641	2.3578	0.0293938	0.522046	-3.46388
Ubp1	ENSMUSG00000009741	-0.451072	7.03421	-2.33036	0.0311009	0.523211	-3.46645
Ptgs1	ENSMUSG00000047250	1.25128	2.53566	2.53804	0.0201773	0.511785	-3.46786
Fars2	ENSMUSG00000021420	-1.00766	4.31642	-2.33456	0.0308334	0.523211	-3.46922
Ranbp9	ENSMUSG00000038546	0.706478	3.8173	2.31818	0.0318877	0.523211	-3.47
Cdc42bpb	ENSMUSG00000021279	0.599059	4.91176	2.31135	0.032337	0.523211	-3.47027
Loxl1	ENSMUSG00000032334	1.93013	2.09672	2.7506	0.0128112	0.500562	-3.47137
Npas3	ENSMUSG00000021010	-0.594392	5.05535	-2.31029	0.0324068	0.523211	-3.4717
Cab39l	ENSMUSG00000021981	0.860408	4.95772	2.3107	0.0323796	0.523211	-3.4719
Thbd	ENSMUSG00000074743	1.65089	2.17669	2.60403	0.0175433	0.500562	-3.47315
Vps26a	ENSMUSG00000020078	0.718866	4.14152	2.30977	0.0324417	0.523211	-3.47326
Steap3	ENSMUSG00000026389	1.52233	1.69045	2.79334	0.0116788	0.495934	-3.47422
Unc5c	ENSMUSG00000059921	-0.563423	6.41723	-2.3196	0.0317947	0.523211	-3.47449
Stx6	ENSMUSG00000026470	0.539828	5.34365	2.31175	0.0323104	0.523211	-3.47619
Cbln2	ENSMUSG00000024647	-1.12198	3.55314	-2.34504	0.0301761	0.522945	-3.47671
Orai1	ENSMUSG00000049686	-0.815935	4.22377	-2.33919	0.0305415	0.523211	-3.47718
Rnf187	ENSMUSG00000020496	-0.458336	8.8633	-2.33294	0.0309364	0.523211	-3.47784
Emc1	ENSMUSG00000078517	-0.598793	7.67289	-2.32537	0.0314207	0.523211	-3.47901
Eed	ENSMUSG00000030619	0.762372	3.11732	2.34472	0.0301963	0.522945	-3.4797
Cwc15	ENSMUSG00000004096	-0.468677	6.82657	-2.31962	0.0317935	0.523211	-3.4798
Zup1	ENSMUSG00000039531	0.728854	4.2624	2.30594	0.0326971	0.523211	-3.47981
Zfpm1	ENSMUSG00000049577	-0.589711	5.48426	-2.30393	0.0328316	0.523211	-3.48109
Dctn3	ENSMUSG00000028447	-0.514147	6.98243	-2.31778	0.0319135	0.523211	-3.48367
Adra2c	ENSMUSG00000045318	0.710113	4.0341	2.30384	0.0328373	0.523211	-3.48796
Mrps9	ENSMUSG00000060679	-0.507614	5.38039	-2.30022	0.0330813	0.523211	-3.48808
Slc47a1	ENSMUSG00000010122	2.40782	1.04103	3.05384	0.00659678	0.489564	-3.48849
Capza2	ENSMUSG00000015733	0.517137	6.56563	2.3149	0.0321027	0.523211	-3.48975
Hipk3	ENSMUSG00000027177	0.574636	5.04288	2.29747	0.0332678	0.523211	-3.49349
Hecw2	ENSMUSG00000042807	0.819368	3.26067	2.332	0.0309958	0.523211	-3.4936
Ubald2	ENSMUSG00000050628	0.823176	3.15814	2.35603	0.0295007	0.522509	-3.4942
Papola	ENSMUSG00000021111	0.497863	6.37976	2.31093	0.0323649	0.523211	-3.49511
Slc35a1	ENSMUSG00000028293	0.766487	3.73539	2.30878	0.0325074	0.523211	-3.49573
Atad1	ENSMUSG00000013662	0.509156	6.12778	2.30734	0.0326033	0.523211	-3.49601
Ccm2	ENSMUSG00000000378	0.806583	4.36265	2.29443	0.0334752	0.523211	-3.49661
Dnal1	ENSMUSG00000042523	0.80255	4.44461	2.29303	0.0335709	0.523345	-3.49685
Htr2c	ENSMUSG00000041380	1.40148	3.95385	2.29855	0.0331949	0.523211	-3.49865
Rbm12b2	ENSMUSG00000052137	0.821975	2.67098	2.37379	0.0284393	0.522046	-3.4989
Pdgfb	ENSMUSG00000000489	0.674438	4.0385	2.29962	0.0331221	0.523211	-3.49899
Cdk4	ENSMUSG00000006728	0.77786	3.7424	2.31749	0.0319324	0.523211	-3.49906
Ptpn2	ENSMUSG00000024539	0.974307	3.06015	2.33097	0.0310615	0.523211	-3.50169
Mtch1	ENSMUSG00000024012	-0.620063	9.53119	-2.31955	0.0317982	0.523211	-3.50273
Ago2	ENSMUSG00000036698	0.523091	6.55017	2.30434	0.0328039	0.523211	-3.50395
Rbm22	ENSMUSG00000024604	0.676966	4.40651	2.28914	0.0338382	0.524308	-3.50445
Nxph1	ENSMUSG00000046178	-0.690767	4.63284	-2.28798	0.033919	0.524702	-3.50708
Ndufa2	ENSMUSG00000014294	-0.562279	8.57347	-2.31274	0.032245	0.523211	-3.50732
Zhx1	ENSMUSG00000022361	0.63769	5.17132	2.28978	0.0337942	0.524308	-3.509
Grik5	ENSMUSG00000003378	1.0008	4.38492	2.28343	0.0342347	0.525501	-3.51095
Abcg4	ENSMUSG00000032131	0.545242	5.2825	2.2867	0.0340073	0.524702	-3.51194
Acta1	ENSMUSG00000031972	0.66391	3.82652	2.30072	0.033048	0.523211	-3.51202
Tm2d1	ENSMUSG00000028563	0.917501	2.80043	2.31453	0.0321267	0.523211	-3.51307
Insr	ENSMUSG00000005534	0.697805	3.6309	2.29612	0.0333599	0.523211	-3.51346
Map3k3	ENSMUSG00000020700	-0.686807	4.57722	-2.28499	0.034126	0.525501	-3.514
Sbf1	ENSMUSG00000036529	-0.484577	6.16741	-2.28975	0.0337965	0.524308	-3.51406
Aebp1	ENSMUSG00000020473	0.928972	3.31972	2.34664	0.030077	0.522945	-3.51656
Fat1	ENSMUSG00000070047	1.25252	1.98959	2.45662	0.023942	0.515174	-3.51659
Gmeb1	ENSMUSG00000028901	0.682249	4.34974	2.28047	0.0344421	0.525501	-3.51674
E2f4	ENSMUSG00000014859	0.808599	3.04843	2.30759	0.0325865	0.523211	-3.51703
Crls1	ENSMUSG00000027357	1.1959	2.59419	2.35815	0.0293724	0.522046	-3.51887
Epop	ENSMUSG00000043439	-0.672814	3.87478	-2.29908	0.0331585	0.523211	-3.51991
Slc39a12	ENSMUSG00000036949	0.924201	3.09347	2.31465	0.0321192	0.523211	-3.52012
Gad1	ENSMUSG00000070880	0.855477	6.41393	2.29497	0.0334382	0.523211	-3.52115
Tspyl3	ENSMUSG00000074671	-0.736093	4.45176	-2.28084	0.0344164	0.525501	-3.52168
Gm1976	ENSMUSG00000066057	-0.672429	4.4073	-2.2864	0.0340283	0.524702	-3.52224
Wscd1	ENSMUSG00000020811	-0.644385	7.63511	-2.29541	0.0334083	0.523211	-3.52371
Heatr6	ENSMUSG00000000976	0.590116	4.01727	2.28049	0.0344406	0.525501	-3.52432
Rps15	ENSMUSG00000063457	-0.494002	8.99337	-2.3032	0.0328803	0.523211	-3.52677
Gtf2h4	ENSMUSG00000001524	0.934353	2.65907	2.35408	0.0296198	0.522643	-3.52738
Bloc1s2	ENSMUSG00000057506	1.16195	1.97677	2.61	0.0173218	0.500562	-3.52766
Zfp668	ENSMUSG00000049728	-0.76567	4.98308	-2.27093	0.0351174	0.529294	-3.52889
Asb1	ENSMUSG00000026311	-0.512542	5.73952	-2.27641	0.034728	0.526006	-3.5293
Inpp5d	ENSMUSG00000026288	-1.38413	2.68426	-2.60906	0.0173566	0.500562	-3.52979
Nsun5	ENSMUSG00000000916	-0.858422	2.99858	-2.40178	0.0268378	0.519415	-3.53077
Gpr155	ENSMUSG00000041762	0.768636	4.24485	2.27106	0.0351083	0.529294	-3.53078
Snrpd2	ENSMUSG00000040824	-0.578868	6.03093	-2.27669	0.0347081	0.526006	-3.53168
Mrpl55	ENSMUSG00000036860	-0.598366	5.00352	-2.26823	0.0353107	0.529513	-3.53301
Tmem33	ENSMUSG00000037720	0.548645	5.48586	2.27498	0.0348293	0.526377	-3.53395
Fkbp4	ENSMUSG00000030357	-0.580869	7.81745	-2.29225	0.0336245	0.52354	-3.53466
Mrpl12	ENSMUSG00000039640	-0.534155	6.17415	-2.27636	0.0347316	0.526006	-3.5359
Rcan1	ENSMUSG00000022951	0.601546	5.36066	2.26787	0.0353368	0.529513	-3.53734
Gm45200	ENSMUSG00000109257	-0.973783	3.27784	-2.40302	0.0267693	0.519415	-3.53785
Sppl3	ENSMUSG00000029550	0.414503	6.14486	2.27708	0.0346807	0.526006	-3.53858
Pdia6	ENSMUSG00000020571	0.611737	6.48338	2.28288	0.0342732	0.525501	-3.54035
Tnip2	ENSMUSG00000059866	0.687086	3.78625	2.28129	0.0343843	0.525501	-3.54072
Steap2	ENSMUSG00000015653	1.50984	2.59076	2.36395	0.0290233	0.522046	-3.54355
Fancl	ENSMUSG00000004018	0.930657	2.93811	2.35842	0.0293557	0.522046	-3.54541
Vdac3	ENSMUSG00000008892	-0.597473	5.98976	-2.26603	0.0354696	0.530256	-3.54549
Efna2	ENSMUSG00000003070	1.44648	2.50437	2.48853	0.0223941	0.512693	-3.5469
Wscd2	ENSMUSG00000063430	-0.549734	6.28954	-2.26835	0.0353022	0.529513	-3.54867
Ntn3	ENSMUSG00000117406	-0.927729	3.44905	-2.33772	0.0306337	0.523211	-3.54966
Cfap69	ENSMUSG00000040473	0.807385	3.57294	2.28973	0.033798	0.524308	-3.54995
Rsl1d1	ENSMUSG00000005846	0.570294	6.05428	2.26965	0.0352092	0.529467	-3.55319
Eif3k	ENSMUSG00000053565	-0.601428	7.92506	-2.27957	0.0345054	0.525702	-3.55408
Fcor	ENSMUSG00000089665	-0.894828	3.91686	-2.31116	0.0323496	0.523211	-3.55494
Pdcl3	ENSMUSG00000026078	1.15214	1.74132	2.42625	0.0255075	0.516305	-3.55648
B3gat3	ENSMUSG00000071649	-0.521832	5.89075	-2.25876	0.0359971	0.532973	-3.55772
Psmb10	ENSMUSG00000031897	-0.710962	5.23827	-2.24976	0.0366603	0.536115	-3.55899
Prox1	ENSMUSG00000010175	0.622991	7.90964	2.28034	0.034451	0.525501	-3.55931
Tasor2	ENSMUSG00000033799	1.37335	2.28828	2.40569	0.0266211	0.518279	-3.56116
Hnrnph1	ENSMUSG00000007850	0.746453	4.68464	2.25113	0.0365589	0.535246	-3.56188
Srgn	ENSMUSG00000020077	0.865899	3.56521	2.27879	0.0345599	0.525904	-3.56303
Mrpl30	ENSMUSG00000026087	-0.590025	6.01831	-2.25606	0.0361947	0.532973	-3.56322
Uckl1	ENSMUSG00000089917	0.969081	3.24346	2.26232	0.0357376	0.53239	-3.56405
5330438D12Rik	ENSMUSG00000052291	-0.901221	3.5497	-2.31897	0.0318357	0.523211	-3.56521
Rcc2	ENSMUSG00000040945	0.911139	5.82215	2.2576	0.0360819	0.532973	-3.56711
Brd1	ENSMUSG00000022387	0.629823	5.55374	2.25652	0.0361615	0.532973	-3.56802
Mrps23	ENSMUSG00000023723	-0.634202	5.85412	-2.24658	0.0368977	0.537351	-3.5724
Il6ra	ENSMUSG00000027947	0.933509	2.99899	2.27039	0.0351562	0.529294	-3.57402
Pls3	ENSMUSG00000016382	-0.471101	7.68147	-2.2668	0.0354137	0.530042	-3.57458
Rbl2	ENSMUSG00000031666	0.690411	5.04277	2.243	0.0371664	0.537351	-3.57468
Trpm2	ENSMUSG00000009292	-0.600442	4.67082	-2.24074	0.037337	0.537927	-3.57487
Ccdc136	ENSMUSG00000029769	-0.580728	5.93192	-2.24333	0.0371418	0.537351	-3.57771
Mrpl47	ENSMUSG00000037531	-0.528479	4.93087	-2.23597	0.0376991	0.538316	-3.57869
Nfkbiz	ENSMUSG00000035356	1.0929	2.69551	2.36018	0.0292494	0.522046	-3.5794
Gm9866	ENSMUSG00000094002	-0.720691	4.71401	-2.23734	0.037595	0.53806	-3.57969
Il17d	ENSMUSG00000050222	1.03007	2.52862	2.38882	0.0275685	0.522046	-3.5799
Tmem128	ENSMUSG00000067365	0.958966	2.75651	2.36543	0.0289344	0.522046	-3.58056
Spcs3	ENSMUSG00000054408	0.905027	3.34273	2.2426	0.0371962	0.537351	-3.58094
Pan2	ENSMUSG00000005682	0.973531	2.56056	2.27485	0.0348387	0.526377	-3.58125
Erp44	ENSMUSG00000028343	0.746939	3.55106	2.23857	0.0375013	0.537927	-3.58291
Fastk	ENSMUSG00000028959	0.605976	5.18083	2.23433	0.0378245	0.538316	-3.58628
Adgra1	ENSMUSG00000025475	-0.721007	5.72596	-2.2399	0.0374005	0.537927	-3.58633
Fam204a	ENSMUSG00000057858	0.874314	3.36304	2.24244	0.0372084	0.537351	-3.58664
Cdh13	ENSMUSG00000031841	-0.627922	6.7712	-2.24794	0.0367962	0.537351	-3.58838
Wdr19	ENSMUSG00000037890	0.829283	3.7967	2.23096	0.0380828	0.538316	-3.59077
Slc43a2	ENSMUSG00000038178	-0.538424	5.74537	-2.23385	0.0378613	0.538316	-3.5911
Rhoa	ENSMUSG00000007815	0.520886	6.21968	2.24256	0.0371993	0.537351	-3.59584
mt-Ti	ENSMUSG00000064342	1.09269	3.97081	2.22449	0.0385838	0.538316	-3.59873
Ctbp1	ENSMUSG00000037373	0.556819	6.79242	2.24714	0.036856	0.537351	-3.59881
Rps17	ENSMUSG00000061787	-0.427992	8.63591	-2.25646	0.0361656	0.532973	-3.59938
Ssb	ENSMUSG00000068882	-0.581	8.02584	-2.25383	0.0363593	0.534164	-3.59949
Snapin	ENSMUSG00000001018	0.654162	4.50717	2.22071	0.0388793	0.538316	-3.59999
Abtb2	ENSMUSG00000032724	-0.918587	3.43116	-2.30647	0.0326614	0.523211	-3.60074
Siglech	ENSMUSG00000051504	-0.726466	4.24527	-2.23757	0.0375774	0.53806	-3.60132
Fam107b	ENSMUSG00000026655	1.20864	1.88552	2.42362	0.0256474	0.516401	-3.60255
Pxdc1	ENSMUSG00000021411	1.28477	1.683	2.55131	0.0196194	0.511785	-3.60355
Ddr1	ENSMUSG00000003534	0.668515	6.27682	2.23592	0.0377032	0.538316	-3.60355
Kif3b	ENSMUSG00000027475	-0.488213	6.73005	-2.23923	0.0374511	0.537927	-3.60582
Suclg1	ENSMUSG00000052738	-0.407499	7.31744	-2.24444	0.0370577	0.537351	-3.60636
Gm17971	ENSMUSG00000101122	-2.17578	1.42292	-3.196	0.00480932	0.489564	-3.60676
Ddx24	ENSMUSG00000041645	-0.466102	8.82588	-2.25194	0.0364989	0.534981	-3.60762
Cacnb3	ENSMUSG00000003352	-0.528589	6.30808	-2.23304	0.0379234	0.538316	-3.60825
Cirbp	ENSMUSG00000045193	-0.619474	5.95484	-2.22194	0.0387834	0.538316	-3.61137
Gm9885	ENSMUSG00000052629	-1.76066	2.33364	-2.78996	0.0117649	0.495934	-3.61158
Ube2g2	ENSMUSG00000009293	0.643431	5.2619	2.22272	0.0387219	0.538316	-3.61243
Fkbp9	ENSMUSG00000029781	0.58102	4.6265	2.20953	0.0397661	0.545703	-3.61585
Xrn2	ENSMUSG00000027433	-0.471	6.17223	-2.22537	0.0385154	0.538316	-3.61626
Usp6nl	ENSMUSG00000039046	-0.857245	3.51664	-2.25915	0.035969	0.532973	-3.61634
Ogdhl	ENSMUSG00000021913	-0.508616	6.36838	-2.22611	0.0384579	0.538316	-3.61636
Blcap	ENSMUSG00000067787	0.469263	6.00384	2.22476	0.0385633	0.538316	-3.61663
Tbc1d25	ENSMUSG00000039201	-0.746985	4.9242	-2.2086	0.0398407	0.545703	-3.61799
Gm10353	ENSMUSG00000114220	-3.23274	1.35593	-3.31391	0.0036938	0.489564	-3.61826
Mtfp1	ENSMUSG00000004748	-0.55478	6.28771	-2.22232	0.0387538	0.538316	-3.61925
Kcna6	ENSMUSG00000038077	-0.552026	7.15484	-2.23107	0.0380743	0.538316	-3.62009
Slc26a4	ENSMUSG00000020651	0.723887	4.25994	2.20546	0.0400934	0.546814	-3.62192
Slc25a53	ENSMUSG00000044348	0.681641	3.57365	2.22509	0.038537	0.538316	-3.62267
Slc17a7	ENSMUSG00000070570	-0.548586	9.48941	-2.24569	0.0369644	0.537351	-3.62282
Cnr1	ENSMUSG00000044288	0.582817	5.45476	2.21691	0.0391785	0.540108	-3.62304
Slc2a12	ENSMUSG00000037490	1.57045	2.62404	2.29684	0.0333108	0.523211	-3.62467
Fbxo31	ENSMUSG00000052934	-0.513309	6.41674	-2.22165	0.0388055	0.538316	-3.62491
Nrbp2	ENSMUSG00000075590	-0.485057	6.63323	-2.22282	0.0387141	0.538316	-3.62686
Polr3k	ENSMUSG00000038628	0.599207	4.29755	2.20095	0.0404587	0.546814	-3.62766
Kcng2	ENSMUSG00000059852	0.717346	4.12405	2.20188	0.0403831	0.546814	-3.62791
Noc4l	ENSMUSG00000033294	-0.633842	4.78431	-2.20125	0.0404341	0.546814	-3.62808
Rad52	ENSMUSG00000030166	-0.664646	4.40496	-2.20225	0.0403528	0.546814	-3.62815
Pam	ENSMUSG00000026335	0.550842	6.01185	2.22071	0.0388792	0.538316	-3.6282
Mon1a	ENSMUSG00000032583	-0.773513	4.22199	-2.21675	0.0391917	0.540108	-3.62822
Gadd45b	ENSMUSG00000015312	1.40925	2.31885	2.44015	0.0247791	0.515927	-3.62831
Stat1	ENSMUSG00000026104	0.763354	3.55821	2.22879	0.0382501	0.538316	-3.62847
Trpm4	ENSMUSG00000038260	-1.06332	2.82429	-2.37053	0.0286314	0.522046	-3.62926
Tns3	ENSMUSG00000020422	0.501835	4.63808	2.19892	0.0406244	0.546814	-3.63208
Nr2c1	ENSMUSG00000005897	0.819639	2.5128	2.25774	0.0360715	0.532973	-3.63324
Cmbl	ENSMUSG00000022235	-1.12153	2.59885	-2.39434	0.027255	0.522046	-3.63369
Cfh	ENSMUSG00000026365	1.06468	2.41448	2.31039	0.0324002	0.523211	-3.63409
Pigb	ENSMUSG00000079469	-0.857404	3.02318	-2.2566	0.0361553	0.532973	-3.63486
Mfn2	ENSMUSG00000029020	-0.499701	6.96387	-2.22133	0.0388308	0.538316	-3.63596
Snrnp35	ENSMUSG00000029402	-1.01432	3.03324	-2.3029	0.0329007	0.523211	-3.6399
Nipal2	ENSMUSG00000038879	0.981004	2.64506	2.29601	0.0333675	0.523211	-3.63995
Agpat4	ENSMUSG00000023827	-0.437328	6.58103	-2.21295	0.0394927	0.543269	-3.64107
Tubb4b	ENSMUSG00000036752	-0.694129	8.07933	-2.22537	0.0385156	0.538316	-3.64138
Pld3	ENSMUSG00000003363	-0.509652	7.75393	-2.22405	0.0386186	0.538316	-3.64309
Zcchc17	ENSMUSG00000028772	-0.489012	6.95093	-2.21638	0.0392206	0.540108	-3.64347
Rnase4	ENSMUSG00000021876	0.802788	3.9325	2.19778	0.0407177	0.546814	-3.64347
Eln	ENSMUSG00000029675	0.943501	2.59931	2.29576	0.0333844	0.523211	-3.64426
Ube2d-ps	ENSMUSG00000083844	-0.710185	5.04807	-2.18871	0.0414661	0.546814	-3.64454
Hadh	ENSMUSG00000027984	0.655854	4.76829	2.19021	0.041341	0.546814	-3.64469
Dnajc7	ENSMUSG00000014195	0.625834	5.92986	2.20662	0.04	0.546814	-3.64508
AC156546.1	ENSMUSG00000118018	1.22642	2.24221	2.33333	0.0309113	0.523211	-3.64515
Cyp2j9	ENSMUSG00000015224	0.937011	2.58923	2.26532	0.0355203	0.530392	-3.64688
Xrcc3	ENSMUSG00000021287	1.79167	1.34546	2.82932	0.0108006	0.495934	-3.64728
Trappc4	ENSMUSG00000032112	-0.417353	6.09954	-2.20346	0.0402547	0.546814	-3.64752
Asphd2	ENSMUSG00000029348	-0.497096	7.64671	-2.2185	0.0390536	0.539835	-3.64808
Eva1a	ENSMUSG00000035104	1.23654	1.75314	2.4356	0.0250156	0.515927	-3.65034
Tcf7l2	ENSMUSG00000024985	-1.45355	4.49313	-2.18475	0.0417968	0.546814	-3.65118
Spock3	ENSMUSG00000054162	0.826802	4.72879	2.18598	0.0416938	0.546814	-3.65194
Ing3	ENSMUSG00000029670	0.667976	3.93184	2.18255	0.0419821	0.546814	-3.6543
Parp2	ENSMUSG00000036023	0.668898	3.79412	2.1824	0.0419939	0.546814	-3.65618
Stk10	ENSMUSG00000020272	0.980533	2.13429	2.35051	0.0298385	0.522945	-3.65623
Slc7a14	ENSMUSG00000069072	0.561962	6.34476	2.20872	0.0398311	0.545703	-3.65654
Cox7a1	ENSMUSG00000074218	0.995057	2.38096	2.30832	0.0325378	0.523211	-3.65693
Tubg2	ENSMUSG00000045007	-0.788987	6.16118	-2.19151	0.0412336	0.546814	-3.65852
Eef1g	ENSMUSG00000071644	-0.489335	6.77605	-2.20539	0.0400991	0.546814	-3.65883
H2afy2	ENSMUSG00000020086	1.21107	1.3517	2.44627	0.0244649	0.515302	-3.65981
Znrd1	ENSMUSG00000036315	0.620082	3.95123	2.17949	0.0422402	0.546814	-3.65982
Snhg10	ENSMUSG00000113722	1.15045	2.05254	2.40452	0.0266859	0.518748	-3.65986
Ppp6r1	ENSMUSG00000052296	0.59743	5.20507	2.18094	0.0421174	0.546814	-3.66078
Cd164	ENSMUSG00000019818	0.636619	5.06435	2.18469	0.0418017	0.546814	-3.66089
Fdxr	ENSMUSG00000018861	-0.759408	4.01484	-2.19384	0.0410413	0.546814	-3.66097
Man1a	ENSMUSG00000003746	1.34819	2.58957	2.2319	0.0380109	0.538316	-3.66113
F730043M19Rik	ENSMUSG00000052125	-0.585165	5.66628	-2.18795	0.0415292	0.546814	-3.66278
Gm13293	ENSMUSG00000086006	1.31692	2.12127	2.41776	0.0259619	0.516401	-3.66333
Atf6	ENSMUSG00000026663	0.660742	4.91855	2.18265	0.0419733	0.546814	-3.66393
Phf8	ENSMUSG00000041229	0.663336	3.97713	2.17496	0.0426252	0.546814	-3.66398
Fbn1	ENSMUSG00000027204	1.1578	2.09501	2.41493	0.0261154	0.516545	-3.66474
Cpq	ENSMUSG00000039007	0.973839	3.32158	2.20602	0.0400477	0.546814	-3.66536
Zfp704	ENSMUSG00000040209	0.528017	5.60435	2.18941	0.0414077	0.546814	-3.66598
Tgfbr2	ENSMUSG00000032440	0.909745	2.3543	2.25399	0.0363477	0.534164	-3.66656
Rusc1	ENSMUSG00000041263	-0.538686	7.05917	-2.2014	0.0404224	0.546814	-3.66681
Ggt7	ENSMUSG00000027603	0.887872	2.50418	2.26147	0.0357999	0.532561	-3.66752
Shroom3	ENSMUSG00000029381	1.96426	1.50924	2.68032	0.0149043	0.500562	-3.66756
Myef2	ENSMUSG00000027201	0.685595	4.27464	2.1722	0.0428614	0.546814	-3.66836
Shc2	ENSMUSG00000020312	-0.739512	3.90497	-2.19288	0.0411204	0.546814	-3.66937
Ppib	ENSMUSG00000032383	0.480966	5.15659	2.1779	0.042375	0.546814	-3.67005
Calu	ENSMUSG00000029767	0.765735	4.94629	2.17813	0.0423555	0.546814	-3.67214
2810025M15Rik	ENSMUSG00000049881	-0.599453	4.58672	-2.16887	0.0431477	0.546814	-3.67224
Ipo4	ENSMUSG00000002319	-0.525277	5.26423	-2.17201	0.0428773	0.546814	-3.67278
Bola3	ENSMUSG00000045160	0.49032	5.45397	2.17995	0.0422009	0.546814	-3.6737
Kctd18	ENSMUSG00000054770	0.790699	3.26248	2.22233	0.0387523	0.538316	-3.67398
Gm15903	ENSMUSG00000086916	-1.24811	2.85192	-2.34686	0.0300634	0.522945	-3.67421
Nup188	ENSMUSG00000052533	1.15941	2.80431	2.26247	0.0357268	0.53239	-3.67452
Vps33a	ENSMUSG00000029434	-0.588424	5.15152	-2.16721	0.0432913	0.546814	-3.67701
Gm43508	ENSMUSG00000105861	1.33851	2.1056	2.26102	0.0358326	0.532561	-3.67725
Zfyve27	ENSMUSG00000018820	-0.482	5.27162	-2.16939	0.0431027	0.546814	-3.67774
Fndc10	ENSMUSG00000074738	-0.633115	6.0578	-2.1744	0.0426728	0.546814	-3.67933
Zfand2b	ENSMUSG00000026197	-0.848867	4.36588	-2.17161	0.0429115	0.546814	-3.67944
Card19	ENSMUSG00000037960	0.911191	2.96616	2.202	0.0403734	0.546814	-3.68121
Fbxw4	ENSMUSG00000040913	0.825498	3.58247	2.17146	0.042925	0.546814	-3.68178
Magoh	ENSMUSG00000028609	0.588014	4.7941	2.16387	0.043581	0.546814	-3.68305
Nup88	ENSMUSG00000040667	0.747804	3.87943	2.16043	0.0438817	0.546814	-3.68328
Zzef1	ENSMUSG00000055670	-0.669753	5.42065	-2.16863	0.0431682	0.546814	-3.68362
Carf	ENSMUSG00000026017	-0.504739	4.96917	-2.16152	0.0437867	0.546814	-3.68417
Ndufs8	ENSMUSG00000059734	-0.494325	6.77314	-2.18636	0.0416623	0.546814	-3.68427
Rgs8	ENSMUSG00000042671	-0.430962	6.57652	-2.18352	0.0419002	0.546814	-3.68683
Hdac2	ENSMUSG00000019777	0.656638	4.89534	2.16518	0.0434676	0.546814	-3.68699
Kctd16	ENSMUSG00000051401	-0.571262	5.77564	-2.16817	0.0432085	0.546814	-3.68782
Gm19445	ENSMUSG00000102498	-0.478101	5.44096	-2.16635	0.0433656	0.546814	-3.68941
Cmtm6	ENSMUSG00000032434	0.811962	3.19068	2.17345	0.0427546	0.546814	-3.68969
Gm5124	ENSMUSG00000051537	-0.638362	4.89724	-2.15832	0.0440676	0.546997	-3.69045
Tlcd1	ENSMUSG00000019437	-0.71101	3.63517	-2.19211	0.0411839	0.546814	-3.69153
Hist1h2bc	ENSMUSG00000018102	0.475968	6.23151	2.17843	0.0423298	0.546814	-3.69215
Scd2	ENSMUSG00000025203	0.573659	8.31958	2.19889	0.0406267	0.546814	-3.69283
Edf1	ENSMUSG00000015092	-0.514899	7.49079	-2.18719	0.0415926	0.546814	-3.69335
Cacna2d2	ENSMUSG00000010066	-1.05388	5.2738	-2.15401	0.0444478	0.547092	-3.69355
Lrrk1	ENSMUSG00000015133	1.50371	2.01539	2.53135	0.0204643	0.511785	-3.69361
Zfp91	ENSMUSG00000024695	0.600277	5.78386	2.17471	0.0426465	0.546814	-3.69403
Zfp780b	ENSMUSG00000063047	0.729384	2.98215	2.1736	0.0427413	0.546814	-3.69553
Tob1	ENSMUSG00000037573	1.75709	1.94962	2.2931	0.0335659	0.523345	-3.69579
Gm14827	ENSMUSG00000084904	-1.46494	2.13519	-2.44776	0.0243891	0.515302	-3.69605
Fam57a	ENSMUSG00000069808	-0.761503	3.55784	-2.18249	0.0419868	0.546814	-3.69749
H2afy	ENSMUSG00000015937	-0.466408	7.36835	-2.18544	0.0417387	0.546814	-3.69857
Inhba	ENSMUSG00000041324	0.789167	3.51604	2.15791	0.0441031	0.546997	-3.69879
Klhl40	ENSMUSG00000074001	-1.09178	3.23308	-2.22149	0.0388183	0.538316	-3.6988
Shc1	ENSMUSG00000042626	1.29358	1.8144	2.45349	0.0240991	0.515174	-3.70091
Jam2	ENSMUSG00000053062	0.702643	3.59291	2.16442	0.0435334	0.546814	-3.70103
Podn	ENSMUSG00000028600	1.71237	1.04677	2.49806	0.0219502	0.512693	-3.70129
Angpt1	ENSMUSG00000022309	1.01833	2.10234	2.3502	0.0298575	0.522945	-3.70278
Gspt1	ENSMUSG00000062203	0.80484	4.22968	2.14784	0.0449986	0.547092	-3.70285
P4htm	ENSMUSG00000006675	-0.495451	6.08368	-2.16354	0.04361	0.546814	-3.70353
Necab2	ENSMUSG00000031837	-0.620543	5.68723	-2.15673	0.0442071	0.546997	-3.70432
Txlna	ENSMUSG00000053841	0.597145	4.82184	2.14931	0.0448664	0.547092	-3.70579
Kifc2	ENSMUSG00000004187	-0.454998	8.00383	-2.18519	0.0417601	0.546814	-3.70603
Carns1	ENSMUSG00000075289	-1.02831	3.99048	-2.18532	0.0417491	0.546814	-3.70646
Amt	ENSMUSG00000032607	0.751344	3.68741	2.15227	0.0446024	0.547092	-3.70653
Grin2c	ENSMUSG00000020734	-0.490093	6.01238	-2.15962	0.0439527	0.546814	-3.70912
Scn3b	ENSMUSG00000049281	-0.435766	6.94466	-2.17366	0.0427361	0.546814	-3.70949
Strada	ENSMUSG00000069631	-0.536988	5.39731	-2.14818	0.0449676	0.547092	-3.70971
Slc7a11	ENSMUSG00000027737	0.575498	5.04906	2.14934	0.044864	0.547092	-3.70992
Pgp	ENSMUSG00000043445	-0.429576	6.7482	-2.16969	0.0430773	0.546814	-3.711
Trp53	ENSMUSG00000059552	1.40197	1.44718	2.46409	0.0235708	0.515174	-3.71141
Rab10	ENSMUSG00000020671	-0.443569	8.15066	-2.18265	0.0419733	0.546814	-3.712
Wdyhv1	ENSMUSG00000022359	0.851098	2.88477	2.16629	0.0433713	0.546814	-3.71207
Sulf1	ENSMUSG00000016918	2.17273	2.59842	2.28388	0.0342038	0.525501	-3.71284
Pecam1	ENSMUSG00000020717	0.615343	4.08063	2.14238	0.04549	0.547092	-3.71431
2900037B21Rik	ENSMUSG00000103663	1.66562	2.6834	2.17099	0.0429652	0.546814	-3.71496
Pkm	ENSMUSG00000032294	-0.58252	9.93379	-2.18885	0.0414547	0.546814	-3.71555
Pxylp1	ENSMUSG00000043587	-0.573922	4.65813	-2.13584	0.0460862	0.547092	-3.7166
Ly6a	ENSMUSG00000075602	0.575053	4.71767	2.1377	0.0459164	0.547092	-3.71842
Myrf	ENSMUSG00000036098	0.756152	4.11113	2.13391	0.0462631	0.547092	-3.71915
Mrpl18	ENSMUSG00000057388	-0.473122	6.48474	-2.16064	0.0438632	0.546814	-3.7205
Lsm11	ENSMUSG00000044847	-0.50836	5.5972	-2.14521	0.0452344	0.547092	-3.72137
Ubxn4	ENSMUSG00000026353	0.506518	7.03042	2.17036	0.0430191	0.546814	-3.72369
Smg6	ENSMUSG00000038290	0.640589	4.42494	2.13382	0.0462714	0.547092	-3.72401
6430548M08Rik	ENSMUSG00000031824	0.462042	6.42508	2.15966	0.0439491	0.546814	-3.72488
Tulp4	ENSMUSG00000034377	0.939209	4.67768	2.13477	0.046184	0.547092	-3.72559
Kyat3	ENSMUSG00000040213	-1.34777	2.57539	-2.38941	0.0275348	0.522046	-3.7265
Rgs4	ENSMUSG00000038530	-0.582095	7.96777	-2.17087	0.0429756	0.546814	-3.72733
Clk3	ENSMUSG00000032316	-0.466419	5.44327	-2.13672	0.046006	0.547092	-3.7275
Cdc42se2	ENSMUSG00000052298	0.501594	6.55072	2.16237	0.0437121	0.546814	-3.72752
Mplkip	ENSMUSG00000012429	0.722595	3.30424	2.13037	0.0465897	0.547092	-3.72798
Tspyl1	ENSMUSG00000047514	-0.572384	7.79763	-2.16919	0.0431198	0.546814	-3.72913
Psmc4	ENSMUSG00000030603	-0.535563	6.75802	-2.15449	0.0444056	0.547092	-3.73013
Galnt11	ENSMUSG00000038072	0.93735	2.65281	2.18796	0.0415286	0.546814	-3.73262
Cers4	ENSMUSG00000008206	-0.486027	6.76261	-2.15676	0.0442043	0.546997	-3.73276
Lyrm9	ENSMUSG00000072640	-0.580617	4.92189	-2.12517	0.047074	0.547092	-3.73283
Slc7a4	ENSMUSG00000022756	-0.601799	6.14998	-2.14125	0.045593	0.547092	-3.73306
Sdhaf1	ENSMUSG00000074211	-0.72046	4.82506	-2.12314	0.0472639	0.547092	-3.73346
Dnmt3a	ENSMUSG00000020661	0.612058	5.85913	2.1484	0.0449481	0.547092	-3.73434
Uqcc3	ENSMUSG00000071654	-0.480042	4.87176	-2.12268	0.0473072	0.547092	-3.73493
Gm10478	ENSMUSG00000073179	-0.629253	4.63565	-2.12222	0.0473501	0.547092	-3.73506
Btbd11	ENSMUSG00000020042	-0.700196	4.20416	-2.12629	0.0469691	0.547092	-3.73523
Ngly1	ENSMUSG00000021785	0.920319	2.69643	2.17606	0.0425312	0.546814	-3.73592
Gm48266	ENSMUSG00000114626	-1.25055	2.5501	-2.32221	0.0316253	0.523211	-3.73607
Il17ra	ENSMUSG00000002897	-0.880403	4.46659	-2.12553	0.0470405	0.547092	-3.73711
Unc119b	ENSMUSG00000046562	0.773545	3.55121	2.12038	0.0475234	0.547092	-3.73746
Gm12122	ENSMUSG00000086311	-0.677635	5.04848	-2.12224	0.0473481	0.547092	-3.73763
Plekhg3	ENSMUSG00000052609	-0.936028	4.61051	-2.12243	0.0473304	0.547092	-3.73858
Prxl2b	ENSMUSG00000029059	-0.595282	5.89128	-2.13416	0.0462402	0.547092	-3.73885
Mark4	ENSMUSG00000030397	-0.651637	7.18934	-2.15293	0.0445435	0.547092	-3.73965
Efcab1	ENSMUSG00000068617	0.93195	3.20039	2.13428	0.0462293	0.547092	-3.74002
Dcaf6	ENSMUSG00000026571	-0.448912	6.67014	-2.14743	0.0450355	0.547092	-3.74251
Amz2	ENSMUSG00000020610	-0.510606	5.81903	-2.13176	0.0464613	0.547092	-3.74408
Ddx5	ENSMUSG00000020719	0.39666	8.12735	2.16409	0.0435625	0.546814	-3.74543
Golph3	ENSMUSG00000022200	0.52109	5.17621	2.12822	0.0467895	0.547092	-3.7458
4833412C15Rik	ENSMUSG00000116298	-1.42358	2.99475	-2.21209	0.0395616	0.543631	-3.74648
Itgb8	ENSMUSG00000025321	0.746284	3.5439	2.11466	0.0480648	0.547092	-3.74672
Ccdc149	ENSMUSG00000045790	-0.636361	4.42949	-2.11295	0.0482279	0.547092	-3.74697
Stx12	ENSMUSG00000028879	-0.408046	6.89465	-2.14911	0.0448844	0.547092	-3.74702
Rbm4b	ENSMUSG00000033760	0.691286	3.81704	2.1129	0.0482326	0.547092	-3.74755
Dusp3	ENSMUSG00000003518	-0.463825	7.02702	-2.14753	0.0450257	0.547092	-3.749
Plekhm3	ENSMUSG00000051344	0.506555	4.33765	2.11226	0.0482945	0.547092	-3.74912
Crocc	ENSMUSG00000040860	0.661524	4.19641	2.11123	0.0483931	0.547092	-3.74959
Hivep1	ENSMUSG00000021366	-0.730407	4.4111	-2.11084	0.0484298	0.547092	-3.74981
Smim10l1	ENSMUSG00000072704	0.652582	5.97082	2.14413	0.045332	0.547092	-3.75001
Hbegf	ENSMUSG00000024486	-0.627166	3.84604	-2.12399	0.047184	0.547092	-3.75059
Mycl	ENSMUSG00000028654	0.790883	3.61492	2.11067	0.0484467	0.547092	-3.75071
Acss1	ENSMUSG00000027452	0.484635	5.011	2.11649	0.0478908	0.547092	-3.75236
Rab30	ENSMUSG00000030643	0.826647	4.27196	2.10882	0.0486239	0.547092	-3.75308
Cstf2t	ENSMUSG00000053536	0.794632	5.07442	2.12613	0.0469842	0.547092	-3.75341
Ppp1r1a	ENSMUSG00000022490	-0.455935	7.05084	-2.14513	0.0452415	0.547092	-3.75407
Tmem222	ENSMUSG00000028857	-0.491231	5.42762	-2.11888	0.0476644	0.547092	-3.75489
Tcta	ENSMUSG00000039461	-0.647476	3.95088	-2.12197	0.0473739	0.547092	-3.75584
Gm42767	ENSMUSG00000104562	-0.84841	5.00485	-2.11339	0.0481862	0.547092	-3.75636
Atp6v1g2	ENSMUSG00000024403	-0.556958	9.96535	-2.16298	0.0436585	0.546814	-3.7567
Sbds	ENSMUSG00000025337	0.676375	4.86185	2.11842	0.0477085	0.547092	-3.7579
Pcf11	ENSMUSG00000041328	0.508458	5.69121	2.12605	0.0469919	0.547092	-3.76071
Dtx3	ENSMUSG00000040415	0.636298	5.03541	2.1124	0.0482808	0.547092	-3.76103
Ncoa4	ENSMUSG00000056234	-0.918799	2.9663	-2.18782	0.0415404	0.546814	-3.76145
Atxn3	ENSMUSG00000021189	0.752664	3.76116	2.10522	0.0489722	0.547835	-3.76147
Cdh11	ENSMUSG00000031673	0.63294	5.18906	2.11961	0.0475955	0.547092	-3.76152
Chchd2	ENSMUSG00000070493	-0.443512	10.1451	-2.16066	0.0438619	0.546814	-3.76176
Cept1	ENSMUSG00000040774	0.708745	4.58344	2.11225	0.0482955	0.547092	-3.7619
Lss	ENSMUSG00000033105	0.695718	3.50592	2.1072	0.0487801	0.547092	-3.76244
Mycbp2	ENSMUSG00000033004	-0.541433	8.76849	-2.15551	0.0443153	0.547055	-3.76246
1110017D15Rik	ENSMUSG00000028441	1.72192	2.29083	2.32304	0.0315715	0.523211	-3.76286
Irgq	ENSMUSG00000041037	-0.463418	5.61985	-2.11423	0.0481063	0.547092	-3.76454
Srsf4	ENSMUSG00000028911	0.82567	3.6814	2.0995	0.0495288	0.548162	-3.7648
St8sia2	ENSMUSG00000025789	-2.32089	2.08291	-2.8304	0.0107752	0.495934	-3.76503
Vps13b	ENSMUSG00000037646	0.639247	4.56023	2.10518	0.0489752	0.547835	-3.766
Ncaph2	ENSMUSG00000008690	-0.507741	6.30699	-2.12358	0.0472226	0.547092	-3.76783
Gm44798	ENSMUSG00000109139	1.41	1.89934	2.19703	0.0407787	0.546814	-3.76786
Zfand3	ENSMUSG00000044477	0.613606	5.37906	2.11461	0.0480699	0.547092	-3.76934
Heatr5a	ENSMUSG00000035181	1.00806	2.47295	2.15698	0.0441851	0.546997	-3.77015
Fgf2	ENSMUSG00000037225	1.22479	1.86606	2.31569	0.0320509	0.523211	-3.77343
Yipf5	ENSMUSG00000024487	-0.397199	6.59113	-2.12709	0.0468942	0.547092	-3.77409
Lurap1l	ENSMUSG00000048706	0.490211	4.85258	2.0999	0.0494891	0.548162	-3.77583
Sgce	ENSMUSG00000004631	0.603365	3.88558	2.09091	0.0503756	0.548162	-3.77666
Smarca2	ENSMUSG00000024921	-0.3834	9.17853	-2.14692	0.0450807	0.547092	-3.77704
Cdc27	ENSMUSG00000020687	0.632893	4.62758	2.09711	0.0497632	0.548162	-3.77736
E2f3	ENSMUSG00000016477	0.778297	3.21453	2.10966	0.0485432	0.547092	-3.77854
Atp2c1	ENSMUSG00000032570	0.562478	5.39106	2.11123	0.0483931	0.547092	-3.77869
Nhlh2	ENSMUSG00000048540	-1.22727	2.22194	-2.29661	0.0333264	0.523211	-3.77948
Rasa2	ENSMUSG00000032413	0.737666	4.32577	2.09463	0.0500072	0.548162	-3.78003
Gm37984	ENSMUSG00000104210	-0.708305	3.4651	-2.12757	0.0468497	0.547092	-3.78058
Akirin1	ENSMUSG00000023075	-0.549659	4.96039	-2.09105	0.0503621	0.548162	-3.78084
C330018D20Rik	ENSMUSG00000024592	0.834809	2.91799	2.12476	0.0471121	0.547092	-3.78131
Col1a1	ENSMUSG00000001506	0.921771	2.84715	2.12597	0.046999	0.547092	-3.78203
Dusp11	ENSMUSG00000030002	0.65141	4.29146	2.08808	0.0506575	0.548162	-3.78212
Jtb	ENSMUSG00000027937	-0.455453	5.33257	-2.09645	0.0498274	0.548162	-3.78263
Mcm4	ENSMUSG00000022673	0.902754	2.5122	2.16615	0.0433831	0.546814	-3.78371
Hsf2	ENSMUSG00000019878	-0.445058	5.52922	-2.09817	0.0496587	0.548162	-3.78528
Ppp2r2b	ENSMUSG00000024500	0.581752	6.65046	2.12613	0.0469839	0.547092	-3.78665
Isoc1	ENSMUSG00000024601	0.66615	4.71687	2.09164	0.0503032	0.548162	-3.7867
Spata13	ENSMUSG00000021990	0.74562	4.13544	2.08282	0.0511855	0.548162	-3.78779
Rhbdf1	ENSMUSG00000020282	-1.09767	3.64628	-2.15653	0.0442248	0.546997	-3.78884
Kidins220	ENSMUSG00000036333	-0.410258	7.99137	-2.13171	0.0464659	0.547092	-3.78889
Lifr	ENSMUSG00000054263	0.617507	4.38122	2.08674	0.0507919	0.548162	-3.79161
Mthfr	ENSMUSG00000029009	0.919788	2.71698	2.10608	0.0488881	0.547822	-3.79248
Eid2	ENSMUSG00000046058	-0.511575	6.83283	-2.11391	0.048137	0.547092	-3.79257
Copb1	ENSMUSG00000030754	0.960341	3.65992	2.07745	0.0517291	0.54906	-3.79357
Khsrp	ENSMUSG00000007670	0.515122	5.68236	2.10425	0.0490662	0.547891	-3.79393
Pnrc1	ENSMUSG00000040128	0.941538	3.68924	2.07882	0.0515899	0.548698	-3.79424
Malat1	ENSMUSG00000092341	1.10568	12.1761	2.1486	0.0449302	0.547092	-3.79468
Ppp6r3	ENSMUSG00000024908	-0.407205	7.31451	-2.12169	0.0473998	0.547092	-3.79516
Dtymk	ENSMUSG00000026281	0.840107	3.39404	2.08537	0.0509291	0.548162	-3.79533
Pabpc1	ENSMUSG00000022283	0.764404	6.82057	2.12354	0.0472264	0.547092	-3.79535
Ric8a	ENSMUSG00000025485	-0.512532	4.86923	-2.07721	0.0517543	0.54906	-3.79678
Dpp9	ENSMUSG00000001229	-0.527951	5.4075	-2.08808	0.0506573	0.548162	-3.79902
Sypl2	ENSMUSG00000027887	1.66106	1.74772	2.44007	0.0247834	0.515927	-3.79903
Saal1	ENSMUSG00000006763	-0.720062	3.56155	-2.10072	0.0494092	0.548162	-3.79993
Exoc8	ENSMUSG00000074030	-0.707973	4.7861	-2.07276	0.0522088	0.549379	-3.80034
Mdk	ENSMUSG00000027239	0.620532	5.21474	2.08438	0.051028	0.548162	-3.80066
Pggt1b	ENSMUSG00000024477	0.461767	5.27262	2.08621	0.050845	0.548162	-3.80163
Ccdc30	ENSMUSG00000028637	-0.60021	4.75545	-2.07407	0.0520741	0.549379	-3.80164
Cadm2	ENSMUSG00000064115	-0.443329	9.33715	-2.13203	0.0464366	0.547092	-3.80177
Nop56	ENSMUSG00000027405	-0.577192	5.64388	-2.08979	0.0504869	0.548162	-3.80216
Slc4a10	ENSMUSG00000026904	0.592533	4.90601	2.08742	0.0507233	0.548162	-3.80254
Rpl28	ENSMUSG00000030432	-0.457101	7.20893	-2.1164	0.0479001	0.547092	-3.80288
Rps19-ps3	ENSMUSG00000080059	-1.44187	2.56553	-2.38223	0.0279473	0.522046	-3.80384
Cd38	ENSMUSG00000029084	1.23688	2.37907	2.20036	0.040507	0.546814	-3.80492
Cry2	ENSMUSG00000068742	-0.46031	6.33346	-2.09988	0.049491	0.548162	-3.80635
Rad23a	ENSMUSG00000003813	0.733935	3.85785	2.06976	0.0525171	0.549379	-3.80637
Dok5	ENSMUSG00000027560	-0.823279	4.08133	-2.07141	0.0523479	0.549379	-3.80699
Cx3cl1	ENSMUSG00000031778	0.504516	8.07644	2.12383	0.0471989	0.547092	-3.80709
Phc3	ENSMUSG00000037652	0.543678	6.35178	2.10789	0.0487137	0.547092	-3.80734
Limd2	ENSMUSG00000040699	-0.447016	7.23496	-2.11064	0.0484493	0.547092	-3.80761
Pogk	ENSMUSG00000040596	-0.4432	5.28483	-2.08111	0.0513582	0.548698	-3.80821
Trpm3	ENSMUSG00000052387	0.760805	6.59437	2.10921	0.0485871	0.547092	-3.80835
Stk40	ENSMUSG00000042608	-0.51003	5.09517	-2.07881	0.051591	0.548698	-3.80858
Nudt18	ENSMUSG00000045211	-0.550998	4.78393	-2.06746	0.0527556	0.549379	-3.80922
Rexo4	ENSMUSG00000052406	-0.517251	5.57696	-2.08271	0.0511968	0.548162	-3.80956
Glce	ENSMUSG00000032252	0.774086	3.02625	2.08444	0.051022	0.548162	-3.80992
Sec24a	ENSMUSG00000036391	0.608384	3.98577	2.06564	0.0529438	0.549379	-3.81012
Lbp	ENSMUSG00000016024	1.83106	2.92422	2.15587	0.0442832	0.547055	-3.81186
Rps6ka3	ENSMUSG00000031309	0.657763	3.71888	2.06385	0.0531302	0.549379	-3.81191
Rab13	ENSMUSG00000027935	-0.872594	3.24457	-2.13743	0.0459406	0.547092	-3.81244
Zfp367	ENSMUSG00000044934	1.27595	1.79635	2.22207	0.0387734	0.538316	-3.81306
Ppp1r16b	ENSMUSG00000037754	0.594397	6.14054	2.09823	0.0496526	0.548162	-3.81336
Gm30055	ENSMUSG00000107734	-1.55786	2.60438	-2.37456	0.028394	0.522046	-3.81461
Rasgef1b	ENSMUSG00000089809	-0.715824	4.45694	-2.06103	0.053425	0.549379	-3.81473
Smarca5	ENSMUSG00000031715	0.608594	4.96823	2.07933	0.0515382	0.548698	-3.81539
Lgi3	ENSMUSG00000033595	-0.469468	6.20357	-2.09131	0.0503357	0.548162	-3.81545
Puf60	ENSMUSG00000002524	-0.516557	8.14419	-2.11375	0.0481516	0.547092	-3.81547
Selenoh	ENSMUSG00000076437	-0.654997	4.33961	-2.05998	0.0535358	0.549379	-3.81658
Pola2	ENSMUSG00000024833	0.977341	2.08435	2.19498	0.0409471	0.546814	-3.81819
Twsg1	ENSMUSG00000024098	1.03866	3.10017	2.08031	0.0514386	0.548698	-3.81874
4632418H02Rik	ENSMUSG00000111605	-2.53301	1.26829	-2.89678	0.00932193	0.495934	-3.81995
Cdipt	ENSMUSG00000030682	-0.444141	6.8218	-2.09722	0.0497523	0.548162	-3.82245
Krtcap2	ENSMUSG00000042747	-0.483925	6.43874	-2.08765	0.0507007	0.548162	-3.82284
Ndufa13	ENSMUSG00000036199	-0.464872	7.89649	-2.10792	0.0487113	0.547092	-3.82297
Zfp81	ENSMUSG00000003929	0.506443	4.55023	2.05971	0.0535636	0.549379	-3.82316
Chl1	ENSMUSG00000030077	-0.565825	8.6428	-2.11152	0.0483648	0.547092	-3.82608
Ppp1r15b	ENSMUSG00000046062	0.764794	3.95123	2.05197	0.0543821	0.549379	-3.82672
Cog4	ENSMUSG00000031753	-0.487823	5.65549	-2.06888	0.0526084	0.549379	-3.82685
Mien1	ENSMUSG00000002580	-0.590263	7.53167	-2.09873	0.0496041	0.548162	-3.82687
Mrpl14	ENSMUSG00000023939	-0.611661	5.04715	-2.05681	0.053869	0.549379	-3.82755
Mtus2	ENSMUSG00000029651	-0.485882	6.7295	-2.09213	0.0502545	0.548162	-3.82794
Ppp1r1b	ENSMUSG00000061718	0.744906	5.57488	2.07278	0.0522068	0.549379	-3.82945
Rnf26	ENSMUSG00000053128	-0.810598	3.14256	-2.10897	0.0486102	0.547092	-3.82965
Snord13	ENSMUSG00000088252	-1.24178	3.79811	-2.0972	0.0497539	0.548162	-3.83011
Shld1	ENSMUSG00000044991	0.741969	2.94396	2.09302	0.0501665	0.548162	-3.83105
Zfp747	ENSMUSG00000054381	-1.22159	2.46156	-2.23405	0.0378453	0.538316	-3.83151
Smdt1	ENSMUSG00000022452	-0.455629	7.22979	-2.09427	0.0500428	0.548162	-3.83164
5730480H06Rik	ENSMUSG00000029089	-0.630876	3.31831	-2.06478	0.053034	0.549379	-3.83165
Ap3b1	ENSMUSG00000021686	0.454087	5.642	2.07947	0.0515241	0.548698	-3.83189
Tmem86b	ENSMUSG00000045282	1.38047	1.89433	2.35987	0.0292683	0.522046	-3.83225
Ptpn23	ENSMUSG00000036057	-0.500946	4.5759	-2.05038	0.0545518	0.549379	-3.8323
Klf13	ENSMUSG00000052040	0.484864	8.59274	2.10932	0.0485758	0.547092	-3.83243
Rtn4	ENSMUSG00000020458	-0.383561	9.09991	-2.11144	0.0483731	0.547092	-3.83244
Ntan1	ENSMUSG00000022681	0.678147	3.64719	2.04721	0.0548916	0.549379	-3.83305
Glt8d2	ENSMUSG00000020251	1.04044	2.51097	2.08395	0.0510718	0.548162	-3.83316
Brd9	ENSMUSG00000057649	-0.380998	7.68246	-2.09991	0.0494885	0.548162	-3.83321
Cwf19l2	ENSMUSG00000025898	-0.49837	6.25248	-2.08086	0.0513834	0.548698	-3.83395
Hjurp	ENSMUSG00000044783	-0.559397	5.00185	-2.05096	0.0544899	0.549379	-3.83521
Pdxdc1	ENSMUSG00000022680	-0.441041	5.27624	-2.06336	0.0531815	0.549379	-3.83538
Fam214a	ENSMUSG00000034858	0.62331	4.33365	2.05099	0.054487	0.549379	-3.83544
Vcpip1	ENSMUSG00000045210	0.512514	5.36713	2.06892	0.0526045	0.549379	-3.8357
Tuba1a	ENSMUSG00000072235	-0.372997	9.89333	-2.11337	0.0481878	0.547092	-3.83571
Selenok	ENSMUSG00000042682	0.486453	7.04349	2.09513	0.0499578	0.548162	-3.83657
Phldb2	ENSMUSG00000033149	0.859779	2.80234	2.07206	0.0522802	0.549379	-3.83696
Ehbp1l1	ENSMUSG00000024937	-0.790418	4.22752	-2.04719	0.0548935	0.549379	-3.83796
Inafm2	ENSMUSG00000074918	0.941273	4.25642	2.05602	0.0539527	0.549379	-3.8384
Wipi2	ENSMUSG00000029578	-0.419023	6.39688	-2.07779	0.0516946	0.54906	-3.83845
Gm36447	ENSMUSG00000106692	-1.48512	2.23423	-2.38547	0.0277607	0.522046	-3.83921
Pkn1	ENSMUSG00000057672	0.681099	4.00542	2.04317	0.0553264	0.549379	-3.83923
Tsc22d1	ENSMUSG00000022010	-0.418554	8.86811	-2.10461	0.0490306	0.547891	-3.83992
Tdrp	ENSMUSG00000050052	0.801302	2.79658	2.09188	0.0502798	0.548162	-3.84006
Tspan14	ENSMUSG00000037824	0.739311	3.94688	2.04224	0.0554273	0.549379	-3.84007
Ppp2r2c	ENSMUSG00000029120	0.508817	9.02124	2.10838	0.0486669	0.547092	-3.84063
Rab12	ENSMUSG00000023460	-0.480341	7.40781	-2.0908	0.0503864	0.548162	-3.84173
Bcar1	ENSMUSG00000031955	0.537918	5.10085	2.06152	0.0533739	0.549379	-3.84186
Itgb5	ENSMUSG00000022817	0.647979	4.61702	2.04306	0.0553387	0.549379	-3.84251
St6gal1	ENSMUSG00000022885	0.841069	2.9285	2.05299	0.0542739	0.549379	-3.8436
Dnajb2	ENSMUSG00000026203	-0.537339	5.95329	-2.06626	0.0528801	0.549379	-3.84433
Hist1h1c	ENSMUSG00000036181	0.687826	4.56673	2.03895	0.0557851	0.551024	-3.84538
Tbc1d17	ENSMUSG00000038520	-0.583381	5.36866	-2.04633	0.0549858	0.549379	-3.84548
Secisbp2l	ENSMUSG00000035093	0.492096	6.56398	2.08436	0.05103	0.548162	-3.84553
Chmp2a	ENSMUSG00000033916	-0.522962	5.97339	-2.07029	0.052463	0.549379	-3.84582
Clip3	ENSMUSG00000013921	-0.578964	8.92	-2.09887	0.0495902	0.548162	-3.84678
Mir100hg	ENSMUSG00000074415	-0.373124	6.0501	-2.06845	0.0526527	0.549379	-3.84805
Ints6l	ENSMUSG00000035967	0.614129	4.37612	2.04207	0.0554463	0.549379	-3.84861
5730409E04Rik	ENSMUSG00000073755	-0.365616	7.12733	-2.08512	0.0509544	0.548162	-3.84884
Mrpl50	ENSMUSG00000044018	0.59887	4.45038	2.04214	0.0554385	0.549379	-3.84938
Parvb	ENSMUSG00000022438	0.589702	4.14911	2.03376	0.0563524	0.552967	-3.85014
Oaz2	ENSMUSG00000040652	-0.631087	7.0039	-2.07646	0.0518302	0.549379	-3.85037
Coq5	ENSMUSG00000041733	-0.480662	5.61359	-2.05424	0.0541406	0.549379	-3.85302
Taf8	ENSMUSG00000023980	1.1885	2.34002	2.08777	0.0506889	0.548162	-3.85351
Ten1	ENSMUSG00000020778	-0.612664	4.64926	-2.03114	0.0566418	0.553908	-3.85366
Asic2	ENSMUSG00000020704	0.729427	5.37432	2.06085	0.0534444	0.549379	-3.8541
Gcsh	ENSMUSG00000034424	-0.510646	5.64825	-2.04849	0.0547536	0.549379	-3.85467
Gm37204	ENSMUSG00000103657	1.30592	2.32754	2.16606	0.0433909	0.546814	-3.85896
Jmy	ENSMUSG00000021690	0.536876	5.25098	2.055	0.0540602	0.549379	-3.85901
Vti1a	ENSMUSG00000024983	-0.546168	5.41878	-2.04211	0.0554417	0.549379	-3.85912
Synj1	ENSMUSG00000022973	0.474705	8.64484	2.09408	0.0500616	0.548162	-3.8596
Sipa1l1	ENSMUSG00000042700	0.479937	7.65561	2.08623	0.0508427	0.548162	-3.86034
Clta	ENSMUSG00000028478	-0.417387	8.23646	-2.08546	0.0509203	0.548162	-3.86143
Spsb3	ENSMUSG00000024160	-0.661124	4.47424	-2.02709	0.0570901	0.555312	-3.86182
Csrnp2	ENSMUSG00000044636	0.705118	3.43783	2.03483	0.056235	0.552967	-3.86266
Mt3	ENSMUSG00000031760	-0.794771	7.01342	-2.0752	0.0519588	0.549379	-3.8628
Btbd8	ENSMUSG00000111375	0.502368	4.89713	2.03914	0.0557638	0.551024	-3.86499
Rchy1	ENSMUSG00000029397	0.496274	5.29775	2.04708	0.054905	0.549379	-3.86516
Prkg1	ENSMUSG00000052920	0.777178	2.68004	2.0559	0.0539655	0.549379	-3.8662
Phactr4	ENSMUSG00000066043	0.639278	2.94242	2.03359	0.0563721	0.552967	-3.86694
Dhx34	ENSMUSG00000006019	-1.16389	2.50329	-2.18733	0.0415808	0.546814	-3.86837
Rapgef2	ENSMUSG00000062232	0.77852	5.14691	2.0454	0.0550865	0.549379	-3.87108
Gm42656	ENSMUSG00000106841	-1.1049	3.35371	-2.07482	0.051998	0.549379	-3.8713
Pdrg1	ENSMUSG00000027472	-0.486431	5.84594	-2.04303	0.055342	0.549379	-3.87165
Sgms2	ENSMUSG00000050931	1.45833	2.11365	2.13074	0.0465557	0.547092	-3.87267
Fam174b	ENSMUSG00000078670	-0.533798	4.98448	-2.02295	0.0575533	0.556298	-3.87268
Vmp1	ENSMUSG00000018171	0.453491	6.0225	2.05625	0.0539287	0.549379	-3.87392
Cdc42bpa	ENSMUSG00000026490	0.493927	6.92741	2.07117	0.0523717	0.549379	-3.87398
Lin28b	ENSMUSG00000063804	-1.34452	2.32554	-2.22703	0.0383867	0.538316	-3.87461
Mrnip	ENSMUSG00000020381	-0.738426	4.07744	-2.01695	0.0582281	0.556298	-3.87526
Arhgap26	ENSMUSG00000036452	0.514985	5.13382	2.02861	0.0569214	0.554348	-3.87637
Atp8b2	ENSMUSG00000060671	1.06931	1.78596	2.1165	0.0478898	0.547092	-3.87682
Nav1	ENSMUSG00000009418	-0.4588	7.63572	-2.07037	0.0524544	0.549379	-3.87726
Chst1	ENSMUSG00000027221	-0.357696	10.0512	-2.08642	0.0508237	0.548162	-3.87774
Zfp64	ENSMUSG00000027551	0.971489	2.73471	2.05986	0.0535482	0.549379	-3.87802
Dtd1	ENSMUSG00000027430	0.552925	5.5552	2.04629	0.0549905	0.549379	-3.87826
Zfp687	ENSMUSG00000019338	-0.638899	4.1103	-2.01149	0.0588501	0.556298	-3.87892
Hibch	ENSMUSG00000041426	0.772344	2.72546	2.02408	0.0574258	0.556298	-3.88062
9530068E07Rik	ENSMUSG00000036275	0.635384	4.62306	2.02427	0.0574049	0.556298	-3.88149
Ccng2	ENSMUSG00000029385	0.870593	3.1497	2.00854	0.0591883	0.556615	-3.88152
Scpep1	ENSMUSG00000000278	0.85456	3.60024	2.01553	0.0583891	0.556298	-3.88456
Sema6d	ENSMUSG00000027200	0.731415	3.727	2.00651	0.059422	0.557579	-3.88597
Dapp1	ENSMUSG00000028159	0.891008	2.81097	2.06187	0.0533374	0.549379	-3.88679
Gpr137c	ENSMUSG00000049092	0.706861	3.39751	2.00717	0.0593451	0.557267	-3.88767
Larp1	ENSMUSG00000037331	0.626322	7.04898	2.06362	0.0531545	0.549379	-3.88771
Kctd5	ENSMUSG00000016946	0.718849	3.21299	2.01077	0.0589324	0.556298	-3.88779
Usb1	ENSMUSG00000031792	0.93674	2.34265	2.11371	0.0481554	0.547092	-3.88782
Mfsd5	ENSMUSG00000045665	-0.533328	5.5637	-2.02122	0.0577475	0.556298	-3.88856
Lpar6	ENSMUSG00000033446	0.950134	2.71199	2.04485	0.0551454	0.549379	-3.88861
Gm49525	ENSMUSG00000116397	-0.806311	3.39872	-2.03665	0.0560364	0.552223	-3.88862
Pdcd2	ENSMUSG00000014771	0.927642	2.29267	2.05932	0.0536052	0.549379	-3.88991
Sesn2	ENSMUSG00000028893	1.57484	1.39064	2.31539	0.0320701	0.523211	-3.89039
Plod2	ENSMUSG00000032374	-1.11895	2.72643	-2.1172	0.0478239	0.547092	-3.89073
Rnf126	ENSMUSG00000035890	0.630732	4.93582	2.01232	0.0587556	0.556298	-3.89124
Tmbim6	ENSMUSG00000023010	0.574268	6.96782	2.05911	0.0536264	0.549379	-3.89377
Spink10	ENSMUSG00000044176	0.677589	4.0847	1.99816	0.0603921	0.557938	-3.89397
Rtn3	ENSMUSG00000024758	0.364879	9.14575	2.07274	0.0522109	0.549379	-3.89426
Btbd19	ENSMUSG00000073771	-1.12834	3.29808	-2.10979	0.0485313	0.547092	-3.89606
Lta4h	ENSMUSG00000015889	0.607238	4.19881	2.00269	0.059864	0.557938	-3.89637
Lamtor5	ENSMUSG00000087260	-0.524715	5.5671	-2.02036	0.0578437	0.556298	-3.89655
Zfp74	ENSMUSG00000059975	0.860291	3.25174	2.0015	0.0600024	0.557938	-3.89662
Tnip1	ENSMUSG00000020400	-0.570799	4.66033	-1.99757	0.0604608	0.557938	-3.89756
Anp32e	ENSMUSG00000015749	0.525364	6.85697	2.05215	0.0543636	0.549379	-3.8977
Ankrd6	ENSMUSG00000040183	-0.50676	5.94171	-2.02975	0.0567952	0.554348	-3.8978
Ntsr2	ENSMUSG00000020591	-0.427867	6.87504	-2.04682	0.0549338	0.549379	-3.8978
Gm42892	ENSMUSG00000106073	0.962639	2.15417	2.08335	0.0511321	0.548162	-3.89842
Id1	ENSMUSG00000042745	0.585757	3.76868	1.99478	0.0607879	0.557938	-3.89864
Ciz1	ENSMUSG00000039205	0.526519	4.53135	2.00055	0.060113	0.557938	-3.89895
Nmt1	ENSMUSG00000020936	-0.467091	8.91144	-2.06524	0.052986	0.549379	-3.89906
Atp13a2	ENSMUSG00000036622	-0.510349	7.0376	-2.04609	0.0550122	0.549379	-3.89958
Kdm2a	ENSMUSG00000054611	-0.444641	6.71282	-2.04569	0.0550545	0.549379	-3.89959
Glp1r	ENSMUSG00000024027	1.86373	2.54716	2.11291	0.0482324	0.547092	-3.89996
Setx	ENSMUSG00000043535	0.629228	4.48027	2.00548	0.0595404	0.557938	-3.9004
Rps28	ENSMUSG00000067288	0.396198	7.84375	2.05955	0.0535808	0.549379	-3.9006
Stimate	ENSMUSG00000006526	-0.567195	4.06201	-1.99259	0.0610463	0.557938	-3.90088
Slc13a4	ENSMUSG00000029843	1.31419	3.14834	1.99745	0.0604747	0.557938	-3.90176
BC051226	ENSMUSG00000092564	0.616779	3.70133	1.99375	0.0609099	0.557938	-3.902
Gm49602	ENSMUSG00000113831	-0.889033	3.53059	-2.00016	0.0601585	0.557938	-3.90211
Nudcd3	ENSMUSG00000053838	-0.452839	7.39587	-2.0517	0.0544106	0.549379	-3.90221
Fgfr2	ENSMUSG00000030849	0.591701	4.92102	2.0109	0.0589171	0.556298	-3.90273
Ncs1	ENSMUSG00000062661	0.630968	6.8984	2.05064	0.0545246	0.549379	-3.90478
Cep89	ENSMUSG00000023072	0.772592	3.02427	2.01052	0.0589615	0.556298	-3.90496
Lrrc4	ENSMUSG00000049939	1.00557	4.56876	2.01214	0.0587753	0.556298	-3.90635
Mlst8	ENSMUSG00000024142	-0.58762	5.94791	-2.01898	0.0579991	0.556298	-3.90684
Gnaz	ENSMUSG00000040009	-0.473544	7.58778	-2.04932	0.0546654	0.549379	-3.90716
Gm47644	ENSMUSG00000112734	-1.29868	2.48567	-2.18476	0.0417962	0.546814	-3.90739
Drosha	ENSMUSG00000022191	-0.435935	6.58293	-2.03546	0.0561661	0.552967	-3.90749
Wdfy1	ENSMUSG00000073643	0.685123	3.77134	1.98743	0.0616587	0.557938	-3.90752
Prkcq	ENSMUSG00000026778	-1.7088	2.13929	-2.34139	0.0304039	0.523211	-3.90813
Itprid2	ENSMUSG00000027007	1.19323	1.90508	2.09216	0.0502512	0.548162	-3.90843
Hapln1	ENSMUSG00000021613	0.784744	2.77271	2.00815	0.0592332	0.556626	-3.90844
Kit	ENSMUSG00000005672	0.960447	3.51497	1.98691	0.0617213	0.557938	-3.9093
Sbk1	ENSMUSG00000042978	0.706129	4.51309	2.00423	0.0596852	0.557938	-3.90951
Cacng8	ENSMUSG00000053395	-1.388	2.03641	-2.3077	0.0325793	0.523211	-3.91013
Rgcc	ENSMUSG00000022018	0.631959	2.98144	1.99647	0.0605895	0.557938	-3.91028
Smarca4	ENSMUSG00000032187	-0.442335	7.82365	-2.04974	0.0546203	0.549379	-3.91048
Fzr1	ENSMUSG00000020235	-0.588211	7.04216	-2.03665	0.0560363	0.552223	-3.91094
Usf2	ENSMUSG00000058239	-0.511093	8.76076	-2.05613	0.0539414	0.549379	-3.91115
Cyb5r1	ENSMUSG00000026456	-0.773639	5.69862	-1.99988	0.0601906	0.557938	-3.91144
Zkscan14	ENSMUSG00000029627	-1.09684	2.87382	-2.10038	0.0494429	0.548162	-3.91145
Klhl24	ENSMUSG00000062901	0.514512	5.56212	2.02533	0.0572868	0.556298	-3.91155
Fam163b	ENSMUSG00000009216	-0.422441	8.06147	-2.05246	0.0543297	0.549379	-3.9121
2900002M20Rik	ENSMUSG00000103004	-1.25956	2.82186	-2.04271	0.0553769	0.549379	-3.91232
Cdk13	ENSMUSG00000041297	0.566881	4.8628	2.00403	0.0597086	0.557938	-3.91273
Nars	ENSMUSG00000024587	-0.382235	7.36691	-2.04603	0.0550181	0.549379	-3.9128
Ift122	ENSMUSG00000030323	-0.594949	5.23863	-1.99681	0.0605502	0.557938	-3.91368
Tm9sf2	ENSMUSG00000025544	0.547908	5.5761	2.02314	0.0575316	0.556298	-3.91466
Agfg2	ENSMUSG00000029722	-0.57796	6.78796	-2.02942	0.0568317	0.554348	-3.91487
Ddit3	ENSMUSG00000025408	-0.486937	5.20342	-1.99495	0.0607685	0.557938	-3.91545
Crybg3	ENSMUSG00000022723	0.920498	2.26554	2.10743	0.0487584	0.547092	-3.9163
Zfp143	ENSMUSG00000061079	0.98357	2.35561	2.05835	0.053707	0.549379	-3.91724
Elk1	ENSMUSG00000009406	0.471385	6.40475	2.03365	0.0563653	0.552967	-3.91727
Kcnj13	ENSMUSG00000079436	2.83626	2.43421	2.06356	0.0531609	0.549379	-3.91765
Atpif1	ENSMUSG00000054428	-0.371893	8.92972	-2.05363	0.0542055	0.549379	-3.91917
Cgn	ENSMUSG00000068876	1.0744	1.912	2.1209	0.047474	0.547092	-3.9201
Nup155	ENSMUSG00000022142	0.664156	3.39779	1.97789	0.062805	0.557938	-3.92032
Smad9	ENSMUSG00000027796	1.16401	1.76871	2.17486	0.0426335	0.546814	-3.92094
Ankrd34a	ENSMUSG00000049097	-0.539786	6.1531	-2.01614	0.0583203	0.556298	-3.92101
Arhgap29	ENSMUSG00000039831	0.608248	3.64884	1.97939	0.0626237	0.557938	-3.92202
Plppr3	ENSMUSG00000035835	-0.60445	4.11743	-1.97515	0.0631378	0.557938	-3.92333
Dync1li2	ENSMUSG00000035770	-0.479206	8.14565	-2.0427	0.0553776	0.549379	-3.92421
Gga3	ENSMUSG00000020740	-0.441794	5.95361	-2.01053	0.0589601	0.556298	-3.92427
Sall1	ENSMUSG00000031665	0.671108	3.07483	1.9878	0.0616142	0.557938	-3.92555
Cs	ENSMUSG00000005683	0.520513	6.00548	2.02204	0.0576551	0.556298	-3.92677
Pakap	ENSMUSG00000090053	0.829666	3.35077	1.97306	0.063393	0.557938	-3.92772
Tfdp1	ENSMUSG00000038482	0.664738	2.9922	1.97805	0.062786	0.557938	-3.92803
Dnajc24	ENSMUSG00000027166	1.19561	1.30772	2.14533	0.0452234	0.547092	-3.92818
Tmed4	ENSMUSG00000004394	0.490899	5.40058	2.00366	0.0597511	0.557938	-3.92869
Fibcd1	ENSMUSG00000026841	-0.545911	6.26704	-2.01077	0.0589318	0.556298	-3.92944
Sh3d19	ENSMUSG00000028082	0.750743	3.65828	1.96899	0.0638916	0.557938	-3.92982
Gm10048	ENSMUSG00000103544	-1.096	3.9848	-1.96906	0.0638839	0.557938	-3.92991
Fam98c	ENSMUSG00000030590	-0.564289	5.14968	-1.98057	0.0624816	0.557938	-3.93022
Adam17	ENSMUSG00000052593	0.587987	3.87847	1.96924	0.063862	0.557938	-3.93023
Prlr	ENSMUSG00000005268	2.06096	3.81868	1.96813	0.0639978	0.557938	-3.9307
Gm19409	ENSMUSG00000106229	1.35978	1.69541	2.23936	0.0374409	0.537927	-3.9312
Gpr137	ENSMUSG00000024958	-0.529032	6.15714	-2.01031	0.0589846	0.556298	-3.93129
Ttc3	ENSMUSG00000040785	-0.386923	10.9366	-2.05534	0.0540243	0.549379	-3.93193
Gca	ENSMUSG00000026893	0.796191	2.48259	2.01835	0.0580703	0.556298	-3.93193
Slc16a1	ENSMUSG00000032902	0.829111	3.12742	1.97102	0.0636428	0.557938	-3.93251
Rap2c	ENSMUSG00000050029	0.637367	3.96882	1.96732	0.0640981	0.557938	-3.93282
Eef1d	ENSMUSG00000055762	-0.458188	6.53849	-2.01416	0.0585455	0.556298	-3.93349
Slain2	ENSMUSG00000036087	0.596152	4.19659	1.97159	0.063573	0.557938	-3.93378
She	ENSMUSG00000046280	1.05603	2.18062	2.06604	0.0529024	0.549379	-3.93381
Golga3	ENSMUSG00000029502	0.501321	4.41936	1.97359	0.0633279	0.557938	-3.93401
Psen2	ENSMUSG00000010609	-0.590337	5.09321	-1.97666	0.0629544	0.557938	-3.93447
Tmem251	ENSMUSG00000046675	0.770787	2.93556	1.99116	0.061216	0.557938	-3.93462
Porcn	ENSMUSG00000031169	-0.398312	6.43669	-2.0138	0.0585863	0.556298	-3.93469
Dip2c	ENSMUSG00000048264	0.406528	5.05133	1.98557	0.061881	0.557938	-3.93521
Ptk2	ENSMUSG00000022607	0.429542	6.12282	2.01473	0.0584807	0.556298	-3.93535
Hyi	ENSMUSG00000006395	-1.11579	4.24109	-1.96784	0.0640342	0.557938	-3.9355
Carm1	ENSMUSG00000032185	0.468765	4.84189	1.98184	0.0623286	0.557938	-3.93598
Clstn1	ENSMUSG00000039953	-0.504377	9.50435	-2.04418	0.0552177	0.549379	-3.93652
Etfa	ENSMUSG00000032314	0.91013	2.50394	1.97811	0.0627793	0.557938	-3.9372
Tbpl1	ENSMUSG00000071359	0.552795	4.96784	1.98982	0.0613739	0.557938	-3.93727
Pim3	ENSMUSG00000035828	0.474557	6.16961	2.01353	0.0586172	0.556298	-3.93832
Map4k4	ENSMUSG00000026074	0.496886	7.717	2.03389	0.056339	0.552967	-3.93883
Insyn1	ENSMUSG00000066607	-0.653185	3.69476	-1.9653	0.0643477	0.558052	-3.93957
Kdelr2	ENSMUSG00000079111	0.556545	4.36419	1.97508	0.0631466	0.557938	-3.94001
Mex3b	ENSMUSG00000057706	1.18652	1.59777	2.08666	0.0508	0.548162	-3.94085
Tmem179	ENSMUSG00000054013	-0.474374	7.00892	-2.0188	0.0580197	0.556298	-3.94148
Nt5dc2	ENSMUSG00000071547	-0.646464	5.14051	-1.9737	0.0633151	0.557938	-3.94172
Stard3	ENSMUSG00000018167	0.691278	4.35957	1.96403	0.0645051	0.558052	-3.94178
BC031181	ENSMUSG00000036299	-0.539742	7.40179	-2.02318	0.0575272	0.556298	-3.94182
Mageh1	ENSMUSG00000047238	-0.423027	6.54938	-2.01244	0.0587411	0.556298	-3.94288
Chmp7	ENSMUSG00000034190	0.603532	4.89841	1.98552	0.061887	0.557938	-3.94294
Hectd3	ENSMUSG00000046861	-0.573919	4.73053	-1.97041	0.0637171	0.557938	-3.94426
Hexb	ENSMUSG00000021665	0.594138	6.17034	1.99884	0.0603122	0.557938	-3.94598
Spry1	ENSMUSG00000037211	1.18576	1.59325	2.14094	0.0456211	0.547092	-3.94723
Enpp2	ENSMUSG00000022425	1.80951	8.18386	2.03217	0.056528	0.55322	-3.9482
Gm49593	ENSMUSG00000116081	-0.717661	4.86418	-1.95706	0.0653756	0.558862	-3.9488
Trp53bp2	ENSMUSG00000026510	0.664285	2.9716	1.95571	0.065545	0.558862	-3.94915
Sptssa	ENSMUSG00000044408	0.825673	3.52915	1.95298	0.0658899	0.558862	-3.94917
Nprl2	ENSMUSG00000010057	-0.505401	5.13244	-1.96733	0.0640961	0.557938	-3.9492
Dcps	ENSMUSG00000032040	0.638575	4.05577	1.95364	0.0658057	0.558862	-3.94988
Msx1	ENSMUSG00000048450	1.07419	3.26963	1.95669	0.0654222	0.558862	-3.9499
Fibp	ENSMUSG00000024911	-0.514428	5.86159	-1.98668	0.0617489	0.557938	-3.95015
Hrk	ENSMUSG00000046607	-0.452143	7.62719	-2.02079	0.057795	0.556298	-3.95026
Hnrnpl	ENSMUSG00000015165	0.704828	5.43714	1.99427	0.060848	0.557938	-3.95035
Il1r1	ENSMUSG00000026072	1.02549	1.84205	2.01177	0.0588184	0.556298	-3.95115
Fh1	ENSMUSG00000026526	0.832859	4.36156	1.97088	0.0636597	0.557938	-3.95124
Trim12c	ENSMUSG00000057143	1.04324	2.13578	2.06479	0.0530325	0.549379	-3.95131
Plpbp	ENSMUSG00000031485	0.469008	5.09008	1.97937	0.0626268	0.557938	-3.95173
Purb	ENSMUSG00000094483	-0.428217	9.78161	-2.03697	0.0560007	0.552223	-3.9519
Slc39a11	ENSMUSG00000041654	-0.637901	5.87694	-1.98257	0.0622402	0.557938	-3.95316
Slc20a2	ENSMUSG00000037656	0.809307	3.66093	1.95375	0.0657917	0.558862	-3.95383
Tnfrsf21	ENSMUSG00000023915	0.51503	5.63584	1.99408	0.0608712	0.557938	-3.95413
Otud3	ENSMUSG00000041161	0.879142	2.90643	1.98271	0.0622234	0.557938	-3.95464
Inka2	ENSMUSG00000048458	-0.416262	6.24508	-1.99577	0.0606721	0.557938	-3.95517
Xbp1	ENSMUSG00000020484	0.542799	5.0065	1.98349	0.0621301	0.557938	-3.95519
Ppan	ENSMUSG00000004100	-0.78585	4.43317	-1.94811	0.0665078	0.559062	-3.95526
Stoml2	ENSMUSG00000028455	0.581216	4.02499	1.95155	0.0660705	0.558862	-3.95641
Elp3	ENSMUSG00000022031	-0.486916	6.32868	-1.99919	0.0602715	0.557938	-3.95649
Zfp324	ENSMUSG00000004500	-0.684189	3.00568	-1.9764	0.0629865	0.557938	-3.95725
AV356131	ENSMUSG00000108461	-1.22374	2.04834	-2.21824	0.0390737	0.539835	-3.9574
Zfp874a	ENSMUSG00000069206	-0.816751	2.56861	-2.04074	0.0555899	0.550375	-3.95748
Ano8	ENSMUSG00000034863	0.518947	4.8938	1.9647	0.0644219	0.558052	-3.95759
Cdh22	ENSMUSG00000053166	-0.671402	3.94718	-1.94677	0.0666785	0.559062	-3.95794
Rpl31	ENSMUSG00000073702	-0.480999	9.2811	-2.02838	0.0569476	0.554348	-3.95848
Gnb1	ENSMUSG00000029064	-0.364162	8.65504	-2.02515	0.0573068	0.556298	-3.95856
Wdr61	ENSMUSG00000061559	0.554874	5.18786	1.98349	0.0621297	0.557938	-3.95865
Rpl6	ENSMUSG00000029614	-0.430804	7.30035	-2.01165	0.0588312	0.556298	-3.95915
Mrpl22	ENSMUSG00000020514	0.648836	3.63444	1.94444	0.0669771	0.559062	-3.95918
Rnf181	ENSMUSG00000055850	0.718818	4.77226	1.9755	0.0630955	0.557938	-3.95924
Utp14a	ENSMUSG00000063785	0.645139	3.36114	1.94495	0.0669119	0.559062	-3.96004
Map2k7	ENSMUSG00000002948	0.558717	5.70964	1.98951	0.0614116	0.557938	-3.96111
Lgals9	ENSMUSG00000001123	1.20046	2.15063	2.06257	0.0532636	0.549379	-3.96127
Filip1l	ENSMUSG00000043336	1.09886	1.71485	2.07052	0.0524389	0.549379	-3.96154
0610009B22Rik	ENSMUSG00000007777	0.849257	2.809	1.95143	0.0660858	0.558862	-3.96305
Epb41	ENSMUSG00000028906	0.680517	4.03261	1.9447	0.0669445	0.559062	-3.96314
Thpo	ENSMUSG00000022847	0.703343	2.95947	1.95416	0.0657409	0.558862	-3.96429
Gm45343	ENSMUSG00000110088	-1.09164	3.15138	-1.99087	0.0612496	0.557938	-3.96522
Slc46a1	ENSMUSG00000020829	-0.931566	3.07928	-1.99201	0.0611147	0.557938	-3.96529
Prpf3	ENSMUSG00000015748	-0.545251	4.40927	-1.94489	0.0669195	0.559062	-3.96561
Oard1	ENSMUSG00000040771	1.12264	2.22404	2.01364	0.0586045	0.556298	-3.96606
Chchd6	ENSMUSG00000030086	-0.543351	5.86026	-1.97508	0.0631472	0.557938	-3.96641
Tcea1	ENSMUSG00000033813	0.792612	3.74345	1.94302	0.0671601	0.559062	-3.9665
Alg10b	ENSMUSG00000075470	0.949979	1.96047	2.00997	0.0590238	0.556298	-3.96764
Usp10	ENSMUSG00000031826	-0.437716	5.66065	-1.97137	0.0636004	0.557938	-3.96767
Msl3	ENSMUSG00000031358	0.772466	3.10411	1.93844	0.067752	0.559062	-3.96803
Faxc	ENSMUSG00000028246	-0.886257	2.53615	-2.00299	0.0598286	0.557938	-3.96849
Csf2ra	ENSMUSG00000059326	-0.529239	5.96205	-1.9793	0.0626352	0.557938	-3.96859
Eloa	ENSMUSG00000028668	0.654051	3.31953	1.93481	0.0682229	0.559691	-3.97063
Poll	ENSMUSG00000025218	1.17146	2.66804	2.06182	0.0533421	0.549379	-3.97109
Furin	ENSMUSG00000030530	0.504674	4.96097	1.94805	0.0665151	0.559062	-3.97143
Scgn	ENSMUSG00000021337	-2.67855	1.42617	-2.53838	0.0201632	0.511785	-3.97156
mt-Tp	ENSMUSG00000064372	-0.659668	5.90961	-1.97157	0.0635754	0.557938	-3.97202
Slain1	ENSMUSG00000055717	0.493241	4.11731	1.93892	0.067689	0.559062	-3.97242
Zswim7	ENSMUSG00000014243	0.941276	2.75518	1.97124	0.0636157	0.557938	-3.97266
Dexi	ENSMUSG00000038055	-0.451633	6.57373	-1.99055	0.0612876	0.557938	-3.97351
Farsa	ENSMUSG00000003808	-0.59145	6.73715	-1.98875	0.0615019	0.557938	-3.97432
Eps15l1	ENSMUSG00000006276	0.72022	3.4978	1.93281	0.0684854	0.559691	-3.97451
Rps16-ps2	ENSMUSG00000060419	0.82947	3.42361	1.95774	0.0652895	0.558862	-3.97462
Crat	ENSMUSG00000026853	0.721065	3.60401	1.93651	0.0680027	0.559464	-3.97523
Zfand6	ENSMUSG00000030629	0.43031	5.87213	1.98322	0.062163	0.557938	-3.97601
5930430L01Rik	ENSMUSG00000106951	1.05776	2.39802	1.97022	0.0637414	0.557938	-3.97655
Cisd3	ENSMUSG00000078695	-0.651107	5.17996	-1.94754	0.0665804	0.559062	-3.9771
Ust	ENSMUSG00000047712	0.555017	4.74525	1.94861	0.0664437	0.559062	-3.97722
Fabp5	ENSMUSG00000027533	-0.62435	5.46441	-1.96657	0.0641902	0.557978	-3.97741
Bhlhe40	ENSMUSG00000030103	0.603303	5.12008	1.96756	0.0640687	0.557938	-3.97902
Dlg4	ENSMUSG00000020886	0.465019	9.11319	2.01606	0.0583296	0.556298	-3.97905
Phpt1	ENSMUSG00000036504	-0.621647	6.78491	-1.98289	0.0622025	0.557938	-3.97935
Acer2	ENSMUSG00000038007	-1.3529	1.93297	-2.18906	0.0414372	0.546814	-3.98075
Nfam1	ENSMUSG00000058099	-2.15061	2.12414	-2.51056	0.0213809	0.512693	-3.98217
Ipcef1	ENSMUSG00000064065	-0.641266	5.21793	-1.9543	0.0657228	0.558862	-3.98279
Taf9b	ENSMUSG00000047242	0.918096	2.30393	1.95306	0.0658793	0.558862	-3.98321
Slc38a10	ENSMUSG00000061306	0.618787	5.29173	1.96025	0.0649757	0.558862	-3.98332
Chrna4	ENSMUSG00000027577	-0.577332	4.18999	-1.92562	0.0694315	0.559691	-3.9835
Celf2	ENSMUSG00000002107	-0.375445	10.5042	-2.01867	0.0580337	0.556298	-3.98501
Rab42	ENSMUSG00000089687	-1.73266	2.23321	-2.29435	0.0334803	0.523211	-3.98509
Atxn1	ENSMUSG00000046876	0.633097	5.65696	1.97515	0.0631383	0.557938	-3.98645
Cul4b	ENSMUSG00000031095	1.09269	3.02251	1.92651	0.0693145	0.559691	-3.98658
Htr3a	ENSMUSG00000032269	-1.74937	1.61939	-2.31842	0.0318719	0.523211	-3.98724
Actr3	ENSMUSG00000026341	0.499293	5.85278	1.97453	0.0632137	0.557938	-3.98746
Plppr5	ENSMUSG00000033342	0.57876	3.94705	1.92777	0.0691471	0.559691	-3.98756
Mr1	ENSMUSG00000026471	0.955728	1.95995	2.00932	0.0590984	0.55659	-3.98845
Commd1	ENSMUSG00000051355	0.847239	2.54067	1.93417	0.0683076	0.559691	-3.98859
Tfip11	ENSMUSG00000029345	-0.536838	4.91064	-1.92783	0.0691401	0.559691	-3.98888
Gm17494	ENSMUSG00000057359	0.996379	2.2978	1.99789	0.0604228	0.557938	-3.98911
Cxcl16	ENSMUSG00000018920	1.26424	1.63172	2.23902	0.0374671	0.537927	-3.98936
Eif1ad	ENSMUSG00000024841	-0.563635	4.77289	-1.93068	0.0687642	0.559691	-3.98958
Col4a3bp	ENSMUSG00000021669	0.497586	4.83622	1.95706	0.0653758	0.558862	-3.98979
Gm42551	ENSMUSG00000105374	2.03018	1.54504	2.12073	0.0474905	0.547092	-3.99043
Sft2d1	ENSMUSG00000073468	1.29959	1.67533	2.0233	0.057514	0.556298	-3.99151
Ogfrl1	ENSMUSG00000026158	-0.402061	7.9275	-1.9965	0.0605863	0.557938	-3.99243
Pard6a	ENSMUSG00000005699	-0.537697	5.14057	-1.93789	0.0678222	0.559062	-3.99253
Flii	ENSMUSG00000002812	0.462776	4.40945	1.92669	0.06929	0.559691	-3.99278
Akr1a1	ENSMUSG00000028692	-0.448711	8.11505	-1.99739	0.0604815	0.557938	-3.9931
Gng12	ENSMUSG00000036402	0.485034	5.39886	1.95219	0.0659896	0.558862	-3.99368
Slc7a2	ENSMUSG00000031596	0.520484	3.94899	1.92225	0.0698795	0.559691	-3.99425
Ccdc88c	ENSMUSG00000021182	-0.480788	5.89618	-1.95629	0.0654717	0.558862	-3.99466
Xkr6	ENSMUSG00000035067	1.10066	2.8104	1.91384	0.0710077	0.562067	-3.99517
Sarm1	ENSMUSG00000050132	-0.555255	4.142	-1.91308	0.0711104	0.562183	-3.99634
Aktip	ENSMUSG00000031667	-0.41149	5.91975	-1.95954	0.065064	0.558862	-3.99662
Schip1	ENSMUSG00000027777	-0.731202	5.89846	-1.96802	0.0640111	0.557938	-3.99669
Cebpd	ENSMUSG00000071637	0.615243	4.47049	1.92897	0.0689888	0.559691	-3.99669
Scaper	ENSMUSG00000034007	-0.575703	6.58932	-1.97591	0.0630462	0.557938	-3.99691
Ngdn	ENSMUSG00000022204	0.474407	4.99287	1.94222	0.0672627	0.559062	-3.9972
Lims1	ENSMUSG00000019920	0.787444	2.69993	1.91347	0.0710586	0.562121	-3.99829
D10Wsu102e	ENSMUSG00000020255	0.428598	5.69059	1.96121	0.0648556	0.558862	-3.99833
Ttc14	ENSMUSG00000027677	0.527933	6.45183	1.98058	0.0624796	0.557938	-3.99912
Usp46	ENSMUSG00000054814	-0.400237	6.50419	-1.97529	0.0631207	0.557938	-3.99923
Zcchc14	ENSMUSG00000061410	0.947763	3.7287	1.9115	0.0713252	0.562606	-3.99934
Vamp1	ENSMUSG00000030337	-0.447949	7.34224	-1.98521	0.0619237	0.557938	-3.99938
Tecpr2	ENSMUSG00000021275	0.576499	4.47876	1.93814	0.0677909	0.559062	-3.99965
Cbln1	ENSMUSG00000031654	-1.08424	2.80317	-1.9324	0.068539	0.559691	-4.00001
Fstl3	ENSMUSG00000020325	-1.20018	2.56334	-2.09144	0.0503226	0.548162	-4.00004
Metap2	ENSMUSG00000036112	-0.389994	7.74733	-1.98923	0.061445	0.557938	-4.00044
Znrf1	ENSMUSG00000033545	0.520225	5.36799	1.95595	0.0655142	0.558862	-4.00097
Trpc6	ENSMUSG00000031997	0.809346	3.76949	1.91888	0.0703297	0.560178	-4.00098
Nell2	ENSMUSG00000022454	0.760453	8.78821	1.99921	0.0602691	0.557938	-4.00142
Psd2	ENSMUSG00000024347	0.602263	3.89416	1.92142	0.0699906	0.559691	-4.00167
Nbn	ENSMUSG00000028224	0.849622	2.51322	1.91549	0.0707862	0.561368	-4.00197
Rnf34	ENSMUSG00000029474	0.474533	4.97995	1.94395	0.0670406	0.559062	-4.00232
Pgam2	ENSMUSG00000020475	-0.989127	2.87105	-2.01554	0.0583887	0.556298	-4.00239
Slc12a7	ENSMUSG00000017756	1.42167	1.71958	2.03896	0.0557843	0.551024	-4.00261
Fam168a	ENSMUSG00000029461	-0.408653	7.94842	-1.99099	0.0612359	0.557938	-4.00323
Snx3	ENSMUSG00000019804	0.524755	7.43564	1.98871	0.0615065	0.557938	-4.00476
Lgi4	ENSMUSG00000036560	-0.523708	4.63437	-1.91036	0.0714793	0.562606	-4.00556
Kat6a	ENSMUSG00000031540	0.535936	5.11011	1.9431	0.0671496	0.559062	-4.00602
Tmed7	ENSMUSG00000033184	0.864936	3.20795	1.90521	0.0721837	0.56398	-4.00622
Isoc2b	ENSMUSG00000052605	1.38276	1.66881	2.17899	0.0422826	0.546814	-4.00667
Cox6a1	ENSMUSG00000041697	-0.413604	9.76521	-1.99971	0.0602103	0.557938	-4.00731
Vps53	ENSMUSG00000017288	-0.362429	6.47434	-1.96678	0.0641646	0.557978	-4.00748
Wdfy2	ENSMUSG00000014547	-0.517083	4.77915	-1.91388	0.0710031	0.562067	-4.00761
Emb	ENSMUSG00000021728	0.643053	4.41401	1.92142	0.0699897	0.559691	-4.00777
Gm44607	ENSMUSG00000108630	-1.75283	1.62004	-2.17827	0.0423432	0.546814	-4.00794
Gm43737	ENSMUSG00000105692	-0.854492	2.36739	-1.97404	0.0632733	0.557938	-4.00849
BC005624	ENSMUSG00000026851	0.444367	5.77161	1.95756	0.0653127	0.558862	-4.00857
Uhrf2	ENSMUSG00000024817	0.442258	5.47418	1.95141	0.0660887	0.558862	-4.00859
Dnajc17	ENSMUSG00000034278	-1.03386	2.55533	-2.03231	0.0565121	0.55322	-4.00896
Nmrk1	ENSMUSG00000037847	-0.599221	3.55214	-1.90546	0.0721489	0.56398	-4.00903
Hdac5	ENSMUSG00000008855	0.515921	5.85987	1.95532	0.0655944	0.558862	-4.00951
Fcho2	ENSMUSG00000041685	0.905303	3.60287	1.91035	0.071481	0.562606	-4.00983
Cks1b	ENSMUSG00000028044	0.850687	2.37841	1.94692	0.0666601	0.559062	-4.01004
Med16	ENSMUSG00000013833	-0.617222	5.76929	-1.93869	0.0677193	0.559062	-4.01059
Tmem51	ENSMUSG00000040616	-1.21641	2.78138	-2.03004	0.0567634	0.554348	-4.01152
Dmxl1	ENSMUSG00000037416	0.570569	4.80464	1.93346	0.0683995	0.559691	-4.01182
Exosc1	ENSMUSG00000034321	-0.471879	4.88712	-1.91548	0.0707873	0.561368	-4.0122
Ctdspl2	ENSMUSG00000033411	0.703274	3.72715	1.90017	0.0728777	0.564028	-4.01337
Prkci	ENSMUSG00000037643	0.667943	3.87185	1.90902	0.0716623	0.562606	-4.0135
C030034I22Rik	ENSMUSG00000073374	0.773399	2.37194	1.92852	0.0690481	0.559691	-4.01385
Mllt11	ENSMUSG00000053192	-0.372705	8.81087	-1.98751	0.0616491	0.557938	-4.01484
Nudcd2	ENSMUSG00000020328	0.665047	3.80223	1.8989	0.0730526	0.564028	-4.01545
Mbd3	ENSMUSG00000035478	-0.454772	5.81066	-1.94007	0.0675409	0.559062	-4.01667
Prdm16os	ENSMUSG00000085069	1.15619	2.19532	1.9643	0.0644712	0.558052	-4.01732
Sf3b6	ENSMUSG00000037361	0.53625	6.23205	1.9648	0.0644101	0.558052	-4.01754
C130089K02Rik	ENSMUSG00000104339	-0.960135	3.8718	-1.89456	0.0736574	0.564596	-4.01771
Gm17322	ENSMUSG00000097604	-0.833775	3.46377	-1.89819	0.0731512	0.564028	-4.01808
Cnot8	ENSMUSG00000020515	0.588142	4.67147	1.92476	0.069546	0.559691	-4.01845
Nkain2	ENSMUSG00000069670	0.585401	3.8668	1.90233	0.0725791	0.564028	-4.01861
Dnmbp	ENSMUSG00000025195	0.77009	2.81045	1.90925	0.0716307	0.562606	-4.01912
Rfc5	ENSMUSG00000029363	-0.894512	3.23013	-1.93983	0.0675721	0.559062	-4.01914
Atp1a3	ENSMUSG00000040907	-0.355203	8.66084	-1.98419	0.062046	0.557938	-4.01943
Cdkn2aip	ENSMUSG00000038069	-0.707134	3.20962	-1.89851	0.0731079	0.564028	-4.02006
Preb	ENSMUSG00000045302	-0.502474	5.64259	-1.92982	0.0688774	0.559691	-4.02035
Trim33	ENSMUSG00000033014	0.451037	4.92745	1.92455	0.069574	0.559691	-4.02055
Nol9	ENSMUSG00000028948	0.713778	2.98667	1.89568	0.0735014	0.564028	-4.02068
Kctd6	ENSMUSG00000021752	0.675099	3.93399	1.90635	0.0720267	0.56398	-4.02111
Fbxw5	ENSMUSG00000015095	-0.615472	5.64694	-1.92872	0.0690217	0.559691	-4.0221
Smn1	ENSMUSG00000021645	0.388115	5.33272	1.93294	0.0684677	0.559691	-4.02325
Stmn3	ENSMUSG00000027581	-0.4456	8.96655	-1.98346	0.0621336	0.557938	-4.02404
Frg1	ENSMUSG00000031590	-0.615801	5.39964	-1.9263	0.0693421	0.559691	-4.02409
Crtc3	ENSMUSG00000030527	0.443058	5.01021	1.92772	0.0691535	0.559691	-4.02411
Zfp784	ENSMUSG00000043290	1.13155	2.52868	1.9857	0.0618654	0.557938	-4.02479
Rbm33	ENSMUSG00000048271	0.36763	5.38861	1.93845	0.0677507	0.559062	-4.02521
Rp9	ENSMUSG00000032239	-0.447052	6.26733	-1.9482	0.0664961	0.559062	-4.02684
Katnal1	ENSMUSG00000041298	-0.389313	6.46827	-1.95276	0.0659179	0.558862	-4.02793
Fads3	ENSMUSG00000024664	0.526127	3.9441	1.88867	0.074483	0.567645	-4.02806
Dbnl	ENSMUSG00000020476	-0.513282	6.00889	-1.9326	0.0685123	0.559691	-4.02806
Ciao1	ENSMUSG00000003662	0.59382	3.6506	1.88738	0.074666	0.56766	-4.02824
Prom1	ENSMUSG00000029086	-0.668334	4.00556	-1.88559	0.0749194	0.56766	-4.02825
Tlnrd1	ENSMUSG00000070462	0.491748	4.01832	1.88991	0.0743084	0.567186	-4.02826
Naxe	ENSMUSG00000028070	-0.474844	7.18083	-1.96161	0.0648057	0.558862	-4.02849
Arl5a	ENSMUSG00000036093	0.727901	2.62364	1.92689	0.0692631	0.559691	-4.02852
Ppfibp2	ENSMUSG00000036528	0.803959	3.49838	1.88479	0.0750325	0.567842	-4.02891
E130311K13Rik	ENSMUSG00000048581	0.867354	2.16823	1.91788	0.0704639	0.560711	-4.02992
Id4	ENSMUSG00000021379	0.503687	6.02035	1.94705	0.0666432	0.559062	-4.03023
Galm	ENSMUSG00000035473	1.84921	0.992417	2.15367	0.0444778	0.547092	-4.03066
Ufc1	ENSMUSG00000062963	-0.3831	6.1421	-1.94263	0.0672102	0.559062	-4.03073
Ppcs	ENSMUSG00000028636	-0.496515	4.69627	-1.8927	0.0739167	0.566071	-4.03097
Cldn10	ENSMUSG00000022132	0.460211	5.41752	1.93249	0.0685267	0.559691	-4.03162
Nf2	ENSMUSG00000009073	0.410878	5.1165	1.92002	0.0701771	0.559944	-4.03203
Creld2	ENSMUSG00000023272	0.795276	2.87917	1.88843	0.0745167	0.567645	-4.0321
Vasn	ENSMUSG00000039646	0.885775	1.91849	1.93668	0.0679798	0.559464	-4.03277
Nalcn	ENSMUSG00000000197	0.540146	4.9584	1.92093	0.070056	0.559746	-4.03319
Engase	ENSMUSG00000033857	0.80368	2.98275	1.89602	0.0734532	0.564028	-4.03383
Nbdy	ENSMUSG00000086316	-0.538133	5.00524	-1.90109	0.0727508	0.564028	-4.03502
Grhl1	ENSMUSG00000020656	0.512632	4.77746	1.90879	0.0716935	0.562606	-4.03521
Asic1	ENSMUSG00000023017	-0.811048	3.23033	-1.91657	0.0706398	0.560896	-4.03521
Snrpb2	ENSMUSG00000008333	-0.402036	6.99258	-1.95522	0.0656062	0.558862	-4.03541
Ryk	ENSMUSG00000032547	0.483786	5.82723	1.93989	0.0675642	0.559062	-4.03551
Camta2	ENSMUSG00000040712	0.485457	7.48781	1.96304	0.0646284	0.558362	-4.03552
Hs3st1	ENSMUSG00000051022	0.776079	2.5972	1.89209	0.0740025	0.566095	-4.03571
Nat10	ENSMUSG00000027185	0.671996	3.18238	1.88264	0.0753382	0.568133	-4.03674
Gm43847	ENSMUSG00000105753	1.56382	2.03719	1.89857	0.0730991	0.564028	-4.03717
Ifi35	ENSMUSG00000010358	1.9156	1.09746	2.28661	0.0340137	0.524702	-4.03741
Tmem132a	ENSMUSG00000024736	0.565279	4.75999	1.89963	0.0729517	0.564028	-4.03807
Tm9sf3	ENSMUSG00000025016	0.58654	6.61856	1.95735	0.0653394	0.558862	-4.03811
Tmem191c	ENSMUSG00000055692	-0.353013	6.76181	-1.94993	0.0662758	0.559062	-4.03811
Morc2b	ENSMUSG00000048602	-0.739858	2.77777	-1.89833	0.0731322	0.564028	-4.03814
Tdp1	ENSMUSG00000021177	0.74882	3.87872	1.87801	0.0759995	0.569476	-4.03836
Ndfip1	ENSMUSG00000024425	-0.388231	9.10128	-1.97452	0.0632146	0.557938	-4.03868
Gm26652	ENSMUSG00000097497	1.37801	1.74261	1.92771	0.0691558	0.559691	-4.03874
Atm	ENSMUSG00000034218	-0.74792	4.85913	-1.89243	0.0739551	0.566071	-4.03914
Urm1	ENSMUSG00000069020	-0.487621	6.30997	-1.93375	0.0683624	0.559691	-4.04012
Selenoo	ENSMUSG00000035757	-0.601184	4.35652	-1.87891	0.0758711	0.569476	-4.04052
Abhd8	ENSMUSG00000007950	0.725432	4.99539	1.92155	0.0699734	0.559691	-4.04061
Kif26a	ENSMUSG00000021294	-0.711995	3.14705	-1.88608	0.0748488	0.56766	-4.0408
Lrig2	ENSMUSG00000032913	0.430839	5.28066	1.91721	0.0705539	0.560896	-4.04165
Prmt3	ENSMUSG00000030505	-0.455777	4.69511	-1.88779	0.074607	0.56766	-4.04226
Sdf2	ENSMUSG00000002064	1.00032	3.43961	1.88134	0.0755235	0.569194	-4.04288
Gm42433	ENSMUSG00000105230	-0.505673	4.13592	-1.87658	0.076206	0.569476	-4.04331
Prl	ENSMUSG00000021342	3.79745	0.77154	2.22166	0.0388047	0.538316	-4.0435
Prr32	ENSMUSG00000037086	2.6739	0.151591	2.24411	0.0370827	0.537351	-4.04394
Pcdhb21	ENSMUSG00000044022	1.65427	1.45587	2.12237	0.0473361	0.547092	-4.04394
Pop1	ENSMUSG00000022325	-0.679826	3.53427	-1.87596	0.076294	0.569476	-4.04431
Txndc15	ENSMUSG00000021497	-0.515545	5.93365	-1.92323	0.0697496	0.559691	-4.04561
Twf1	ENSMUSG00000022451	0.542561	4.0643	1.88362	0.075199	0.568133	-4.04632
Src	ENSMUSG00000027646	0.641166	4.82665	1.90618	0.0720502	0.56398	-4.04659
Kmt5b	ENSMUSG00000045098	0.459195	5.02148	1.90559	0.0721313	0.56398	-4.04664
Myo1b	ENSMUSG00000018417	0.718607	2.9869	1.87355	0.0766426	0.570214	-4.04675
Fbxl19	ENSMUSG00000030811	0.719034	4.71767	1.88662	0.0747725	0.56766	-4.04777
Gpcpd1	ENSMUSG00000027346	0.57327	4.85375	1.90319	0.0724612	0.564028	-4.04825
Wtap	ENSMUSG00000060475	0.472144	4.26044	1.87887	0.0758767	0.569476	-4.04866
Hlf	ENSMUSG00000003949	0.419903	6.69036	1.94942	0.0663409	0.559062	-4.04946
Gm44518	ENSMUSG00000109385	1.37448	2.01891	1.87251	0.0767931	0.570335	-4.04969
Tmsb4x	ENSMUSG00000049775	0.862787	10.1156	1.97623	0.0630068	0.557938	-4.0503
Gcfc2	ENSMUSG00000035125	0.579268	3.37375	1.86563	0.077795	0.570476	-4.05041
Slx4	ENSMUSG00000039738	1.0317	1.81215	1.92417	0.0696237	0.559691	-4.05142
Nkx6-2	ENSMUSG00000041309	-0.789365	3.79115	-1.87436	0.0765253	0.570088	-4.05172
Zmat2	ENSMUSG00000001383	-0.414082	8.40699	-1.96022	0.0649795	0.558862	-4.05174
Tbrg4	ENSMUSG00000000384	-0.489602	4.89947	-1.87916	0.0758348	0.569476	-4.05231
Ube2g1	ENSMUSG00000020794	0.527821	4.54646	1.89815	0.0731566	0.564028	-4.05422
Xpnpep3	ENSMUSG00000022401	0.586681	3.29946	1.86199	0.0783295	0.570476	-4.05434
Spop	ENSMUSG00000057522	0.551018	6.10091	1.93724	0.0679067	0.559397	-4.05452
Dnajb12	ENSMUSG00000020109	0.686009	4.3045	1.87262	0.0767764	0.570335	-4.05496
Atp6v1f	ENSMUSG00000004285	-0.450124	8.83256	-1.96013	0.0649901	0.558862	-4.05503
Gm27029	ENSMUSG00000097239	-1.09717	2.49589	-2.01145	0.0588549	0.556298	-4.05512
Rc3h2	ENSMUSG00000075376	-0.357599	6.94806	-1.94395	0.0670402	0.559062	-4.05559
Sidt2	ENSMUSG00000034908	0.409068	4.93947	1.88887	0.0744548	0.567645	-4.05585
Eral1	ENSMUSG00000020832	1.10477	2.20419	1.97051	0.0637054	0.557938	-4.05597
Zfp341	ENSMUSG00000059842	-0.819646	2.88628	-1.90976	0.0715612	0.562606	-4.0563
Gm44645	ENSMUSG00000108601	-1.25041	2.10894	-2.02882	0.056898	0.554348	-4.05654
Lgi1	ENSMUSG00000067242	-0.388365	8.06071	-1.95277	0.0659155	0.558862	-4.05744
Mef2a	ENSMUSG00000030557	0.642974	6.13362	1.93559	0.0681214	0.559691	-4.05778
Stpg1	ENSMUSG00000028801	-1.05753	2.18076	-2.03308	0.0564275	0.553085	-4.05786
Rtl6	ENSMUSG00000055745	-0.479116	5.63394	-1.90362	0.0724022	0.564028	-4.05893
Tmem145	ENSMUSG00000043843	-0.426196	5.32643	-1.89444	0.0736738	0.564596	-4.05975
Tbc1d13	ENSMUSG00000039678	-0.524333	5.80249	-1.90301	0.0724853	0.564028	-4.05978
Gne	ENSMUSG00000028479	0.594479	3.62358	1.85753	0.0789903	0.570476	-4.05998
Car14	ENSMUSG00000038526	0.979329	3.57794	1.85776	0.0789552	0.570476	-4.06007
Wdr11	ENSMUSG00000042055	0.616823	3.60349	1.86656	0.0776596	0.570476	-4.06067
Ppm1b	ENSMUSG00000061130	-0.485038	7.17965	-1.93821	0.0677817	0.559062	-4.06075
Csf2rb	ENSMUSG00000071713	-2.05625	1.17915	-2.49189	0.0222368	0.512693	-4.06087
Mrpl16	ENSMUSG00000024683	-0.479601	5.35351	-1.88981	0.0743231	0.567186	-4.06139
Ncam1	ENSMUSG00000039542	-0.380515	9.5302	-1.96311	0.0646195	0.558362	-4.0614
Ogn	ENSMUSG00000021390	2.00216	1.13453	2.08078	0.0513916	0.548698	-4.0615
Ergic3	ENSMUSG00000005881	-0.52106	6.3941	-1.9202	0.0701533	0.559944	-4.06154
Twf2	ENSMUSG00000023277	0.689132	3.55331	1.85905	0.0787641	0.570476	-4.06237
Gm45130	ENSMUSG00000109481	-0.763562	3.62335	-1.85482	0.0793933	0.570476	-4.06273
Pcdhgc5	ENSMUSG00000102543	-0.98934	2.9307	-1.89614	0.0734367	0.564028	-4.06291
Ocln	ENSMUSG00000021638	0.905624	2.2363	1.89561	0.0735104	0.564028	-4.06339
Coprs	ENSMUSG00000031458	-0.453704	6.49887	-1.92502	0.0695117	0.559691	-4.06391
Srp68	ENSMUSG00000020780	-0.473885	6.1634	-1.9191	0.0702999	0.560178	-4.06407
Pros1	ENSMUSG00000022912	0.702368	3.24131	1.85367	0.0795652	0.570476	-4.0651
Mrpl24	ENSMUSG00000019710	-0.426696	5.88985	-1.90804	0.0717967	0.56307	-4.06538
Tmx3	ENSMUSG00000024614	0.50304	5.05616	1.89786	0.0731969	0.564028	-4.06565
Gba2	ENSMUSG00000028467	-0.603056	4.62386	-1.86915	0.0772809	0.570476	-4.06569
P2ry6	ENSMUSG00000048779	-1.96304	1.70788	-2.3713	0.0285861	0.522046	-4.06583
Cartpt	ENSMUSG00000021647	0.905499	2.34638	1.87398	0.076581	0.570088	-4.0666
Syne2	ENSMUSG00000063450	1.11503	3.32276	1.85117	0.0799401	0.570476	-4.06692
Rnd2	ENSMUSG00000001313	-0.557363	6.71753	-1.92367	0.0696903	0.559691	-4.06744
Med13	ENSMUSG00000034297	0.570357	5.04696	1.90656	0.0719989	0.56398	-4.06782
Kdm3a	ENSMUSG00000053470	0.804961	3.02272	1.85183	0.0798408	0.570476	-4.06812
Ccnc	ENSMUSG00000028252	0.739728	3.75863	1.85253	0.079736	0.570476	-4.06818
Ubash3b	ENSMUSG00000032020	-0.401322	6.5506	-1.92616	0.0693603	0.559691	-4.06867
Cad	ENSMUSG00000013629	-0.743803	3.32493	-1.87259	0.0767808	0.570335	-4.0692
Gm42659	ENSMUSG00000105655	-0.617253	3.61943	-1.8506	0.0800246	0.570476	-4.06946
Phf5a	ENSMUSG00000061360	-0.423926	6.54597	-1.91773	0.0704846	0.560711	-4.06954
Rps10	ENSMUSG00000052146	-1.06817	2.61733	-1.92667	0.0692925	0.559691	-4.06969
Fbxl12	ENSMUSG00000066892	0.64026	3.93654	1.86432	0.0779881	0.570476	-4.07068
Tlk1	ENSMUSG00000041997	-0.38023	6.2918	-1.92221	0.0698845	0.559691	-4.07085
Cd9	ENSMUSG00000030342	0.562469	4.64297	1.87046	0.0770911	0.570476	-4.07104
Brinp2	ENSMUSG00000004031	0.55207	6.03034	1.91976	0.0702126	0.559944	-4.07202
Ggh	ENSMUSG00000073987	0.819127	3.17164	1.84573	0.0807599	0.572139	-4.07284
Rala	ENSMUSG00000008859	-0.396212	7.06692	-1.92851	0.0690501	0.559691	-4.07434
AI413582	ENSMUSG00000062753	-0.491271	6.28821	-1.90944	0.0716058	0.562606	-4.07453
Nup37	ENSMUSG00000035351	0.715802	2.49286	1.85947	0.0787023	0.570476	-4.07543
Gm47163	ENSMUSG00000111977	-0.582099	4.96851	-1.86336	0.0781278	0.570476	-4.07798
Tmem50a	ENSMUSG00000028822	-0.389887	8.40425	-1.9419	0.0673039	0.559062	-4.07809
Adat1	ENSMUSG00000031949	0.660782	2.6668	1.86695	0.0776026	0.570476	-4.07846
Tns1	ENSMUSG00000055322	0.573613	4.92648	1.86489	0.0779039	0.570476	-4.07865
Rbm15b	ENSMUSG00000074102	0.523631	3.91116	1.85137	0.0799092	0.570476	-4.0791
Gm29019	ENSMUSG00000100552	-0.922895	3.25962	-1.84942	0.0802022	0.570476	-4.07962
Arl5b	ENSMUSG00000017418	0.742677	3.90043	1.85855	0.078839	0.570476	-4.08001
Rab8b	ENSMUSG00000036943	0.640068	3.68958	1.8593	0.078728	0.570476	-4.08045
mt-Cytb	ENSMUSG00000064370	-0.4997	13.9989	-1.96446	0.0644512	0.558052	-4.08067
Ccdc189	ENSMUSG00000057176	1.0321	1.86475	1.98096	0.0624342	0.557938	-4.08082
Nfix	ENSMUSG00000001911	-0.315351	9.17416	-1.94609	0.0667657	0.559062	-4.08182
B3galt1	ENSMUSG00000034780	0.515081	4.30833	1.85509	0.079353	0.570476	-4.08193
Gm3375	ENSMUSG00000107470	1.6271	1.33292	2.14515	0.0452398	0.547092	-4.08236
Klc2	ENSMUSG00000024862	-0.547655	5.73109	-1.88713	0.0747003	0.56766	-4.0826
Nemp1	ENSMUSG00000040195	0.796859	2.61019	1.8809	0.0755863	0.56933	-4.08445
Tmem72	ENSMUSG00000048108	3.26857	2.00038	1.96101	0.0648812	0.558862	-4.08448
Atp5mpl	ENSMUSG00000021290	-0.440526	8.6206	-1.93888	0.0676944	0.559062	-4.08455
Agbl4	ENSMUSG00000061298	-1.04378	2.35823	-1.942	0.0672915	0.559062	-4.08498
Krit1	ENSMUSG00000000600	0.53462	5.31282	1.89672	0.0733553	0.564028	-4.08539
Nectin2	ENSMUSG00000062300	-1.49651	2.28559	-2.12723	0.0468819	0.547092	-4.0857
Ypel3	ENSMUSG00000042675	-0.455424	8.78984	-1.93829	0.0677706	0.559062	-4.08649
Jakmip1	ENSMUSG00000063646	-0.483767	5.93574	-1.89176	0.0740495	0.566115	-4.08656
Cracr2b	ENSMUSG00000048200	1.84734	1.84081	2.16352	0.0436115	0.546814	-4.08676
mt-Nd2	ENSMUSG00000064345	0.770088	12.7405	1.95898	0.0651352	0.558862	-4.08738
Mpdz	ENSMUSG00000028402	0.533417	4.68108	1.87402	0.0765743	0.570088	-4.08748
D030028A08Rik	ENSMUSG00000078700	-0.969696	2.16651	-1.94974	0.0662998	0.559062	-4.08795
Zfp800	ENSMUSG00000039841	-0.516146	5.11012	-1.86339	0.0781243	0.570476	-4.088
Krt77	ENSMUSG00000067594	1.35543	1.45713	1.99456	0.0608145	0.557938	-4.08817
Nfkb2	ENSMUSG00000025225	1.16589	1.63153	1.96568	0.0643001	0.558052	-4.08838
Smim20	ENSMUSG00000061461	-0.707449	4.11098	-1.83238	0.0828033	0.579095	-4.0887
Sptan1	ENSMUSG00000057738	0.40786	8.03764	1.93481	0.0682232	0.559691	-4.08999
2410080I02Rik	ENSMUSG00000044387	-2.02441	1.41814	-2.3462	0.0301044	0.522945	-4.09117
Gm41662	ENSMUSG00000117548	1.11919	1.95685	1.8969	0.0733313	0.564028	-4.09117
Gm4419	ENSMUSG00000097055	-0.786972	3.43633	-1.83451	0.0824742	0.578199	-4.09134
Cp	ENSMUSG00000003617	0.639101	3.42289	1.82842	0.0834172	0.580325	-4.09184
Pcsk1	ENSMUSG00000021587	0.806021	2.19774	1.8623	0.0782844	0.570476	-4.09189
Col4a2	ENSMUSG00000031503	-0.511903	5.00082	-1.85833	0.0788718	0.570476	-4.09194
4931414P19Rik	ENSMUSG00000022179	0.960773	1.94996	1.90067	0.0728086	0.564028	-4.09198
Tbc1d10a	ENSMUSG00000034412	0.903421	2.62273	1.87684	0.0761687	0.569476	-4.09239
Cygb	ENSMUSG00000020810	-0.522578	7.68317	-1.92425	0.069614	0.559691	-4.09316
Ctso	ENSMUSG00000028015	0.603784	3.12088	1.82675	0.0836776	0.580553	-4.09347
Emc10	ENSMUSG00000008140	-0.498301	8.2916	-1.92877	0.0690159	0.559691	-4.09384
Rps6ka2	ENSMUSG00000023809	-0.722691	2.98019	-1.83168	0.0829118	0.579095	-4.09543
Tmem140	ENSMUSG00000057137	1.79552	1.29284	2.134	0.046255	0.547092	-4.09553
Arl4c	ENSMUSG00000049866	-0.499853	5.73435	-1.88277	0.0753195	0.568133	-4.09561
Zfpm2	ENSMUSG00000022306	0.671164	4.20219	1.84048	0.081557	0.57451	-4.09581
Trim23	ENSMUSG00000021712	0.61772	3.60383	1.82933	0.0832759	0.579975	-4.09808
Def8	ENSMUSG00000001482	-0.513081	4.79361	-1.84229	0.0812822	0.574244	-4.09815
Mdc1	ENSMUSG00000061607	0.806975	2.21364	1.86168	0.0783755	0.570476	-4.09819
Cct7	ENSMUSG00000030007	-0.363452	7.67998	-1.92167	0.0699573	0.559691	-4.09825
Rnf115	ENSMUSG00000028098	-0.432878	5.59753	-1.87671	0.0761862	0.569476	-4.09899
Cutc	ENSMUSG00000025193	0.746141	3.04549	1.83074	0.0830573	0.579402	-4.09939
Col8a1	ENSMUSG00000068196	2.08157	1.88511	1.87599	0.0762903	0.569476	-4.09954
Slc44a1	ENSMUSG00000028412	0.449281	5.46225	1.87825	0.075966	0.569476	-4.09964
Clgn	ENSMUSG00000002190	-0.84629	2.61347	-1.85708	0.0790576	0.570476	-4.10041
Fads6	ENSMUSG00000044788	-0.62276	3.79151	-1.82018	0.0847102	0.58153	-4.10077
Ginm1	ENSMUSG00000040006	0.636806	2.3573	1.82999	0.083174	0.579815	-4.10215
Chrm3	ENSMUSG00000046159	-0.364077	7.36464	-1.91449	0.0709203	0.562067	-4.10233
Ap1s1	ENSMUSG00000004849	-0.501717	7.25457	-1.90981	0.0715551	0.562606	-4.10244
Shank2	ENSMUSG00000037541	0.487139	4.98801	1.8644	0.0779763	0.570476	-4.10258
Hsd17b4	ENSMUSG00000024507	0.490675	3.8804	1.83225	0.0828235	0.579095	-4.10271
Dock5	ENSMUSG00000044447	1.13641	1.80523	1.91677	0.0706128	0.560896	-4.10331
Atp5k	ENSMUSG00000050856	-0.458907	9.49315	-1.93174	0.0686254	0.559691	-4.10392
Gm48393	ENSMUSG00000110901	-2.02127	1.43734	-2.17162	0.0429114	0.546814	-4.10481
Cbr4	ENSMUSG00000031641	-0.704309	3.333	-1.81928	0.0848527	0.58153	-4.10591
Mapk1ip1	ENSMUSG00000041775	-0.415371	5.90738	-1.88481	0.075029	0.567842	-4.10757
Lrrc14	ENSMUSG00000033728	-0.406341	5.53349	-1.86746	0.0775268	0.570476	-4.10763
Jade2	ENSMUSG00000020387	-0.444958	6.0669	-1.88572	0.0749008	0.56766	-4.10796
Gm37390	ENSMUSG00000103123	-1.37646	1.99874	-2.05104	0.0544814	0.549379	-4.10825
Dennd1b	ENSMUSG00000056268	0.619784	3.82978	1.81957	0.0848058	0.58153	-4.10832
Fbxo38	ENSMUSG00000042211	0.529224	4.50548	1.84178	0.0813589	0.574297	-4.10956
Cenpc1	ENSMUSG00000029253	0.671245	3.45596	1.82154	0.0844956	0.58153	-4.10991
Plcxd1	ENSMUSG00000064247	-0.94891	2.67202	-1.86579	0.0777714	0.570476	-4.11056
Cobll1	ENSMUSG00000034903	0.650595	2.85757	1.8157	0.0854207	0.583099	-4.11062
Gfer	ENSMUSG00000040888	-0.58392	4.66585	-1.82061	0.0846415	0.58153	-4.11109
Gas5	ENSMUSG00000053332	-0.327606	8.63699	-1.9222	0.0698867	0.559691	-4.11147
Arnt	ENSMUSG00000015522	0.742197	3.44342	1.81355	0.0857618	0.583099	-4.11147
Hmgcs2	ENSMUSG00000027875	1.34463	1.97843	1.94634	0.0667335	0.559062	-4.11231
Rilpl1	ENSMUSG00000029392	-0.474271	6.08868	-1.8831	0.0752727	0.568133	-4.11246
Pla2g5	ENSMUSG00000041193	1.9709	1.16652	2.00453	0.0596499	0.557938	-4.11382
Trim3	ENSMUSG00000036989	0.466961	4.36665	1.82432	0.084059	0.58153	-4.11429
BB187690	ENSMUSG00000105389	1.27165	1.50709	2.00172	0.0599761	0.557938	-4.1143
H1f0	ENSMUSG00000096210	0.502529	5.72057	1.87582	0.0763148	0.569476	-4.11466
Phactr2	ENSMUSG00000062866	0.631979	4.18676	1.82859	0.0833916	0.580325	-4.11474
Mterf2	ENSMUSG00000049038	0.736672	3.11601	1.80517	0.0871087	0.584471	-4.11642
Gm37677	ENSMUSG00000103976	-0.994525	3.24291	-1.80981	0.0863606	0.584471	-4.1167
Pmm1	ENSMUSG00000022474	-0.39839	7.00558	-1.89725	0.0732828	0.564028	-4.11679
Ckmt1	ENSMUSG00000000308	-0.576677	7.14464	-1.89816	0.0731563	0.564028	-4.11845
Ptpn21	ENSMUSG00000021009	-0.751216	2.60409	-1.81467	0.0855842	0.583099	-4.11854
Shd	ENSMUSG00000039154	1.20794	1.51676	1.93916	0.0676576	0.559062	-4.11878
Ttc39c	ENSMUSG00000024424	0.454599	4.33309	1.81904	0.0848896	0.58153	-4.11892
Lin37	ENSMUSG00000036845	-0.692256	3.06981	-1.80692	0.0868267	0.584471	-4.11892
Mfap1a	ENSMUSG00000068479	-0.449078	5.0666	-1.84512	0.0808511	0.572253	-4.11913
Neto2	ENSMUSG00000036902	0.459312	4.62175	1.8438	0.0810519	0.573252	-4.11916
Appbp2	ENSMUSG00000018481	0.386929	5.67357	1.87619	0.0762611	0.569476	-4.11927
Gm3086	ENSMUSG00000079076	0.892456	1.8308	1.89759	0.0732351	0.564028	-4.12063
Prss12	ENSMUSG00000027978	-0.623344	3.63716	-1.80165	0.0876804	0.584471	-4.12068
Sfxn5	ENSMUSG00000033720	-0.464232	8.21015	-1.90962	0.0715801	0.562606	-4.12185
Snx2	ENSMUSG00000034484	0.457508	4.09623	1.82445	0.0840382	0.58153	-4.12194
Arid5a	ENSMUSG00000037447	-1.00824	2.24816	-1.90005	0.0728945	0.564028	-4.12194
Zfp759	ENSMUSG00000057396	1.51529	1.45409	1.98947	0.0614156	0.557938	-4.12225
Wwp1	ENSMUSG00000041058	0.597076	3.87424	1.81902	0.0848938	0.58153	-4.12251
Slc25a42	ENSMUSG00000002346	0.913161	1.97525	1.85081	0.0799939	0.570476	-4.12347
Mphosph6	ENSMUSG00000031843	0.520798	4.93512	1.84889	0.0802822	0.570657	-4.12348
Gfm2	ENSMUSG00000021666	0.607341	3.96502	1.81101	0.0861693	0.584016	-4.12377
Tmem9	ENSMUSG00000026411	0.428426	5.64302	1.86386	0.078055	0.570476	-4.12424
Uggt2	ENSMUSG00000042104	0.708268	2.84844	1.797	0.0884393	0.584471	-4.1254
Prpsap2	ENSMUSG00000020528	0.743425	3.18711	1.79963	0.0880093	0.584471	-4.12555
Pms2	ENSMUSG00000079109	-0.743771	3.67736	-1.79611	0.0885853	0.584471	-4.12641
Dab2ip	ENSMUSG00000026883	-0.45147	6.20162	-1.87773	0.0760394	0.569476	-4.12804
Itfg2	ENSMUSG00000001518	-0.488467	3.97951	-1.80067	0.0878399	0.584471	-4.12823
Ywhab	ENSMUSG00000018326	-0.405254	10.3578	-1.92131	0.0700052	0.559691	-4.12829
Rsad2	ENSMUSG00000020641	1.25551	1.7617	2.00875	0.0591639	0.556615	-4.12856
Pold1	ENSMUSG00000038644	-1.11034	2.08897	-1.95708	0.0653729	0.558862	-4.12882
Tmem97	ENSMUSG00000037278	-1.14249	2.58282	-1.87133	0.076964	0.570476	-4.12918
Gm26588	ENSMUSG00000097730	-1.33706	1.96697	-1.97754	0.0628473	0.557938	-4.12986
Lmbr1	ENSMUSG00000010721	-0.453508	5.33733	-1.84941	0.0802033	0.570476	-4.13022
Grin3a	ENSMUSG00000039579	-0.546107	4.759	-1.81964	0.0847955	0.58153	-4.13047
9130002K18Rik	ENSMUSG00000115837	-1.11429	1.82289	-1.90031	0.0728582	0.564028	-4.13112
Pcnx	ENSMUSG00000021140	0.559268	5.07614	1.84161	0.0813855	0.574297	-4.13136
Minpp1	ENSMUSG00000024896	0.636146	3.00301	1.7926	0.0891627	0.584471	-4.13166
Tln2	ENSMUSG00000052698	-0.404772	6.67307	-1.88401	0.0751435	0.568133	-4.13206
Rnf213	ENSMUSG00000070327	0.869583	2.22677	1.85337	0.0796102	0.570476	-4.13245
Cpne8	ENSMUSG00000052560	-0.419026	5.76618	-1.85177	0.07985	0.570476	-4.13515
Atg101	ENSMUSG00000037204	-0.476572	6.31916	-1.86598	0.077744	0.570476	-4.13537
Zfp553	ENSMUSG00000045598	-0.420792	4.89195	-1.82008	0.0847259	0.58153	-4.13588
Wdr33	ENSMUSG00000024400	0.421162	5.53583	1.86064	0.0785288	0.570476	-4.13603
Zdhhc4	ENSMUSG00000001844	-0.482484	5.671	-1.84635	0.0806653	0.572081	-4.13613
Mindy1	ENSMUSG00000038712	0.550454	4.60038	1.814	0.0856901	0.583099	-4.13616
Rab11fip2	ENSMUSG00000040022	0.634045	4.88515	1.84829	0.0803729	0.570984	-4.13629
Prmt5	ENSMUSG00000023110	-0.481342	6.24555	-1.86273	0.0782217	0.570476	-4.13676
Ftx	ENSMUSG00000086370	0.712571	3.74959	1.79914	0.0880891	0.584471	-4.13713
Trnau1ap	ENSMUSG00000028898	0.50269	3.68645	1.79364	0.0889918	0.584471	-4.13731
Hba-a1	ENSMUSG00000069919	-0.898458	6.90049	-1.8675	0.0775216	0.570476	-4.13751
Rad54l2	ENSMUSG00000040661	0.567923	3.86597	1.80617	0.086947	0.584471	-4.13769
Fstl4	ENSMUSG00000036264	0.817366	3.03467	1.78975	0.0896342	0.58501	-4.13794
Hnrnph2	ENSMUSG00000045427	0.785071	2.04553	1.79013	0.0895723	0.58501	-4.13804
Mdp1	ENSMUSG00000002329	-0.466555	6.28455	-1.86227	0.0782889	0.570476	-4.13819
Grb14	ENSMUSG00000026888	0.768078	3.63121	1.80034	0.087893	0.584471	-4.13858
Phf12	ENSMUSG00000037791	0.496337	5.66242	1.85225	0.0797771	0.570476	-4.1386
Gm38115	ENSMUSG00000102930	1.13186	1.89976	1.91245	0.071197	0.562518	-4.13939
Gm7859	ENSMUSG00000116089	-2.5626	0.808148	-2.2532	0.036406	0.534234	-4.13964
Zdhhc12	ENSMUSG00000015335	0.867908	2.17187	1.8189	0.0849129	0.58153	-4.14022
Btbd7	ENSMUSG00000041702	0.499627	4.13579	1.80314	0.0874376	0.584471	-4.14024
Zfp397	ENSMUSG00000024276	0.509624	3.50687	1.78623	0.0902206	0.586081	-4.14031
Ptpn1	ENSMUSG00000027540	-0.373665	6.91314	-1.87989	0.0757303	0.569476	-4.14065
Jph4	ENSMUSG00000022208	-0.492097	8.95784	-1.90493	0.0722223	0.56398	-4.14083
Sec23b	ENSMUSG00000027429	0.491455	3.94249	1.79551	0.0886846	0.584471	-4.14234
Paip2	ENSMUSG00000037058	0.567503	5.50719	1.85675	0.0791057	0.570476	-4.14281
Zfp263	ENSMUSG00000022529	-0.633797	3.88911	-1.78725	0.0900499	0.585875	-4.14325
Mms19	ENSMUSG00000025159	-0.559631	5.29379	-1.82158	0.0844896	0.58153	-4.14409
Mrfap1	ENSMUSG00000055302	-0.399835	9.37926	-1.90386	0.0723681	0.564028	-4.14483
Gatad2a	ENSMUSG00000036180	-0.403187	5.26713	-1.82786	0.0835047	0.580553	-4.14537
Zfp958	ENSMUSG00000058748	0.753967	2.31023	1.79159	0.0893298	0.584471	-4.14619
Eif4e	ENSMUSG00000028156	-0.354171	6.61014	-1.8721	0.0768528	0.570446	-4.14703
Kat2b	ENSMUSG00000000708	0.822437	2.92242	1.77827	0.0915565	0.587599	-4.14726
Stard3nl	ENSMUSG00000003062	0.587567	3.65583	1.78652	0.0901722	0.586081	-4.14748
Commd10	ENSMUSG00000042705	0.546249	3.8983	1.79707	0.0884275	0.584471	-4.14846
Rnf170	ENSMUSG00000013878	-0.509756	4.52998	-1.79485	0.0887933	0.584471	-4.14887
Rnf168	ENSMUSG00000014074	-0.36592	6.22011	-1.85928	0.07873	0.570476	-4.14887
Disp3	ENSMUSG00000041544	-0.534992	4.63252	-1.79337	0.0890362	0.584471	-4.14905
2900079G21Rik	ENSMUSG00000087038	-0.725729	3.01391	-1.78768	0.0899787	0.585875	-4.14919
Fzd6	ENSMUSG00000022297	0.856696	1.74299	1.81124	0.0861314	0.584016	-4.1493
Cuedc2	ENSMUSG00000036748	-0.45192	6.35896	-1.86006	0.078615	0.570476	-4.14938
Iffo2	ENSMUSG00000041025	-0.604545	4.00359	-1.77938	0.0913694	0.587599	-4.14956
Tnpo2	ENSMUSG00000031691	-0.477975	7.27194	-1.87724	0.0761101	0.569476	-4.14997
Spin1	ENSMUSG00000021395	0.626807	4.96795	1.84106	0.0814698	0.574297	-4.15092
Ptar1	ENSMUSG00000074925	0.656532	3.9875	1.79169	0.089314	0.584471	-4.15125
Ndufa8	ENSMUSG00000026895	0.473075	7.34484	1.88341	0.075229	0.568133	-4.15142
Esrra	ENSMUSG00000024955	0.492386	3.99373	1.79207	0.0892511	0.584471	-4.15177
Cpsf3	ENSMUSG00000054309	-0.394778	6.31739	-1.85546	0.0792978	0.570476	-4.1534
Rabepk	ENSMUSG00000070953	-0.464716	5.72064	-1.83155	0.082931	0.579095	-4.15366
Bccip	ENSMUSG00000030983	1.04641	2.70507	1.76962	0.0930286	0.58771	-4.1538
Gpr27	ENSMUSG00000072875	0.420345	5.58593	1.84972	0.0801568	0.570476	-4.15554
Alms1	ENSMUSG00000063810	0.76349	2.24622	1.80466	0.0871923	0.584471	-4.15596
Msantd4	ENSMUSG00000041124	0.419893	5.06176	1.82727	0.0835972	0.580553	-4.15619
Lrfn2	ENSMUSG00000040490	-0.535777	5.07202	-1.80117	0.0877585	0.584471	-4.15666
Tspan18	ENSMUSG00000027217	0.626498	4.86259	1.82305	0.0842586	0.58153	-4.15686
Slc25a22	ENSMUSG00000019082	1.04298	5.1278	1.85614	0.0791968	0.570476	-4.15708
2900026A02Rik	ENSMUSG00000051339	0.583835	5.24476	1.83528	0.0823551	0.577981	-4.15722
Unc5b	ENSMUSG00000020099	0.7179	4.42902	1.81087	0.0861919	0.584016	-4.15731
Nsmce1	ENSMUSG00000030750	-0.620278	4.05028	-1.76699	0.0934803	0.58771	-4.15847
Eef1akmt1	ENSMUSG00000021951	0.499992	4.26889	1.78531	0.090374	0.586081	-4.15859
Ltk	ENSMUSG00000027297	0.605838	3.46037	1.7677	0.0933577	0.58771	-4.15923
Naaa	ENSMUSG00000029413	0.628689	3.55281	1.76847	0.0932253	0.58771	-4.15951
Hibadh	ENSMUSG00000029776	0.583522	4.58495	1.82241	0.0843588	0.58153	-4.15966
Ndufa11	ENSMUSG00000002379	-0.466671	7.61014	-1.87578	0.0763201	0.569476	-4.15995
Aimp2	ENSMUSG00000029610	-0.478967	5.20165	-1.80114	0.0877631	0.584471	-4.16006
Mest	ENSMUSG00000051855	0.926162	2.92552	1.76665	0.0935389	0.58771	-4.1602
Slc1a2	ENSMUSG00000005089	-0.297282	11.1574	-1.90422	0.0723192	0.564028	-4.16041
Uqcr10	ENSMUSG00000059534	-0.505124	8.74509	-1.88624	0.0748265	0.56766	-4.16062
Oma1	ENSMUSG00000035069	-0.709378	3.54502	-1.76293	0.0941795	0.588714	-4.16072
Ebf4	ENSMUSG00000053552	0.915007	2.42659	1.7892	0.089726	0.58501	-4.16098
Foxc1	ENSMUSG00000050295	0.671786	3.49725	1.76199	0.0943431	0.588836	-4.16166
Pnpla8	ENSMUSG00000036257	0.379383	5.92532	1.85004	0.0801086	0.570476	-4.16179
Zbtb8os	ENSMUSG00000057572	-0.475005	4.24712	-1.77493	0.0921226	0.58771	-4.16204
Dedd	ENSMUSG00000013973	0.543037	4.51695	1.79923	0.088074	0.584471	-4.16215
Cbl	ENSMUSG00000034342	0.697932	5.9487	1.85874	0.0788112	0.570476	-4.1623
Akain1	ENSMUSG00000091636	0.748367	2.66006	1.76375	0.0940393	0.588126	-4.16272
Gm44836	ENSMUSG00000108486	-0.975239	2.11641	-1.84608	0.0807068	0.572081	-4.16291
Cnih2	ENSMUSG00000024873	-0.443206	9.38741	-1.89116	0.0741335	0.566417	-4.16341
Zfp410	ENSMUSG00000042472	0.907281	2.85065	1.76048	0.0946052	0.588836	-4.16396
Gm19500	ENSMUSG00000117864	2.11476	0.885118	2.01747	0.0581699	0.556298	-4.16473
Sh3bp1	ENSMUSG00000022436	0.729692	3.46563	1.77016	0.0929352	0.58771	-4.16618
Pafah1b2	ENSMUSG00000003131	-0.405578	7.7656	-1.87455	0.0764979	0.570088	-4.16626
Robo4	ENSMUSG00000032125	0.905939	2.11674	1.82648	0.0837198	0.580553	-4.16644
Zfp775	ENSMUSG00000007216	-0.677627	3.81685	-1.75733	0.095154	0.589023	-4.16697
Fam171a1	ENSMUSG00000050530	-0.402327	6.44617	-1.85147	0.0798946	0.570476	-4.1674
Zfp866	ENSMUSG00000043090	-0.546372	3.60954	-1.759	0.0948633	0.588836	-4.1678
Snx18	ENSMUSG00000042364	0.508734	4.13357	1.7708	0.0928267	0.58771	-4.16784
Gm10501	ENSMUSG00000073415	0.612237	3.45233	1.75899	0.0948646	0.588836	-4.16822
Opa3	ENSMUSG00000052214	-0.461016	5.5073	-1.8208	0.0846116	0.58153	-4.16855
Vars2	ENSMUSG00000038838	-0.640828	4.23075	-1.75967	0.0947463	0.588836	-4.16921
Ppt2	ENSMUSG00000015474	0.628348	3.21484	1.75736	0.0951492	0.589023	-4.1694
Zbtb46	ENSMUSG00000027583	-0.684944	4.37442	-1.76567	0.0937074	0.58771	-4.16961
Virma	ENSMUSG00000040720	0.461481	4.74119	1.8073	0.0867655	0.584471	-4.17013
Ccnl1	ENSMUSG00000027829	-0.481008	6.29308	-1.84339	0.081115	0.57338	-4.17076
Fam133b	ENSMUSG00000058503	-0.474651	6.74905	-1.85898	0.0787742	0.570476	-4.17079
Wdr75	ENSMUSG00000025995	0.614294	3.61861	1.77721	0.0917353	0.587599	-4.17082
Gm44292	ENSMUSG00000108291	-0.779799	2.96986	-1.75678	0.0952495	0.589023	-4.17116
Atrn	ENSMUSG00000027312	0.537652	5.68908	1.84623	0.0806842	0.572081	-4.17339
Lrp1	ENSMUSG00000040249	0.397467	6.89475	1.86286	0.0782017	0.570476	-4.17356
Gm10086	ENSMUSG00000060730	1.17803	1.69041	1.85256	0.0797315	0.570476	-4.17446
Ngf	ENSMUSG00000027859	0.981958	1.63236	1.76706	0.0934683	0.58771	-4.17522
Pcgf3	ENSMUSG00000033623	0.452546	4.55746	1.80458	0.0872039	0.584471	-4.17538
Tcp1	ENSMUSG00000068039	-0.373914	6.84939	-1.85567	0.0792673	0.570476	-4.17547
Dag1	ENSMUSG00000039952	0.370303	6.51827	1.85514	0.0793449	0.570476	-4.17603
Cd59a	ENSMUSG00000032679	0.855778	3.94346	1.76197	0.0943465	0.588836	-4.17616
Pid1	ENSMUSG00000045658	-0.436274	5.6678	-1.81937	0.0848381	0.58153	-4.17636
Gm9993	ENSMUSG00000117505	-1.20136	2.13674	-1.86052	0.0785476	0.570476	-4.17641
Fam92a	ENSMUSG00000028218	0.634301	3.88833	1.76467	0.0938792	0.58771	-4.17644
Slc16a2	ENSMUSG00000033965	0.445967	5.90519	1.83541	0.0823358	0.577981	-4.17663
Rab40c	ENSMUSG00000025730	-0.565531	6.47188	-1.84113	0.0814589	0.574297	-4.17664
Aig1	ENSMUSG00000019806	-0.394088	6.76757	-1.84936	0.0802121	0.570476	-4.178
Gpbp1l1	ENSMUSG00000034042	0.711869	3.26739	1.74785	0.0968223	0.591888	-4.17826
Usp31	ENSMUSG00000063317	0.425049	5.05695	1.80644	0.0869039	0.584471	-4.17901
Ptrh2	ENSMUSG00000072582	0.542548	3.34766	1.74584	0.0971789	0.592931	-4.17932
Gm37106	ENSMUSG00000102133	-1.18938	1.97521	-1.79293	0.0891085	0.584471	-4.17958
Zfp365	ENSMUSG00000037855	0.368211	7.18787	1.86386	0.0780545	0.570476	-4.18052
Sharpin	ENSMUSG00000022552	-0.409539	5.09717	-1.79541	0.0886996	0.584471	-4.18139
Armcx6	ENSMUSG00000050394	1.30965	1.67229	1.8956	0.0735112	0.564028	-4.1822
Rlf	ENSMUSG00000049878	0.465854	5.50294	1.82499	0.0839534	0.581517	-4.18267
Idnk	ENSMUSG00000050002	-0.534488	4.98668	-1.78382	0.0906231	0.586891	-4.18403
Atp5l	ENSMUSG00000038717	-0.502031	4.30935	-1.75657	0.095287	0.589023	-4.18407
Wdr6	ENSMUSG00000066357	-0.63738	7.36287	-1.85123	0.079931	0.570476	-4.18566
9330162012Rik	ENSMUSG00000086448	0.698043	2.89793	1.73875	0.098448	0.596111	-4.18648
Bbs1	ENSMUSG00000006464	0.445825	4.05806	1.76573	0.0936966	0.58771	-4.18727
Pxmp4	ENSMUSG00000000876	-0.529368	3.70773	-1.73695	0.0987727	0.59682	-4.18737
Pick1	ENSMUSG00000068206	0.429265	5.09304	1.79418	0.0889025	0.584471	-4.18816
Lrrc45	ENSMUSG00000025145	-0.433819	5.12009	-1.7822	0.0908951	0.58718	-4.18822
Lbhd1	ENSMUSG00000096740	-0.625747	4.01222	-1.74098	0.0980484	0.59559	-4.18836
Dph3	ENSMUSG00000021905	0.425362	4.77717	1.78257	0.0908328	0.58718	-4.18859
Hdac9	ENSMUSG00000004698	0.441657	4.48538	1.77859	0.0915028	0.587599	-4.18877
C030015E24Rik	ENSMUSG00000106469	-0.556847	5.34868	-1.80551	0.0870535	0.584471	-4.18937
Msrb1	ENSMUSG00000075705	-0.490862	4.92724	-1.77219	0.0925885	0.58771	-4.18954
Sel1l3	ENSMUSG00000029189	-0.451732	5.49463	-1.80048	0.0878703	0.584471	-4.19122
Ube2d2a	ENSMUSG00000091896	-0.380362	7.51152	-1.85305	0.079657	0.570476	-4.19144
Gm36952	ENSMUSG00000104132	-1.63271	1.52439	-1.85332	0.079617	0.570476	-4.19171
Pantr1	ENSMUSG00000060424	-0.373796	6.96897	-1.84503	0.0808658	0.572253	-4.19203
Timm10	ENSMUSG00000027076	-0.427481	5.18703	-1.78356	0.0906661	0.586891	-4.19209
Pcnx3	ENSMUSG00000054874	0.61752	5.18451	1.7955	0.0886851	0.584471	-4.19232
Tnks1bp1	ENSMUSG00000033955	0.571248	3.21275	1.73435	0.0992419	0.59682	-4.19254
Lsm6	ENSMUSG00000031683	-0.466812	6.58176	-1.83132	0.0829678	0.579095	-4.19315
Bloc1s3	ENSMUSG00000057667	-1.60423	1.46626	-2.06993	0.0525004	0.549379	-4.19326
Wasf1	ENSMUSG00000019831	0.343877	7.5766	1.85731	0.0790228	0.570476	-4.19405
Zbtb12	ENSMUSG00000049823	-0.982316	2.46034	-1.77228	0.0925735	0.58771	-4.19436
Deptor	ENSMUSG00000022419	-0.528117	5.15135	-1.7951	0.0887514	0.584471	-4.19441
BC030343	ENSMUSG00000105345	-1.12578	2.30652	-1.81634	0.0853188	0.583099	-4.19499
Kank2	ENSMUSG00000032194	0.679	3.92134	1.74557	0.0972279	0.592946	-4.19509
Kcns3	ENSMUSG00000043673	-0.906168	3.15016	-1.74276	0.0977288	0.594821	-4.19525
Cfap43	ENSMUSG00000044948	1.71435	1.67022	1.85428	0.079474	0.570476	-4.1954
Dtwd2	ENSMUSG00000024505	-0.998766	1.65284	-1.85375	0.0795532	0.570476	-4.1958
Psmd7	ENSMUSG00000039067	-0.355766	7.64842	-1.85221	0.0797832	0.570476	-4.19582
Gpr88	ENSMUSG00000068696	1.58535	1.47224	1.80842	0.0865839	0.584471	-4.19716
Baiap2	ENSMUSG00000025372	0.382831	7.62277	1.85589	0.0792346	0.570476	-4.19716
Mad2l1bp	ENSMUSG00000034509	-0.671268	3.21301	-1.72722	0.100541	0.598525	-4.19718
Pqlc2	ENSMUSG00000028744	0.857886	2.7681	1.74254	0.0977686	0.594821	-4.1972
5330434G04Rik	ENSMUSG00000087620	0.814196	3.89188	1.76151	0.0944271	0.588836	-4.19762
Arrdc3	ENSMUSG00000074794	0.585304	3.46203	1.73148	0.0997642	0.596994	-4.19827
9030407P20Rik	ENSMUSG00000097343	-2.00329	1.57684	-2.01635	0.0582969	0.556298	-4.19853
Gde1	ENSMUSG00000033917	-0.388907	7.79374	-1.85045	0.0800475	0.570476	-4.19936
Tspan2	ENSMUSG00000027858	0.515656	4.99049	1.792	0.0892625	0.584471	-4.19948
Nfxl1	ENSMUSG00000072889	0.901771	1.99785	1.73512	0.0991022	0.59682	-4.19954
Sugp2	ENSMUSG00000036054	-0.415965	6.42538	-1.82271	0.0843122	0.58153	-4.20265
Ankrd13b	ENSMUSG00000037907	-0.460237	5.4486	-1.79082	0.0894574	0.585006	-4.20371
Wdr73	ENSMUSG00000025722	0.466274	4.43664	1.74906	0.0966082	0.591888	-4.20373
Bckdhb	ENSMUSG00000032263	-0.432847	4.97586	-1.77621	0.0919052	0.587599	-4.20383
Bmp6	ENSMUSG00000039004	1.01686	2.06664	1.7291	0.100197	0.597342	-4.20413
Zfp930	ENSMUSG00000059897	0.490976	3.73673	1.72612	0.100742	0.598553	-4.20469
Papolg	ENSMUSG00000020273	1.04521	2.84937	1.71881	0.102091	0.598595	-4.20492
Sh3bp5	ENSMUSG00000021892	-0.444878	8.34069	-1.85445	0.0794483	0.570476	-4.20506
Smc5	ENSMUSG00000024943	0.424551	4.45669	1.76909	0.0931194	0.58771	-4.20597
Abr	ENSMUSG00000017631	0.629268	7.55395	1.85048	0.0800429	0.570476	-4.20604
Acsl4	ENSMUSG00000031278	0.419558	6.35872	1.83163	0.0829187	0.579095	-4.20607
Mmgt1	ENSMUSG00000061273	-0.503059	5.08666	-1.77241	0.0925521	0.58771	-4.20639
Fnbp1	ENSMUSG00000075415	-0.473518	7.11647	-1.83744	0.0820234	0.576924	-4.20655
Cldn2	ENSMUSG00000047230	2.72605	1.87717	1.78429	0.0905439	0.586695	-4.20727
Ano3	ENSMUSG00000074968	0.44652	6.52239	1.83714	0.0820696	0.57693	-4.20739
Mad2l1	ENSMUSG00000029910	-1.10186	1.62116	-1.88756	0.0746405	0.56766	-4.20756
Gpc1	ENSMUSG00000034220	-0.399146	6.81496	-1.82655	0.0837091	0.580553	-4.20758
Sdhc	ENSMUSG00000058076	0.647259	6.085	1.82977	0.0832075	0.579815	-4.20763
Ctss	ENSMUSG00000038642	-0.519315	7.00962	-1.82575	0.0838342	0.581007	-4.20777
Zfp354c	ENSMUSG00000044807	0.500298	4.21247	1.75378	0.0957765	0.590305	-4.20777
Gps2	ENSMUSG00000023170	-0.428442	5.6348	-1.78916	0.0897333	0.58501	-4.20822
Gm43682	ENSMUSG00000107019	-1.00485	1.70728	-1.84003	0.0816271	0.57451	-4.20861
Gpd1	ENSMUSG00000023019	-0.44359	6.64129	-1.82366	0.0841616	0.58153	-4.20891
Tkt	ENSMUSG00000021957	0.660616	5.15679	1.77092	0.092805	0.58771	-4.20896
Mrpl41	ENSMUSG00000036850	-0.397825	5.80219	-1.8024	0.0875579	0.584471	-4.20943
C2cd4b	ENSMUSG00000091956	0.857741	1.98305	1.73284	0.0995156	0.59682	-4.20984
Frmd8	ENSMUSG00000024816	-0.58687	4.80184	-1.74414	0.097482	0.594212	-4.20989
Adrb1	ENSMUSG00000035283	-0.437404	5.65189	-1.7926	0.0891641	0.584471	-4.21006
Sypl	ENSMUSG00000020570	0.412078	5.3544	1.78601	0.0902569	0.586081	-4.21007
Plekhd1	ENSMUSG00000066438	-1.29314	2.49584	-1.8088	0.0865231	0.584471	-4.21081
9030612E09Rik	ENSMUSG00000045008	-1.34043	1.40809	-1.86736	0.0775424	0.570476	-4.21208
Mdfic	ENSMUSG00000041390	1.38941	1.61629	1.77801	0.0916012	0.587599	-4.21256
Ncstn	ENSMUSG00000003458	1.0407	1.68556	1.77684	0.0917989	0.587599	-4.2126
Chst10	ENSMUSG00000026080	-0.491065	5.7536	-1.79234	0.0892056	0.584471	-4.21328
Prss36	ENSMUSG00000070371	0.776299	2.13285	1.72216	0.101473	0.598595	-4.2135
Slc39a9	ENSMUSG00000048833	0.472738	4.95784	1.78542	0.0903552	0.586081	-4.21359
Cdk5rap3	ENSMUSG00000018669	-0.855162	3.87755	-1.70947	0.103838	0.598595	-4.21426
Snrpg	ENSMUSG00000057278	-0.432736	5.07278	-1.7646	0.0938916	0.58771	-4.21463
Gm42443	ENSMUSG00000105726	-0.616046	4.16515	-1.72232	0.101442	0.598595	-4.21523
Il20rb	ENSMUSG00000044244	-0.903571	3.0108	-1.71196	0.103371	0.598595	-4.21531
Haus1	ENSMUSG00000041840	-0.87479	2.66046	-1.74099	0.0980461	0.59559	-4.21578
Cep135	ENSMUSG00000036403	-0.589372	3.84896	-1.71925	0.10201	0.598595	-4.21648
Ldhb	ENSMUSG00000030246	-0.355713	7.72531	-1.83997	0.0816353	0.57451	-4.21678
Fkbp5	ENSMUSG00000024222	0.537655	4.96665	1.78187	0.0909495	0.587234	-4.21701
Gm44775	ENSMUSG00000108955	-0.994472	2.03592	-1.79474	0.0888099	0.584471	-4.21705
Ina	ENSMUSG00000034336	-0.357034	8.48002	-1.84757	0.0804815	0.571436	-4.21707
Ift81	ENSMUSG00000029469	0.587396	4.09051	1.73479	0.0991637	0.59682	-4.21748
Ccdc50	ENSMUSG00000038127	0.480943	5.20007	1.78763	0.0899875	0.585875	-4.21822
Vldlr	ENSMUSG00000024924	0.479654	5.82246	1.81184	0.0860356	0.584016	-4.21964
Pdzd8	ENSMUSG00000074746	0.557847	4.35702	1.75167	0.0961468	0.591444	-4.22011
Fcf1	ENSMUSG00000021243	-0.562988	5.96189	-1.79334	0.0890404	0.584471	-4.22012
Dok1	ENSMUSG00000068335	-1.14169	2.03831	-1.83572	0.082287	0.577981	-4.22013
Nipsnap3b	ENSMUSG00000015247	-0.714194	3.155	-1.70563	0.104565	0.599085	-4.22035
Abcc10	ENSMUSG00000032842	1.35055	1.47891	1.83449	0.0824768	0.578199	-4.22134
Snrpc	ENSMUSG00000024217	-1.11896	3.77541	-1.70589	0.104514	0.599085	-4.22157
Maea	ENSMUSG00000079562	0.385161	5.8175	1.80406	0.0872885	0.584471	-4.22177
Bicra	ENSMUSG00000070808	0.67774	2.47581	1.70115	0.105416	0.600077	-4.22236
Slc30a6	ENSMUSG00000024069	0.632665	3.25932	1.7027	0.105121	0.600077	-4.22376
Sun2	ENSMUSG00000042524	0.584957	4.77485	1.75105	0.0962573	0.591553	-4.22402
Ints6	ENSMUSG00000035161	-0.442267	5.14545	-1.7644	0.0939267	0.58771	-4.22411
Sympk	ENSMUSG00000023118	-0.561275	5.73023	-1.77666	0.0918292	0.587599	-4.22456
2610037D02Rik	ENSMUSG00000097536	0.835821	2.18869	1.70545	0.104598	0.599085	-4.22484
Wwtr1	ENSMUSG00000027803	0.738386	2.97025	1.70098	0.105448	0.600077	-4.22525
Ndp	ENSMUSG00000040138	0.729072	2.38178	1.71798	0.102247	0.598595	-4.22559
[truncated: 10,753 more rows]

## Sheet: WT vs. 5XFAD
result_gene_symbol	genes	logFC	AveExpr	t	P.Value	adj.P.Val	B
Thy1	ENSMUSG00000032011	-2.43667	10.9673	-6.02743	8.90501e-06	0.100531	3.68899
Sgk1	ENSMUSG00000019970	1.52795	5.0243	5.75791	1.57671e-05	0.100531	2.98106
St3gal5	ENSMUSG00000056091	-0.901954	7.9247	-5.006	8.11341e-05	0.183561	1.6572
Lrpprc	ENSMUSG00000024120	-1.37157	8.25035	-4.9286	9.63507e-05	0.183561	1.50025
mt-Nd4	ENSMUSG00000064363	-1.06672	15.6895	-4.86477	0.000111068	0.183561	1.37342
Myl12a	ENSMUSG00000024048	1.17223	4.36636	4.83719	0.000118116	0.183561	1.19559
Mgp	ENSMUSG00000030218	1.3678	5.21145	4.72469	0.000151905	0.183561	1.05163
Arhgap17	ENSMUSG00000030766	1.33025	3.69793	4.75513	0.000141894	0.183561	0.896067
Thoc3	ENSMUSG00000025872	-1.05533	5.93702	-4.60768	0.000197535	0.183561	0.823728
Paqr4	ENSMUSG00000023909	-0.948587	6.49409	-4.56368	0.000218096	0.183561	0.745959
Pcdh7	ENSMUSG00000029108	0.96864	5.10784	4.53607	0.000232088	0.183561	0.676787
Zcchc8	ENSMUSG00000029427	1.01925	4.7464	4.52025	0.00024051	0.183561	0.62114
Igfbp2	ENSMUSG00000039323	2.32805	3.54852	4.58132	0.000209604	0.183561	0.568334
Arhgap20	ENSMUSG00000053199	1.21956	5.06838	4.48032	0.000263178	0.183561	0.567485
Adamts4	ENSMUSG00000006403	-1.32311	4.37361	-4.5828	0.000208909	0.183561	0.539348
Nrgn	ENSMUSG00000053310	-0.801487	12.661	-4.45564	0.000278254	0.183561	0.521425
Ephb3	ENSMUSG00000005958	-1.4012	5.89438	-4.4393	0.000288714	0.183561	0.468073
Map4k3	ENSMUSG00000024242	1.10549	4.76753	4.41896	0.000302288	0.183561	0.433546
Txnip	ENSMUSG00000038393	1.48797	3.93919	4.43893	0.000288951	0.183561	0.427318
Rps14	ENSMUSG00000024608	-1.0106	10.31	-4.39818	0.000316821	0.183641	0.405509
Hmbox1	ENSMUSG00000021972	1.09662	4.20197	4.29973	0.000395888	0.195939	0.166034
Tmem87b	ENSMUSG00000014353	-1.07742	5.84577	-4.26296	0.000430279	0.195939	0.126198
Fzd3	ENSMUSG00000007989	1.14978	5.51919	4.24355	0.00044963	0.195939	0.0958821
Faah	ENSMUSG00000034171	-0.924488	7.38488	-4.23307	0.000460436	0.195939	0.0718688
Lhfp	ENSMUSG00000048332	2.08902	2.47004	4.53402	0.000233163	0.183561	0.0589469
Arfgap1	ENSMUSG00000027575	-1.1166	6.77081	-4.22427	0.000469724	0.195939	0.0564002
Pdlim2	ENSMUSG00000022090	-1.05383	5.53931	-4.16851	0.000533057	0.195939	-0.0675282
Twistnb	ENSMUSG00000020561	-0.94522	5.60642	-4.136	0.000573867	0.195939	-0.129133
Actb	ENSMUSG00000029580	-0.858727	11.4502	-4.14194	0.000566186	0.195939	-0.135596
Ldlr	ENSMUSG00000032193	-1.52732	5.15618	-4.13568	0.000574282	0.195939	-0.175756
Med21	ENSMUSG00000030291	1.09711	4.09911	4.13375	0.000576802	0.195939	-0.179185
Heatr5b	ENSMUSG00000039414	1.53135	4.8101	4.10758	0.000612112	0.195939	-0.185855
Lsm14a	ENSMUSG00000066568	0.96075	4.74179	4.10684	0.000613147	0.195939	-0.193172
Tinagl1	ENSMUSG00000028776	1.561	2.72739	4.1969	0.000499796	0.195939	-0.211977
Lgalsl	ENSMUSG00000042363	1.14081	4.24152	4.09738	0.000626454	0.195939	-0.233811
Hbb-bs	ENSMUSG00000052305	-1.80162	6.81247	-4.06487	0.000674465	0.195939	-0.270662
Hpca	ENSMUSG00000028785	-0.822849	11.371	-4.06804	0.000669617	0.195939	-0.290865
Ppp1r9b	ENSMUSG00000038976	0.980522	7.57105	4.0556	0.000688812	0.195939	-0.30348
Tmtc1	ENSMUSG00000030306	1.32417	3.978	4.03759	0.000717573	0.195939	-0.350479
Herc4	ENSMUSG00000020064	0.976381	4.53495	4.02755	0.00073412	0.195939	-0.360411
Btbd10	ENSMUSG00000038187	1.04975	5.33629	4.01949	0.000747685	0.195939	-0.360778
Slc5a3	ENSMUSG00000089774	1.61238	4.45672	4.0272	0.000734712	0.195939	-0.361683
Sh3gl1	ENSMUSG00000003200	1.62894	4.37377	4.01193	0.000760638	0.195939	-0.383657
Xbp1	ENSMUSG00000020484	1.09195	5.0065	4.00126	0.000779299	0.195939	-0.398811
Tmem179b	ENSMUSG00000118346	1.42757	3.40073	4.05591	0.000688329	0.195939	-0.445322
Mgat2	ENSMUSG00000043998	1.07177	3.86043	3.99296	0.000794131	0.195939	-0.463862
Ppfia4	ENSMUSG00000026458	-1.04035	6.88967	-3.96984	0.000836967	0.195939	-0.466479
Zfpm1	ENSMUSG00000049577	-0.96742	5.48426	-3.96384	0.00084845	0.195939	-0.476914
D430041D05Rik	ENSMUSG00000068373	0.870815	5.98311	3.95202	0.000871543	0.195939	-0.503471
Hba-a1	ENSMUSG00000069919	-1.80618	6.90049	-3.93979	0.000896116	0.195939	-0.526816
Agfg2	ENSMUSG00000029722	-1.06846	6.78796	-3.92555	0.000925581	0.195939	-0.55843
Tm2d3	ENSMUSG00000078681	-0.839751	7.39344	-3.92217	0.000932719	0.195939	-0.57129
Igsf9b	ENSMUSG00000034275	0.962236	5.35225	3.906	0.000967617	0.195939	-0.589901
Utp14b	ENSMUSG00000079470	0.908005	4.58958	3.90547	0.000968768	0.195939	-0.597204
Hsp90b1	ENSMUSG00000020048	0.951371	7.26121	3.91153	0.000955531	0.195939	-0.601285
Adcy9	ENSMUSG00000005580	-1.08694	6.08125	-3.89659	0.000988517	0.195939	-0.609916
Dkc1	ENSMUSG00000031403	-0.969664	6.38673	-3.88896	0.0010058	0.195939	-0.628377
Ndufa5	ENSMUSG00000023089	-0.872162	8.92987	-3.89447	0.000993297	0.195939	-0.642092
Pde4b	ENSMUSG00000028525	-0.834129	7.02485	-3.8793	0.00102811	0.195939	-0.65655
Slc6a20a	ENSMUSG00000036814	1.70557	3.74833	3.90227	0.000975856	0.195939	-0.658456
Ccl6	ENSMUSG00000018927	-3.14164	3.02428	-4.66619	0.0001732	0.183561	-0.726923
Tuba4a	ENSMUSG00000026202	-0.763281	9.73766	-3.85154	0.00109505	0.195939	-0.737735
Gm42440	ENSMUSG00000105720	-1.24606	4.95702	-3.84501	0.00111142	0.195939	-0.742227
Smarcc2	ENSMUSG00000025369	0.924493	6.77515	3.83878	0.00112724	0.195939	-0.747302
Tmem88b	ENSMUSG00000073680	-0.902571	6.71034	-3.83173	0.00114544	0.195939	-0.752064
Dpp8	ENSMUSG00000032393	0.838645	4.87131	3.81944	0.00117786	0.195939	-0.76359
Gadd45gip1	ENSMUSG00000033751	-0.966235	5.50088	-3.81748	0.00118313	0.195939	-0.76804
Lifr	ENSMUSG00000054263	1.13471	4.38122	3.81817	0.00118128	0.195939	-0.772015
Bet1l	ENSMUSG00000025484	-0.953842	6.87972	-3.81964	0.00117733	0.195939	-0.776279
Cdkn1a	ENSMUSG00000023067	1.67572	3.85894	3.81776	0.00118238	0.195939	-0.81914
Tram1l1	ENSMUSG00000044528	0.846354	4.16333	3.79367	0.00124884	0.198592	-0.826225
Trrap	ENSMUSG00000045482	-1.17451	5.50399	-3.77555	0.00130129	0.198592	-0.851329
Prr14l	ENSMUSG00000054280	1.06461	4.28506	3.77351	0.00130734	0.198592	-0.85863
Wscd1	ENSMUSG00000020811	-1.01663	7.63511	-3.77396	0.00130599	0.198592	-0.880547
Ttbk2	ENSMUSG00000090100	1.31994	4.02863	3.75928	0.00135026	0.199173	-0.891321
S100b	ENSMUSG00000033208	-0.756876	8.98271	-3.77323	0.00130817	0.198592	-0.895691
E2f4	ENSMUSG00000014859	1.4432	3.04843	3.83708	0.00113161	0.195939	-0.897226
Mrps25	ENSMUSG00000014551	-0.763246	5.83209	-3.74255	0.00140251	0.199173	-0.920552
Uri1	ENSMUSG00000030421	-0.812118	6.5631	-3.74081	0.00140805	0.199173	-0.935776
Tyrobp	ENSMUSG00000030579	-1.2174	5.84093	-3.7311	0.00143944	0.199173	-0.940153
Spag1	ENSMUSG00000037617	1.22885	3.13897	3.80109	0.00122799	0.19822	-0.946226
S1pr1	ENSMUSG00000045092	1.27125	5.37475	3.72551	0.0014578	0.199173	-0.962733
Hba-a2	ENSMUSG00000069917	-1.8597	6.24311	-3.71749	0.00148457	0.199173	-0.970209
Grk3	ENSMUSG00000042249	0.740388	5.53891	3.71352	0.00149802	0.199173	-0.98381
Tmem63a	ENSMUSG00000026519	-0.966723	5.8558	-3.7055	0.0015255	0.199173	-0.993177
Fbxo2	ENSMUSG00000041556	-0.907586	7.11599	-3.70759	0.00151831	0.199173	-1.01031
Smim10l2a	ENSMUSG00000054850	-1.06818	4.81343	-3.70088	0.00154157	0.199173	-1.02411
Fam172a	ENSMUSG00000064138	0.905422	5.16334	3.68905	0.00158349	0.199928	-1.02834
Eif2s2	ENSMUSG00000074656	-0.853132	8.33652	-3.70617	0.0015232	0.199173	-1.03057
Usp48	ENSMUSG00000043411	-0.702692	7.52184	-3.69372	0.00156681	0.199799	-1.04768
Syvn1	ENSMUSG00000024807	1.38963	4.08884	3.67411	0.00163807	0.204791	-1.05605
Txndc5	ENSMUSG00000038991	1.68468	2.44013	3.8317	0.00114552	0.195939	-1.06589
Ccdc141	ENSMUSG00000044033	1.63686	3.41519	3.69954	0.00154627	0.199173	-1.07082
Tspan31	ENSMUSG00000006736	1.36436	2.99943	3.71568	0.0014907	0.199173	-1.11191
Ahnak	ENSMUSG00000069833	0.870851	4.55566	3.64413	0.00175323	0.213203	-1.1124
Xpot	ENSMUSG00000034667	0.790097	5.29023	3.63348	0.00179608	0.213203	-1.14136
Ift20	ENSMUSG00000001105	-0.761745	8.04451	-3.62632	0.00182546	0.213203	-1.19308
Gm42748	ENSMUSG00000105742	-2.55387	2.99298	-4.16631	0.000535722	0.195939	-1.19408
Col1a2	ENSMUSG00000029661	1.23265	3.69108	3.60203	0.00192868	0.21356	-1.19867
Gm44770	ENSMUSG00000108594	-1.52918	3.08278	-3.83466	0.00113784	0.195939	-1.20302
Prkag1	ENSMUSG00000067713	-0.979736	6.57172	-3.60638	0.00190976	0.21356	-1.20489
Chd3	ENSMUSG00000018474	-0.682074	9.85544	-3.62303	0.00183911	0.213203	-1.21717
Arih1	ENSMUSG00000025234	0.755742	5.96856	3.59731	0.0019494	0.21356	-1.23113
Pde1b	ENSMUSG00000022489	-0.732328	6.1447	-3.59285	0.00196918	0.21356	-1.23465
Ccdc58	ENSMUSG00000075229	1.27623	2.84428	3.62906	0.00181415	0.213203	-1.25216
Zfp219	ENSMUSG00000049295	-0.880341	5.00936	-3.56166	0.00211321	0.21356	-1.27517
Hlf	ENSMUSG00000003949	0.74709	6.69036	3.57973	0.00202854	0.21356	-1.27872
Fcho2	ENSMUSG00000041685	1.79893	3.60287	3.57284	0.00206043	0.21356	-1.27895
Aimp2	ENSMUSG00000029610	-0.897326	5.20165	-3.55665	0.0021373	0.21356	-1.28418
Chuk	ENSMUSG00000025199	1.1015	4.14234	3.55419	0.0021492	0.21356	-1.28948
Nceh1	ENSMUSG00000027698	1.03883	6.00391	3.56055	0.00211853	0.21356	-1.30625
Sv2a	ENSMUSG00000038486	-0.660029	9.72054	-3.57546	0.00204825	0.21356	-1.31507
Icmt	ENSMUSG00000039662	1.1001	3.82016	3.54416	0.00219852	0.21356	-1.31571
Hras	ENSMUSG00000025499	-0.904428	7.07463	-3.55448	0.00214782	0.21356	-1.32208
Tob2	ENSMUSG00000048546	0.8525	4.9855	3.5388	0.00222533	0.21356	-1.32373
Rab8b	ENSMUSG00000036943	1.27124	3.68958	3.53406	0.00224929	0.21356	-1.33883
Gpn1	ENSMUSG00000064037	-0.99705	4.91958	-3.53023	0.00226884	0.21356	-1.34067
Itprid2	ENSMUSG00000027007	2.48945	1.90508	3.92043	0.000936402	0.195939	-1.3449
Pcdh9	ENSMUSG00000055421	-0.663678	8.5994	-3.55527	0.00214397	0.21356	-1.34645
Gjb1	ENSMUSG00000047797	-1.64625	3.81083	-3.63215	0.00180148	0.213203	-1.35094
Laptm5	ENSMUSG00000028581	-0.972354	5.86049	-3.52241	0.00230933	0.21356	-1.35713
Samd8	ENSMUSG00000021770	-1.01126	6.45118	-3.52885	0.00227594	0.21356	-1.36481
Ttll7	ENSMUSG00000036745	-0.634815	8.07021	-3.54127	0.00221296	0.21356	-1.36997
Fnbp1l	ENSMUSG00000039735	0.91307	4.29779	3.5138	0.0023547	0.21356	-1.37048
Extl1	ENSMUSG00000028838	-1.05471	5.29004	-3.50845	0.00238332	0.21356	-1.37832
Lrrtm3	ENSMUSG00000042846	0.915445	4.48379	3.50596	0.0023968	0.21356	-1.38311
Morf4l2	ENSMUSG00000031422	1.06366	4.76071	3.50874	0.00238179	0.21356	-1.38389
Msrb2	ENSMUSG00000023094	0.768612	4.74934	3.50716	0.00239031	0.21356	-1.38479
Kbtbd7	ENSMUSG00000043881	1.04796	3.83079	3.50026	0.00242782	0.21356	-1.40088
Trpm7	ENSMUSG00000027365	0.843794	4.7483	3.4875	0.0024988	0.21356	-1.42394
Ptprt	ENSMUSG00000053141	0.77351	4.99545	3.48661	0.00250384	0.21356	-1.42813
Arl6ip4	ENSMUSG00000029404	-0.832961	6.43346	-3.49655	0.00244827	0.21356	-1.42919
Med25	ENSMUSG00000002968	0.840356	4.63374	3.48318	0.00252333	0.21356	-1.43029
Sod1	ENSMUSG00000022982	-0.764222	9.70365	-3.517	0.00233772	0.21356	-1.43531
Foxj1	ENSMUSG00000034227	1.72425	2.51013	3.56777	0.00208421	0.21356	-1.43954
Prkca	ENSMUSG00000050965	-0.615083	8.68786	-3.50947	0.00237784	0.21356	-1.44297
Cdr1os	ENSMUSG00000071753	1.73212	5.1334	3.48489	0.00251359	0.21356	-1.44419
Kdm6b	ENSMUSG00000018476	1.17905	2.88494	3.52522	0.00229473	0.21356	-1.44512
Tbc1d9	ENSMUSG00000031709	1.03649	5.16175	3.47527	0.0025688	0.214705	-1.45755
Spag9	ENSMUSG00000020859	0.809755	6.36525	3.48938	0.00248822	0.21356	-1.46104
Hsd17b4	ENSMUSG00000024507	0.930023	3.8804	3.46826	0.00260973	0.214705	-1.46584
Anapc5	ENSMUSG00000029472	-0.852791	6.99449	-3.48221	0.00252882	0.21356	-1.47079
Moxd1	ENSMUSG00000020000	1.88134	1.98092	3.71173	0.00150409	0.199173	-1.47619
Lrrc40	ENSMUSG00000063052	-0.968831	5.00449	-3.45619	0.00268181	0.214737	-1.47971
Il1r1	ENSMUSG00000026072	2.14083	1.84205	3.74063	0.00140863	0.199173	-1.48011
Trabd	ENSMUSG00000015363	0.901755	4.034	3.4587	0.00266665	0.214737	-1.48107
Nkain4	ENSMUSG00000027574	1.17711	3.35249	3.47267	0.0025839	0.214705	-1.48755
Errfi1	ENSMUSG00000028967	1.12839	3.00128	3.4825	0.00252719	0.21356	-1.48921
Iffo1	ENSMUSG00000038271	-0.861452	5.45587	-3.44766	0.00273385	0.214737	-1.50352
Gas6	ENSMUSG00000031451	1.36106	5.19972	3.45628	0.00268126	0.214737	-1.5043
Ptpn2	ENSMUSG00000024539	1.44764	3.06015	3.45884	0.00266581	0.214737	-1.54128
Cyb5r1	ENSMUSG00000026456	-1.2628	5.69862	-3.42458	0.00287987	0.217049	-1.54671
Homer1	ENSMUSG00000007617	0.688979	6.83449	3.44794	0.00273215	0.214737	-1.55066
Zfp36l1	ENSMUSG00000021127	0.864804	4.68848	3.42144	0.00290036	0.217049	-1.55543
Gtf2h4	ENSMUSG00000001524	1.43202	2.65907	3.49704	0.00244558	0.21356	-1.5724
H2afy2	ENSMUSG00000020086	2.00234	1.3517	3.80964	0.00120437	0.196899	-1.57417
Napb	ENSMUSG00000027438	-0.661693	9.5979	-3.44589	0.00274484	0.214737	-1.58322
Snord13	ENSMUSG00000088252	-1.94575	3.79811	-3.47082	0.00259468	0.214705	-1.58688
Adpgk	ENSMUSG00000025236	1.96777	2.14394	3.58097	0.00202288	0.21356	-1.59704
Ppm1e	ENSMUSG00000046442	0.832094	6.71057	3.42381	0.0028849	0.217049	-1.60211
Rc3h1	ENSMUSG00000040423	0.995532	4.37523	3.3907	0.00310822	0.21864	-1.60631
Sparcl1	ENSMUSG00000029309	-0.804003	11.3532	-3.43963	0.00278385	0.215523	-1.60804
Hmgcs1	ENSMUSG00000093930	-0.629524	7.76106	-3.41472	0.0029446	0.217049	-1.62907
Cpeb2	ENSMUSG00000039782	1.47221	3.44138	3.37858	0.00319416	0.218957	-1.63919
Tns3	ENSMUSG00000020422	0.754994	4.63808	3.37389	0.00322804	0.218957	-1.64104
Atf6b	ENSMUSG00000015461	0.978123	5.64704	3.3919	0.00309988	0.21864	-1.64192
Ndufb9	ENSMUSG00000022354	-0.710554	8.74095	-3.41138	0.00296685	0.217433	-1.64399
Anp32a	ENSMUSG00000032249	0.735963	7.24918	3.4064	0.00300029	0.218627	-1.64685
Nkx6-2	ENSMUSG00000041309	-1.35629	3.79115	-3.41864	0.00291872	0.217049	-1.65065
Megf9	ENSMUSG00000039270	1.31369	4.16605	3.36501	0.00329318	0.219868	-1.65807
Arsg	ENSMUSG00000020604	1.40773	3.073	3.39463	0.00308085	0.21864	-1.66255
mt-Nd1	ENSMUSG00000064341	-0.629922	13.3205	-3.41692	0.00293004	0.217049	-1.66277
Slc13a4	ENSMUSG00000029843	2.64012	3.14834	3.44618	0.00274302	0.214737	-1.66535
Prkcg	ENSMUSG00000078816	-0.749598	8.21144	-3.39762	0.00306021	0.21864	-1.66788
Tmem131	ENSMUSG00000026116	1.20594	4.21492	3.35762	0.00334839	0.22202	-1.66951
Syngr1	ENSMUSG00000022415	-0.935388	8.08673	-3.39259	0.00309502	0.21864	-1.67108
Pdcl3	ENSMUSG00000026078	1.83496	1.74132	3.58065	0.00202434	0.21356	-1.67207
Plekhg5	ENSMUSG00000039713	-0.717329	6.96544	-3.38418	0.00315416	0.218957	-1.67665
Klhl9	ENSMUSG00000070923	0.853083	4.33912	3.35604	0.00336025	0.22202	-1.67892
Cx3cr1	ENSMUSG00000052336	-1.01995	7.47705	-3.38136	0.00317423	0.218957	-1.68703
Basp1	ENSMUSG00000045763	-0.777545	10.5029	-3.39771	0.0030596	0.21864	-1.69045
Psmb10	ENSMUSG00000031897	-1.01401	5.23827	-3.3481	0.00342077	0.223177	-1.69048
Trappc2	ENSMUSG00000079317	1.04788	3.4245	3.3516	0.00339398	0.223093	-1.69212
Gm42656	ENSMUSG00000106841	-1.73427	3.35371	-3.42772	0.00285956	0.217049	-1.6999
Kat2b	ENSMUSG00000000708	1.75412	2.92242	3.38895	0.00312049	0.21864	-1.71262
Snrnp70	ENSMUSG00000063511	0.885519	7.57412	3.37529	0.00321795	0.218957	-1.71592
Dynlrb1	ENSMUSG00000047459	0.727514	6.9268	3.36659	0.0032815	0.219868	-1.7199
Fndc10	ENSMUSG00000074738	-0.931135	6.0578	-3.3446	0.00344776	0.223177	-1.72043
Utp3	ENSMUSG00000070697	-0.915484	6.37632	-3.34663	0.00343206	0.223177	-1.73113
Rnf34	ENSMUSG00000029474	0.798921	4.97995	3.33291	0.0035395	0.224652	-1.73238
Manf	ENSMUSG00000032575	1.11367	5.04918	3.33479	0.00352465	0.224652	-1.73836
Ctnna1	ENSMUSG00000037815	0.809378	4.89478	3.32496	0.0036033	0.224652	-1.74359
Rpl18a	ENSMUSG00000045128	-0.641755	9.26126	-3.36574	0.00328776	0.219868	-1.74516
Cfap97	ENSMUSG00000031631	1.03663	4.00574	3.31565	0.0036794	0.224652	-1.74953
Fzd4	ENSMUSG00000049791	1.53549	2.62467	3.37656	0.00320874	0.218957	-1.7497
Tm2d1	ENSMUSG00000028563	1.30569	2.80043	3.32857	0.00357423	0.224652	-1.75739
Phldb1	ENSMUSG00000048537	-0.839987	5.81784	-3.3211	0.00363463	0.224652	-1.76362
Hexim1	ENSMUSG00000048878	1.01603	5.22863	3.31565	0.00367938	0.224652	-1.78049
Hnrnph2	ENSMUSG00000045427	1.65227	2.04553	3.42507	0.00287671	0.217049	-1.78594
Sem1	ENSMUSG00000042541	0.892141	5.24974	3.31433	0.00369034	0.224652	-1.78749
Ace	ENSMUSG00000020681	3.55511	1.98761	3.642	0.00176174	0.213203	-1.79629
Stard7	ENSMUSG00000027367	-0.874822	7.86248	-3.32832	0.00357622	0.224652	-1.80097
Tsn	ENSMUSG00000026374	-0.674358	8.26874	-3.32986	0.00356387	0.224652	-1.80595
Svop	ENSMUSG00000042078	-0.614846	7.17641	-3.31947	0.00364796	0.224652	-1.80987
Map3k13	ENSMUSG00000033618	-0.802316	6.0916	-3.29973	0.00381318	0.228289	-1.8153
Rpsa	ENSMUSG00000032518	-0.667928	7.58134	-3.31658	0.0036717	0.224652	-1.82287
Nelfcd	ENSMUSG00000016253	-1.11414	5.70045	-3.28404	0.00394969	0.233178	-1.82306
Papola	ENSMUSG00000021111	0.688867	6.37976	3.31018	0.00372482	0.225113	-1.82467
Sec24b	ENSMUSG00000001052	0.783596	4.06885	3.2727	0.00405138	0.235245	-1.83087
Tle5	ENSMUSG00000054452	-0.638381	8.13635	-3.31321	0.00369957	0.224652	-1.83926
Gpr158	ENSMUSG00000045967	0.827174	4.34395	3.26153	0.00415401	0.235245	-1.85496
Rbp1	ENSMUSG00000046402	0.995693	4.49412	3.26482	0.00412347	0.235245	-1.8559
Gm15706	ENSMUSG00000086013	-1.21842	4.74851	-3.25796	0.00418736	0.235245	-1.85897
Kpna6	ENSMUSG00000003731	0.707649	4.94521	3.26549	0.00411731	0.235245	-1.86288
Ino80c	ENSMUSG00000047989	-1.09287	5.97702	-3.26721	0.00410144	0.235245	-1.86754
Kpna4	ENSMUSG00000027782	0.776669	5.57896	3.27447	0.00403537	0.235245	-1.87351
Cpne8	ENSMUSG00000052560	-0.706224	5.76618	-3.2664	0.00410893	0.235245	-1.87714
Elavl2	ENSMUSG00000008489	-0.730056	7.52521	-3.28511	0.00394026	0.233178	-1.88771
Gm43760	ENSMUSG00000107106	-1.60968	3.1086	-3.43886	0.00278869	0.215523	-1.89198
Dnaja3	ENSMUSG00000004069	0.784889	4.22067	3.24075	0.00435172	0.235245	-1.89241
Ipo8	ENSMUSG00000040029	0.840112	4.94566	3.23546	0.00440356	0.235245	-1.91533
Siglech	ENSMUSG00000051504	-0.999572	4.24527	-3.22434	0.00451439	0.235245	-1.92932
Ldah	ENSMUSG00000037669	0.845707	4.11748	3.22033	0.00455496	0.235245	-1.92933
Rps19	ENSMUSG00000040952	-0.575684	8.21755	-3.26608	0.00411185	0.235245	-1.9375
Carns1	ENSMUSG00000075289	-1.4537	3.99048	-3.23882	0.00437054	0.235245	-1.94312
Eid2	ENSMUSG00000046058	-0.753782	6.83283	-3.24619	0.0042991	0.235245	-1.94769
Slc36a1	ENSMUSG00000020261	0.918697	4.91	3.22167	0.00454141	0.235245	-1.95567
Letmd1	ENSMUSG00000037353	-0.892954	5.85637	-3.22098	0.00454837	0.235245	-1.95747
Dgat1	ENSMUSG00000022555	-0.922402	4.42077	-3.2035	0.00472952	0.235245	-1.96572
Slc23a2	ENSMUSG00000027340	0.951809	4.84029	3.21014	0.00465989	0.235245	-1.97364
Ctnnbip1	ENSMUSG00000028988	-0.639571	8.07365	-3.24609	0.00430008	0.235245	-1.97437
Rbm33	ENSMUSG00000048271	0.592908	5.38861	3.21714	0.00458756	0.235245	-1.97733
Nos1ap	ENSMUSG00000038473	-0.806583	7.64333	-3.24102	0.00434908	0.235245	-1.97821
Klhl24	ENSMUSG00000062901	0.794923	5.56212	3.21909	0.0045676	0.235245	-1.98337
Phpt1	ENSMUSG00000036504	-0.966886	6.78491	-3.21898	0.00456873	0.235245	-1.99634
Zhx1	ENSMUSG00000022361	0.86749	5.17132	3.20407	0.00472347	0.235245	-1.99852
Mir9-3hg	ENSMUSG00000097023	-1.47238	4.02625	-3.21234	0.004637	0.235245	-2.0002
Btbd17	ENSMUSG00000000202	-0.898102	5.20577	-3.18333	0.00494721	0.235245	-2.00515
Spcs3	ENSMUSG00000054408	1.25486	3.34273	3.17947	0.00499007	0.235245	-2.00685
Med13	ENSMUSG00000034297	0.936998	5.04696	3.19914	0.00477574	0.235245	-2.00905
Ndrg2	ENSMUSG00000004558	-0.841447	10.3736	-3.2386	0.00437267	0.235245	-2.01415
Fcf1	ENSMUSG00000021243	-0.957874	5.96189	-3.19649	0.00480405	0.235245	-2.0222
Cox10	ENSMUSG00000042148	-0.756528	6.39548	-3.1992	0.0047751	0.235245	-2.02389
Snhg9	ENSMUSG00000090101	-0.933047	6.25766	-3.19477	0.00482252	0.235245	-2.03047
Lrrc73	ENSMUSG00000071073	-0.763553	5.90683	-3.188	0.00489595	0.235245	-2.0331
Parl	ENSMUSG00000033918	-0.703502	5.6277	-3.18261	0.00495516	0.235245	-2.0355
Mis18a	ENSMUSG00000022978	1.11451	3.04006	3.18333	0.00494725	0.235245	-2.03592
Ctss	ENSMUSG00000038642	-0.872522	7.00962	-3.20191	0.00474633	0.235245	-2.03813
Btbd9	ENSMUSG00000062202	-0.618945	8.26693	-3.21515	0.00460808	0.235245	-2.04101
Plcxd3	ENSMUSG00000049148	-1.19511	4.62844	-3.15434	0.00527747	0.235245	-2.05536
Vps26a	ENSMUSG00000020078	0.962859	4.14152	3.15546	0.0052643	0.235245	-2.0587
Rpl26	ENSMUSG00000060938	-0.650176	8.20903	-3.20531	0.00471038	0.235245	-2.05907
Cnp	ENSMUSG00000006782	-0.756637	7.9495	-3.20335	0.00473107	0.235245	-2.05954
Zfp598	ENSMUSG00000041130	0.936394	4.32856	3.15369	0.00528512	0.235245	-2.06019
Bbs1	ENSMUSG00000006464	0.790285	4.05806	3.15019	0.0053264	0.235245	-2.06065
St6gal1	ENSMUSG00000022885	1.39725	2.9285	3.18723	0.00490434	0.235245	-2.06206
Urb1	ENSMUSG00000039929	1.35344	2.0425	3.30063	0.0038055	0.228289	-2.06365
Ptpn4	ENSMUSG00000026384	0.942884	4.01605	3.14813	0.00535093	0.235245	-2.06598
Pde11a	ENSMUSG00000075270	-1.29323	5.03966	-3.14587	0.00537787	0.235245	-2.06956
Jmy	ENSMUSG00000021690	0.809371	5.25098	3.16813	0.00511781	0.235245	-2.07114
Abhd12	ENSMUSG00000032046	-0.598524	7.93631	-3.1976	0.00479218	0.235245	-2.07327
Erp44	ENSMUSG00000028343	1.03815	3.55106	3.14315	0.00541056	0.235245	-2.07332
Rpl6	ENSMUSG00000029614	-0.656156	7.30035	-3.19071	0.00486642	0.235245	-2.07649
Slc39a10	ENSMUSG00000025986	0.653159	5.53394	3.16351	0.00517077	0.235245	-2.08398
2021-09-04	ENSMUSG00000020486	-0.63828	7.59497	-3.18751	0.00490131	0.235245	-2.08642
Cd68	ENSMUSG00000018774	-1.22435	4.62251	-3.13902	0.00546053	0.235245	-2.09158
Crtc3	ENSMUSG00000030527	0.706835	5.01021	3.14955	0.00533404	0.235245	-2.0935
Pan2	ENSMUSG00000005682	1.38372	2.56056	3.15117	0.00531485	0.235245	-2.10048
Cirbp	ENSMUSG00000045193	-0.843226	5.95484	-3.15461	0.00527423	0.235245	-2.10104
Phc2	ENSMUSG00000028796	0.863389	4.78354	3.14452	0.00539409	0.235245	-2.10288
Smim10l1	ENSMUSG00000072704	0.9345	5.97082	3.16752	0.0051247	0.235245	-2.10535
Cers2	ENSMUSG00000015714	1.06423	4.24902	3.13126	0.00555553	0.236303	-2.11177
Spred1	ENSMUSG00000027351	0.645069	6.13325	3.1633	0.0051731	0.235245	-2.11183
Sbk1	ENSMUSG00000042978	1.08951	4.51309	3.1328	0.00553653	0.236303	-2.11315
Zfp688	ENSMUSG00000045251	1.47436	1.83791	3.2285	0.00447256	0.235245	-2.12323
Npepps	ENSMUSG00000001441	0.806924	6.98138	3.16952	0.00510196	0.235245	-2.12402
Wdr33	ENSMUSG00000024400	0.692347	5.53583	3.14435	0.00539607	0.235245	-2.12436
Rfc5	ENSMUSG00000029363	-1.40196	3.23013	-3.19041	0.0048697	0.235245	-2.1267
Rtcb	ENSMUSG00000001783	-0.638126	6.79125	-3.15483	0.00527164	0.235245	-2.13018
Phf5a	ENSMUSG00000061360	-0.666706	6.54597	-3.14918	0.00533837	0.235245	-2.13339
Gm25873	ENSMUSG00000094605	2.04414	1.76953	3.16771	0.00512252	0.235245	-2.13453
Usp11	ENSMUSG00000031066	-0.754589	7.53872	-3.16114	0.00519813	0.235245	-2.13482
Zfp746	ENSMUSG00000057691	1.01526	3.31151	3.11225	0.0057953	0.238455	-2.13701
Sesn3	ENSMUSG00000032009	0.821442	5.25295	3.1329	0.00553533	0.236303	-2.13936
Mien1	ENSMUSG00000002580	-0.852669	7.53167	-3.15691	0.00524732	0.235245	-2.14175
Rcn2	ENSMUSG00000032320	0.939431	4.75535	3.12421	0.00564333	0.23829	-2.14321
Ybx3	ENSMUSG00000030189	1.03533	3.953	3.10306	0.00591492	0.238455	-2.14739
Sf1	ENSMUSG00000024949	0.975017	7.08824	3.15864	0.00522715	0.235245	-2.14996
Pam	ENSMUSG00000026335	0.753336	6.01185	3.14181	0.00542671	0.235245	-2.15033
Eif3l	ENSMUSG00000033047	-0.596759	5.84268	-3.12866	0.00558781	0.23673	-2.15338
Zc4h2	ENSMUSG00000035062	1.2128	2.55036	3.15541	0.00526485	0.235245	-2.15558
Gse1	ENSMUSG00000031822	1.06103	6.23303	3.14316	0.00541046	0.235245	-2.16034
Lrp12	ENSMUSG00000022305	1.07499	4.2763	3.10492	0.00589052	0.238455	-2.16041
Pcp4l1	ENSMUSG00000038370	1.39984	4.75547	3.10435	0.00589795	0.238455	-2.16072
Zfp512b	ENSMUSG00000000823	-0.707728	5.1637	-3.11079	0.00581414	0.238455	-2.16092
Sfxn1	ENSMUSG00000021474	-0.703747	8.14539	-3.15371	0.0052849	0.235245	-2.16126
Trank1	ENSMUSG00000062296	1.10099	5.65417	3.13097	0.00555919	0.236303	-2.17351
Dnajc3	ENSMUSG00000022136	0.718351	5.82329	3.1174	0.00572946	0.238455	-2.19303
Smpd4	ENSMUSG00000005899	0.796879	3.96167	3.0776	0.0062586	0.238455	-2.1938
Prmt8	ENSMUSG00000030350	-0.778787	6.64407	-3.11838	0.00571691	0.238455	-2.194
Ggnbp2	ENSMUSG00000020530	-0.53931	8.12362	-3.13926	0.00545758	0.235245	-2.19408
Phtf2	ENSMUSG00000039987	1.10883	3.27523	3.10455	0.00589529	0.238455	-2.19499
Wdr61	ENSMUSG00000061559	0.845454	5.18786	3.1036	0.00590778	0.238455	-2.19687
Gm10353	ENSMUSG00000114220	-3.717	1.35593	-3.92788	0.000920684	0.195939	-2.20238
Pvr	ENSMUSG00000040511	1.12154	3.70913	3.07585	0.00628294	0.238455	-2.2049
Dym	ENSMUSG00000035765	-0.803477	5.81577	-3.08427	0.00616672	0.238455	-2.22536
Prpf18	ENSMUSG00000039449	0.790036	4.37903	3.06822	0.0063901	0.238455	-2.22683
Gm44559	ENSMUSG00000108943	1.4671	3.57197	3.05808	0.00653516	0.238455	-2.22948
Prss36	ENSMUSG00000070371	1.60942	2.13285	3.21563	0.00460307	0.235245	-2.23
Wdr75	ENSMUSG00000025995	1.05544	3.61861	3.05683	0.00655335	0.238455	-2.23314
Asphd2	ENSMUSG00000029348	-0.670937	7.64671	-3.11454	0.005766	0.238455	-2.23381
Tmem129	ENSMUSG00000019295	1.21071	2.882	3.07142	0.00634487	0.238455	-2.23538
Col4a3bp	ENSMUSG00000021669	0.764454	4.83622	3.07928	0.00623531	0.238455	-2.23687
Cnot11	ENSMUSG00000003135	1.03738	2.95309	3.06002	0.00650711	0.238455	-2.24297
Rbm4b	ENSMUSG00000033760	0.988389	3.81704	3.0507	0.00664279	0.238455	-2.24344
Xkr6	ENSMUSG00000035067	1.91896	2.8104	3.06233	0.00647394	0.238455	-2.24397
Farsa	ENSMUSG00000003808	-0.882731	6.73715	-3.09506	0.00602082	0.238455	-2.24724
P2ry13	ENSMUSG00000036362	-1.0769	5.56365	-3.06416	0.00644777	0.238455	-2.24849
Vstm2l	ENSMUSG00000037843	-0.890791	4.15936	-3.04732	0.00669265	0.238455	-2.24958
Clec7a	ENSMUSG00000079293	-3.34265	1.70677	-3.84956	0.00109998	0.195939	-2.24988
Chchd2	ENSMUSG00000070493	-0.616633	10.1451	-3.12118	0.00568155	0.238326	-2.25293
Tor1b	ENSMUSG00000026848	-0.728868	6.01421	-3.07676	0.00627026	0.238455	-2.25334
Zw10	ENSMUSG00000032264	0.779628	3.82252	3.04046	0.00679508	0.238455	-2.26161
Fyb	ENSMUSG00000022148	-0.932018	3.89823	-3.04855	0.00667454	0.238455	-2.26302
Pllp	ENSMUSG00000031775	-0.714782	6.01774	-3.07377	0.00631191	0.238455	-2.26867
Ing1	ENSMUSG00000045969	-0.737057	6.68995	-3.08296	0.00618458	0.238455	-2.26916
Arrb1	ENSMUSG00000018909	-0.850675	7.87062	-3.09401	0.00603483	0.238455	-2.27486
Nphp1	ENSMUSG00000027378	1.13129	2.88045	3.04107	0.00678587	0.238455	-2.28035
Lgi1	ENSMUSG00000067242	-0.592049	8.06071	-3.09567	0.00601268	0.238455	-2.28055
Ppp2r5d	ENSMUSG00000059409	-0.779958	6.42194	-3.06974	0.00636863	0.238455	-2.28213
Gps2	ENSMUSG00000023170	-0.69893	5.6348	-3.05296	0.00660963	0.238455	-2.28796
Tgfbr2	ENSMUSG00000032440	1.24082	2.3543	3.0686	0.00638474	0.238455	-2.29099
Rnf113a2	ENSMUSG00000098134	1.32655	2.24849	3.10281	0.00591814	0.238455	-2.29314
Hspa13	ENSMUSG00000032932	0.721978	4.39869	3.03021	0.00695079	0.240207	-2.29491
Smim20	ENSMUSG00000061461	-1.11167	4.11098	-3.01948	0.00711761	0.24097	-2.30005
Fam160b2	ENSMUSG00000022095	-0.855438	6.04927	-3.04824	0.00667907	0.238455	-2.30019
Amdhd2	ENSMUSG00000036820	-0.927473	4.63099	-3.01908	0.00712377	0.24097	-2.30058
Sik3	ENSMUSG00000034135	0.657304	5.73442	3.06036	0.00650226	0.238455	-2.30129
Lix1	ENSMUSG00000047786	-0.731983	5.89508	-3.05004	0.00665252	0.238455	-2.30151
Hsp90aa1	ENSMUSG00000021270	-0.78443	9.65992	-3.09346	0.00604221	0.238455	-2.30387
Onecut2	ENSMUSG00000045991	-0.874865	5.83852	-3.0523	0.0066193	0.238455	-2.3061
Slc25a12	ENSMUSG00000027010	-0.719207	7.72232	-3.07829	0.00624906	0.238455	-2.30699
Adcy5	ENSMUSG00000022840	0.747526	5.12897	3.04268	0.00676183	0.238455	-2.31541
Mtch1	ENSMUSG00000024012	-0.794064	9.53119	-3.08603	0.00614271	0.238455	-2.31608
Dnal1	ENSMUSG00000042523	1.03099	4.44461	3.02441	0.00704045	0.24097	-2.31722
Calm1	ENSMUSG00000001175	-0.601648	12.6084	-3.09679	0.00599781	0.238455	-2.31802
Gm49593	ENSMUSG00000116081	-1.05844	4.86418	-3.0132	0.00721689	0.241548	-2.31812
Sh3d19	ENSMUSG00000028082	1.16044	3.65828	3.00757	0.00730714	0.241965	-2.32141
Agrn	ENSMUSG00000041936	-0.642506	6.9437	-3.0621	0.00647732	0.238455	-2.32381
Zfp407	ENSMUSG00000048410	1.05004	3.48142	3.00681	0.00731942	0.241965	-2.32623
Aebp1	ENSMUSG00000020473	1.17135	3.31972	3.01775	0.00714474	0.24097	-2.32839
Kl	ENSMUSG00000058488	2.65465	2.4285	3.04511	0.00672544	0.238455	-2.32936
Nid2	ENSMUSG00000021806	2.74549	1.02455	3.29582	0.0038468	0.229226	-2.33076
Emb	ENSMUSG00000021728	0.995411	4.41401	3.00999	0.00726825	0.241965	-2.33374
Cep78	ENSMUSG00000041491	1.61752	1.77444	3.12238	0.00566638	0.238326	-2.33393
Ctsd	ENSMUSG00000007891	-0.944223	9.1652	-3.07238	0.00633147	0.238455	-2.33516
Gm1976	ENSMUSG00000066057	-0.846847	4.4073	-3.00059	0.0074205	0.241965	-2.3354
Ntan1	ENSMUSG00000022681	0.983228	3.64719	2.99844	0.00745576	0.241965	-2.34117
Uso1	ENSMUSG00000029407	0.738948	4.92154	3.01978	0.00711275	0.24097	-2.3433
Trmt10a	ENSMUSG00000004127	-0.849482	3.85009	-2.99555	0.00750343	0.241965	-2.34339
Mdp1	ENSMUSG00000002329	-0.728616	6.28455	-3.03731	0.00684248	0.238455	-2.34601
Wscd2	ENSMUSG00000063430	-0.707282	6.28954	-3.03819	0.00682929	0.238455	-2.34603
Rps5	ENSMUSG00000012848	-0.608396	8.60835	-3.06548	0.006429	0.238455	-2.34622
Edf1	ENSMUSG00000015092	-0.691284	7.49079	-3.05532	0.00657519	0.238455	-2.34712
Tm7sf3	ENSMUSG00000040234	0.920325	4.83578	3.01988	0.00711127	0.24097	-2.35103
Ndufb7	ENSMUSG00000033938	-0.632826	6.48982	-3.0373	0.00684267	0.238455	-2.3548
Brd9	ENSMUSG00000057649	-0.532827	7.68246	-3.05409	0.00659319	0.238455	-2.35805
Cdhr1	ENSMUSG00000021803	-1.51335	2.42854	-3.16568	0.00514584	0.235245	-2.35835
Lrfn2	ENSMUSG00000040490	-0.849364	5.07202	-2.99762	0.00746932	0.241965	-2.36109
Hsp90ab1	ENSMUSG00000023944	-0.582518	11.4297	-3.07261	0.00632814	0.238455	-2.3614
Rev3l	ENSMUSG00000019841	0.96352	3.79302	2.99245	0.00755493	0.242061	-2.36185
4632415L05Rik	ENSMUSG00000048106	0.730114	4.3908	2.99492	0.00751396	0.241965	-2.36242
Trmt9b	ENSMUSG00000039620	1.27531	2.81729	3.01548	0.00718072	0.24097	-2.37312
Kdm3a	ENSMUSG00000053470	1.33471	3.02272	2.97938	0.0077756	0.243577	-2.37463
Timp3	ENSMUSG00000020044	0.718465	6.50798	3.03438	0.00688696	0.239298	-2.37628
Psmc3	ENSMUSG00000002102	-0.589853	7.95018	-3.04544	0.00672059	0.238455	-2.37789
Thbd	ENSMUSG00000074743	1.84028	2.17669	3.07051	0.00635775	0.238455	-2.38839
Rps19-ps3	ENSMUSG00000080059	-1.87358	2.56553	-3.20594	0.00470382	0.235245	-2.38865
Arl5b	ENSMUSG00000017418	1.1972	3.90043	2.97305	0.00788474	0.244638	-2.39168
Agfg1	ENSMUSG00000026159	0.645248	6.11329	3.02283	0.00706508	0.24097	-2.39196
Slc24a3	ENSMUSG00000063873	-0.583693	8.40381	-3.03991	0.00680334	0.238455	-2.39643
Rcbtb2	ENSMUSG00000022106	0.883603	3.79074	2.96295	0.00806199	0.246676	-2.40278
Rnf157	ENSMUSG00000052949	-0.774714	8.69033	-3.03721	0.00684399	0.238455	-2.40311
Uck1	ENSMUSG00000002550	-1.07276	4.19342	-2.95815	0.00814766	0.246676	-2.40989
Gnpnat1	ENSMUSG00000037722	1.641	2.20921	3.04133	0.00678203	0.238455	-2.41043
Zfp821	ENSMUSG00000031728	-0.664842	5.1638	-2.97777	0.00780338	0.243577	-2.41061
Galnt14	ENSMUSG00000024064	-0.790895	4.63344	-2.95786	0.00815271	0.246676	-2.41461
Ppp1cb	ENSMUSG00000014956	0.873995	6.50412	3.01735	0.00715106	0.24097	-2.41752
Phf8	ENSMUSG00000041229	0.87808	3.97713	2.95728	0.00816323	0.246676	-2.42109
Smarcad1	ENSMUSG00000029920	1.00878	3.58386	2.95379	0.00822608	0.246893	-2.4213
Smarce1	ENSMUSG00000037935	0.746852	4.68387	2.96748	0.00798201	0.245861	-2.42862
Cend1	ENSMUSG00000060240	-0.632386	6.389	-2.99547	0.00750481	0.241965	-2.43173
Cplx2	ENSMUSG00000025867	-0.633919	10.4944	-3.03044	0.0069473	0.240207	-2.43933
Dcun1d2	ENSMUSG00000038506	0.717022	4.48367	2.95267	0.00824643	0.246893	-2.44139
Cenpc1	ENSMUSG00000029253	1.08027	3.45596	2.93904	0.00849706	0.246912	-2.4454
Gm43547	ENSMUSG00000105019	-1.30667	3.28923	-2.98898	0.00761302	0.242391	-2.44595
Praf2	ENSMUSG00000031149	-0.809865	6.27192	-2.98298	0.00771433	0.242897	-2.44603
Oxr1	ENSMUSG00000022307	0.626835	6.10665	2.99245	0.00755491	0.242061	-2.44737
Zswim8	ENSMUSG00000021819	0.735167	5.04384	2.97127	0.00791573	0.244955	-2.44916
Kctd20	ENSMUSG00000005936	0.810953	4.17428	2.95062	0.00828353	0.246893	-2.44926
Mark4	ENSMUSG00000030397	-0.872033	7.18934	-2.99832	0.00745782	0.241965	-2.45054
Olfm2	ENSMUSG00000032172	0.985361	4.13102	2.93816	0.0085134	0.246912	-2.45163
Pgrmc1	ENSMUSG00000006373	0.7905	5.7128	2.98576	0.00766724	0.242897	-2.45363
Ddi2	ENSMUSG00000078515	0.68142	5.46061	2.97613	0.00783145	0.243577	-2.45635
Gm43048	ENSMUSG00000105828	-0.801756	6.19584	-2.97868	0.00778771	0.243577	-2.45784
3110080E11Rik	ENSMUSG00000109625	1.59916	2.06644	3.00494	0.00734965	0.241965	-2.4607
Oaz2	ENSMUSG00000040652	-0.872214	7.0039	-2.98843	0.00762223	0.242391	-2.46374
Ascc1	ENSMUSG00000044475	-1.15856	4.2162	-2.9275	0.00871501	0.246912	-2.46444
Col1a1	ENSMUSG00000001506	1.28972	2.84715	2.94828	0.0083263	0.246912	-2.46522
Acvr1b	ENSMUSG00000000532	1.01675	4.70516	2.95415	0.00821952	0.246893	-2.46936
Tfip11	ENSMUSG00000029345	-0.781186	4.91064	-2.93432	0.0085856	0.246912	-2.4695
Psmd7	ENSMUSG00000039067	-0.553357	7.64842	-2.99787	0.00746521	0.241965	-2.46971
Ngf	ENSMUSG00000027859	2.00331	1.63236	3.08456	0.00616279	0.238455	-2.4699
Trem2	ENSMUSG00000023992	-1.19558	4.99783	-2.92803	0.00870481	0.246912	-2.47115
Btbd19	ENSMUSG00000073771	-1.54624	3.29808	-3.00585	0.00733494	0.241965	-2.47249
Gm12122	ENSMUSG00000086311	-0.899367	5.04848	-2.93866	0.00850414	0.246912	-2.4754
Ddx24	ENSMUSG00000041645	-0.597933	8.82588	-3.00102	0.00741349	0.241965	-2.48014
Cartpt	ENSMUSG00000021647	1.52969	2.34638	2.98404	0.00769626	0.242897	-2.48363
Mrpl54	ENSMUSG00000034932	-0.608341	5.42338	-2.94383	0.00840817	0.246912	-2.48373
Vars2	ENSMUSG00000038838	-1.01012	4.23075	-2.91612	0.00893519	0.246912	-2.48464
Nwd2	ENSMUSG00000090061	-0.729605	6.32127	-2.95986	0.00811698	0.246676	-2.49409
Cttn	ENSMUSG00000031078	0.931656	5.32981	2.96012	0.00811231	0.246676	-2.49711
4921539H07Rik	ENSMUSG00000104586	1.95177	2.39229	2.9193	0.00887319	0.246912	-2.50313
Gm7536	ENSMUSG00000057036	-0.942337	5.15427	-2.91996	0.00886023	0.246912	-2.50373
Efhd2	ENSMUSG00000040659	0.726794	6.36396	2.96401	0.00804323	0.246676	-2.51118
Rin2	ENSMUSG00000001768	0.744322	4.38458	2.91202	0.00901589	0.246912	-2.51232
Utp18	ENSMUSG00000054079	1.73722	2.24428	2.95129	0.00827133	0.246893	-2.51232
Stam2	ENSMUSG00000055371	0.74648	3.86192	2.90328	0.00919018	0.247243	-2.51288
Memo1	ENSMUSG00000058704	1.01281	3.61618	2.90504	0.0091547	0.246912	-2.5129
Serping1	ENSMUSG00000023224	0.777877	4.16342	2.90655	0.00912452	0.246912	-2.51363
Reps1	ENSMUSG00000019854	0.723565	4.45853	2.92032	0.00885329	0.246912	-2.51528
Bcas1	ENSMUSG00000013523	-0.586807	7.41519	-2.97026	0.00793337	0.244955	-2.51873
Fstl4	ENSMUSG00000036264	1.3539	3.03467	2.89511	0.00935594	0.248544	-2.5227
Csf2rb	ENSMUSG00000071713	-2.82683	1.17915	-3.64663	0.00174334	0.213203	-2.52544
Pla2g6	ENSMUSG00000042632	-1.02371	4.65696	-2.89244	0.00941089	0.248544	-2.53076
Fcor	ENSMUSG00000089665	-1.0865	3.91686	-2.89552	0.00934754	0.248544	-2.53106
Rab24	ENSMUSG00000034789	-0.672468	7.21137	-2.95945	0.00812432	0.246676	-2.53146
Pomp	ENSMUSG00000029649	-0.629063	9.14023	-2.97684	0.00781928	0.243577	-2.53165
Slc27a4	ENSMUSG00000059316	-0.711248	6.05039	-2.93508	0.00857118	0.246912	-2.53174
Atg2a	ENSMUSG00000024773	-0.706478	4.9921	-2.90624	0.00913071	0.246912	-2.53196
Steap2	ENSMUSG00000015653	1.78165	2.59076	2.90485	0.00915851	0.246912	-2.53621
Hnrnph1	ENSMUSG00000007850	0.937412	4.68464	2.92045	0.00885073	0.246912	-2.53715
Gpc1	ENSMUSG00000034220	-0.61849	6.81496	-2.95046	0.00828657	0.246893	-2.53803
Slc7a4	ENSMUSG00000022756	-0.790034	6.14998	-2.92858	0.00869429	0.246912	-2.54622
Ift88	ENSMUSG00000040040	1.02849	2.82637	2.89229	0.00941396	0.248544	-2.5473
Pnn	ENSMUSG00000020994	0.696396	5.88973	2.93864	0.00850443	0.246912	-2.54754
Pkdcc	ENSMUSG00000024247	1.35043	1.91877	2.93123	0.00864403	0.246912	-2.54806
Rps19-ps6	ENSMUSG00000096942	-1.37624	2.63973	-2.989	0.00761258	0.242391	-2.55063
Cog4	ENSMUSG00000031753	-0.658947	5.65549	-2.91379	0.00898105	0.246912	-2.55485
Abhd2	ENSMUSG00000039202	0.828124	5.25954	2.92214	0.008818	0.246912	-2.56021
Fam124a	ENSMUSG00000035184	-0.820651	4.11554	-2.87461	0.00978497	0.252701	-2.56054
Gm49525	ENSMUSG00000116397	-1.09161	3.39872	-2.88605	0.0095432	0.251436	-2.56145
Car12	ENSMUSG00000032373	0.985672	5.15001	2.90866	0.00908253	0.246912	-2.56522
Spag7	ENSMUSG00000018287	-0.71221	6.25902	-2.92446	0.00877323	0.246912	-2.56629
Hnrnpa2b1	ENSMUSG00000004980	0.981835	6.46861	2.94459	0.00839405	0.246912	-2.56731
Neto2	ENSMUSG00000036902	0.7042	4.62175	2.89257	0.00940806	0.248544	-2.56922
Use1	ENSMUSG00000002395	-0.684498	7.31502	-2.93848	0.00850748	0.246912	-2.57487
Crem	ENSMUSG00000063889	1.03213	3.14921	2.87294	0.00982055	0.252701	-2.57534
Clic4	ENSMUSG00000037242	0.842567	4.76335	2.90036	0.00924898	0.248301	-2.57846
Dnajc17	ENSMUSG00000034278	-1.45646	2.55533	-2.98375	0.00770115	0.242897	-2.58005
Trmt61a	ENSMUSG00000060950	-0.683991	4.79507	-2.86546	0.00998243	0.252701	-2.59362
Usp25	ENSMUSG00000022867	1.18575	3.87857	2.86981	0.00988804	0.252701	-2.59499
Fbxl3	ENSMUSG00000022124	1.0395	4.03887	2.87422	0.00979318	0.252701	-2.59685
Mrpl50	ENSMUSG00000044018	0.824159	4.45038	2.87318	0.00981543	0.252701	-2.59708
Nadk	ENSMUSG00000029063	0.763357	4.6057	2.87647	0.00974518	0.252701	-2.59775
Adra2a	ENSMUSG00000033717	1.13446	3.60829	2.85096	0.0103033	0.252701	-2.60026
Atp1a3	ENSMUSG00000040907	-0.506493	8.66084	-2.94002	0.00847883	0.246912	-2.60073
Slc20a2	ENSMUSG00000037656	1.17006	3.66093	2.85714	0.0101653	0.252701	-2.60142
Chrm3	ENSMUSG00000046159	-0.53495	7.36464	-2.92762	0.00871271	0.246912	-2.60306
Azi2	ENSMUSG00000039285	0.692221	4.54366	2.86633	0.00996337	0.252701	-2.60593
Eipr1	ENSMUSG00000036613	-0.750601	6.48376	-2.90486	0.00915831	0.246912	-2.61251
Otud6b	ENSMUSG00000040550	0.728667	4.76122	2.87033	0.00987672	0.252701	-2.61941
Sumo3	ENSMUSG00000020265	-0.691019	9.12997	-2.93241	0.00862161	0.246912	-2.61948
Dync1i2	ENSMUSG00000027012	-0.508031	9.47504	-2.93557	0.00856201	0.246912	-2.6202
Mylk	ENSMUSG00000022836	-0.703207	6.28514	-2.89439	0.00937079	0.248544	-2.62115
Rala	ENSMUSG00000008859	-0.574982	7.06692	-2.91361	0.00898444	0.246912	-2.62115
Syn2	ENSMUSG00000009394	-0.491458	9.84102	-2.93617	0.00855076	0.246912	-2.62274
Thoc7	ENSMUSG00000053453	0.626858	6.07282	2.90721	0.00911145	0.246912	-2.62276
1110004F10Rik	ENSMUSG00000030663	-0.904138	6.91769	-2.90902	0.00907535	0.246912	-2.62368
Cox7a1	ENSMUSG00000074218	1.24139	2.38096	2.88337	0.00959925	0.252391	-2.62461
Pdia6	ENSMUSG00000020571	0.75207	6.48338	2.9105	0.00904588	0.246912	-2.62519
Puf60	ENSMUSG00000002524	-0.68691	8.14419	-2.92159	0.00882875	0.246912	-2.62568
C1galt1	ENSMUSG00000042460	1.07371	2.37685	2.87394	0.00979927	0.252701	-2.6262
Nedd4	ENSMUSG00000032216	0.634573	7.34836	2.91772	0.00890387	0.246912	-2.6329
Soga1	ENSMUSG00000055485	-1.04629	3.63844	-2.83421	0.0106862	0.258579	-2.63637
Agap3	ENSMUSG00000023353	-0.565621	8.01796	-2.91429	0.00897117	0.246912	-2.63847
Dmxl1	ENSMUSG00000037416	0.827358	4.80464	2.86286	0.0100392	0.252701	-2.63896
Nfix	ENSMUSG00000001911	-0.456059	9.17416	-2.92433	0.00877585	0.246912	-2.63929
Atp6v0a1	ENSMUSG00000019302	-0.738347	8.9742	-2.92023	0.00885502	0.246912	-2.6401
Ndufb8	ENSMUSG00000025204	-0.616821	8.3708	-2.91642	0.00892941	0.246912	-2.64083
Heca	ENSMUSG00000039879	0.834999	4.60256	2.8509	0.0103046	0.252701	-2.64208
Notch2	ENSMUSG00000027878	0.749331	4.03674	2.83474	0.0106739	0.258579	-2.64297
Rabepk	ENSMUSG00000070953	-0.696618	5.72064	-2.86811	0.00992482	0.252701	-2.64472
Kdelr2	ENSMUSG00000079111	0.7838	4.36419	2.84572	0.0104216	0.254104	-2.64879
Ube2g2	ENSMUSG00000009293	0.806511	5.2619	2.87364	0.00980563	0.252701	-2.64907
Fn1	ENSMUSG00000026193	0.851839	3.84042	2.82303	0.0109493	0.259134	-2.65018
Cept1	ENSMUSG00000040774	0.939326	4.58344	2.85133	0.0102949	0.252701	-2.65822
Gm4924	ENSMUSG00000073427	-0.837149	3.95644	-2.81663	0.0111029	0.260246	-2.66041
Limd2	ENSMUSG00000040699	-0.589111	7.23496	-2.89375	0.00938393	0.248544	-2.66194
Slc39a12	ENSMUSG00000036949	1.05903	3.09347	2.81392	0.0111683	0.260246	-2.66379
Sgce	ENSMUSG00000004631	0.80079	3.88558	2.82564	0.0108873	0.259134	-2.66412
Kctd16	ENSMUSG00000051401	-0.723022	5.77564	-2.86062	0.0100885	0.252701	-2.6653
Fem1a	ENSMUSG00000043683	-0.61847	5.5182	-2.85534	0.0102052	0.252701	-2.6655
Rpp40	ENSMUSG00000021418	-1.18318	2.76934	-2.85808	0.0101443	0.252701	-2.66869
Lysmd3	ENSMUSG00000035840	1.64212	1.75224	2.94198	0.00844242	0.246912	-2.6701
Mdfic	ENSMUSG00000041390	2.50873	1.61629	3.01549	0.00718051	0.24097	-2.67447
Gm37390	ENSMUSG00000103123	-1.97426	1.99874	-3.08541	0.00615117	0.238455	-2.67566
Tmem245	ENSMUSG00000055296	0.700956	5.12829	2.85246	0.0102696	0.252701	-2.67627
Zscan26	ENSMUSG00000022228	1.03956	2.80141	2.8059	0.0113648	0.260246	-2.67885
Arc	ENSMUSG00000022602	0.969395	5.33172	2.85583	0.0101944	0.252701	-2.68252
Pnrc2	ENSMUSG00000028675	0.760401	4.2009	2.82386	0.0109296	0.259134	-2.68379
Ctdp1	ENSMUSG00000033323	0.979924	2.84476	2.8116	0.0112248	0.260246	-2.68896
Teddm2	ENSMUSG00000045968	2.0418	1.47847	3.01595	0.00717317	0.24097	-2.69003
Aff1	ENSMUSG00000029313	1.05713	2.45728	2.80538	0.0113775	0.260246	-2.69011
Gm43290	ENSMUSG00000104641	-1.65549	3.26142	-2.846	0.0104152	0.254104	-2.69028
Krit1	ENSMUSG00000000600	0.781319	5.31282	2.85194	0.0102812	0.252701	-2.69307
Hibadh	ENSMUSG00000029776	0.891579	4.58495	2.83193	0.0107393	0.259134	-2.69553
Csnk1g2	ENSMUSG00000003345	0.666674	6.10122	2.86715	0.00994555	0.252701	-2.69788
Gm47260	ENSMUSG00000113328	-1.01409	3.66875	-2.79047	0.0117519	0.260246	-2.70404
Dio2	ENSMUSG00000007682	0.739212	5.90721	2.8569	0.0101706	0.252701	-2.7049
Plce1	ENSMUSG00000024998	0.913519	4.06972	2.79548	0.0116246	0.260246	-2.70526
Sae1	ENSMUSG00000052833	-0.71889	7.47574	-2.87401	0.00979765	0.252701	-2.70616
Gm42443	ENSMUSG00000105726	-0.955752	4.16515	-2.79231	0.011705	0.260246	-2.70622
Mrpl22	ENSMUSG00000020514	0.911289	3.63444	2.78894	0.0117909	0.260246	-2.70843
Phyhip	ENSMUSG00000003469	-0.916518	7.13625	-2.86667	0.00995595	0.252701	-2.70898
Smg9	ENSMUSG00000002210	-0.965474	4.30909	-2.79186	0.0117164	0.260246	-2.70961
Sstr3	ENSMUSG00000044933	-0.826917	4.86336	-2.80275	0.0114426	0.260246	-2.71252
P4ha1	ENSMUSG00000019916	0.883949	4.7086	2.8151	0.0111399	0.260246	-2.71439
Nmt1	ENSMUSG00000020936	-0.627428	8.91144	-2.88241	0.00961949	0.252403	-2.71634
Dipk1b	ENSMUSG00000036186	-0.764654	7.65332	-2.8691	0.00990326	0.252701	-2.71669
Plekhg3	ENSMUSG00000052609	-1.18116	4.61051	-2.78803	0.0118142	0.260246	-2.71674
Ccng2	ENSMUSG00000029385	1.22295	3.1497	2.78644	0.0118549	0.260246	-2.71788
Gm15501	ENSMUSG00000087412	-0.928888	5.62434	-2.82506	0.0109012	0.259134	-2.71975
Golgb1	ENSMUSG00000034243	0.983871	5.88408	2.8533	0.0102507	0.252701	-2.72103
Tarsl2	ENSMUSG00000030515	0.943028	3.73499	2.7824	0.0119592	0.260246	-2.72199
Ing3	ENSMUSG00000029670	0.824119	3.93184	2.79212	0.0117097	0.260246	-2.72319
Eloa	ENSMUSG00000028668	0.929551	3.31953	2.78023	0.0120155	0.260941	-2.72412
Nbn	ENSMUSG00000028224	1.22959	2.51322	2.78274	0.0119503	0.260246	-2.72571
Zfp799	ENSMUSG00000095253	0.830209	3.23453	2.77738	0.0120898	0.261573	-2.72671
Pcgf3	ENSMUSG00000033623	0.689023	4.55746	2.8121	0.0112126	0.260246	-2.72675
Ddx49	ENSMUSG00000057788	-0.814562	4.70367	-2.78702	0.0118401	0.260246	-2.72716
Samd4	ENSMUSG00000021838	-0.703988	4.83823	-2.7991	0.0115338	0.260246	-2.7293
Dcaf6	ENSMUSG00000026571	-0.572885	6.67014	-2.85105	0.0103011	0.252701	-2.72968
Syap1	ENSMUSG00000031357	1.42836	1.94082	2.80422	0.0114062	0.260246	-2.72974
Nipsnap3b	ENSMUSG00000015247	-1.11187	3.155	-2.78906	0.0117877	0.260246	-2.73047
Pcmtd2	ENSMUSG00000027589	0.61771	4.96906	2.82288	0.0109531	0.259134	-2.73227
Strada	ENSMUSG00000069631	-0.675215	5.39731	-2.81465	0.0111507	0.260246	-2.73449
Thra	ENSMUSG00000058756	-0.737234	11.1162	-2.88086	0.0096522	0.252701	-2.74188
Psmc5	ENSMUSG00000020708	-0.733458	7.73635	-2.85642	0.0101813	0.252701	-2.74284
Ddx56	ENSMUSG00000004393	-0.657006	4.72095	-2.78253	0.0119559	0.260246	-2.74508
Kif9	ENSMUSG00000032489	1.34019	2.41058	2.81295	0.0111919	0.260246	-2.75247
S100a6	ENSMUSG00000001025	-0.779332	5.00891	-2.78498	0.0118926	0.260246	-2.75422
Hnrnph3	ENSMUSG00000020069	0.709593	5.69541	2.82744	0.0108448	0.259134	-2.75472
Tmem87a	ENSMUSG00000033808	0.825249	3.67692	2.77301	0.0122048	0.261573	-2.7573
Vps28	ENSMUSG00000115987	-0.649877	8.04195	-2.85253	0.0102681	0.252701	-2.76029
Ogfod1	ENSMUSG00000033009	0.650442	5.86236	2.82621	0.010874	0.259134	-2.764
Rnf103	ENSMUSG00000052656	0.967374	4.0895	2.77088	0.0122614	0.261905	-2.76458
Gm20342	ENSMUSG00000101599	0.93587	3.33468	2.75749	0.0126216	0.265158	-2.76545
Hipk3	ENSMUSG00000027177	0.675047	5.04288	2.80283	0.0114408	0.260246	-2.76573
Prdx2	ENSMUSG00000005161	-0.517654	8.28241	-2.85217	0.0102762	0.252701	-2.76676
Ppp2r2d	ENSMUSG00000041769	-0.607952	6.40822	-2.82429	0.0109194	0.259134	-2.7672
Caap1	ENSMUSG00000028578	1.12244	2.57403	2.77327	0.0121981	0.261573	-2.76815
Prrc2a	ENSMUSG00000024393	0.922904	4.77814	2.7965	0.011599	0.260246	-2.76868
Socs5	ENSMUSG00000037104	0.717169	4.83263	2.78637	0.0118567	0.260246	-2.77552
Pgam2	ENSMUSG00000020475	-1.33572	2.87105	-2.82291	0.0109522	0.259134	-2.77887
Psen2	ENSMUSG00000010609	-0.792641	5.09321	-2.77361	0.0121891	0.261573	-2.78345
Lcmt1	ENSMUSG00000030763	-0.653337	7.28928	-2.83055	0.0107718	0.259134	-2.78362
Id3	ENSMUSG00000007872	0.81109	5.88226	2.81744	0.0110833	0.260246	-2.78901
Gm43508	ENSMUSG00000105861	1.70054	2.1056	2.77185	0.0122355	0.261791	-2.78965
Ccdc177	ENSMUSG00000062961	-0.695915	6.34274	-2.81025	0.0112578	0.260246	-2.79314
C030029H02Rik	ENSMUSG00000110027	-1.26749	3.14194	-2.76444	0.0124336	0.263578	-2.7936
2210016L21Rik	ENSMUSG00000029559	-0.51394	6.76046	-2.81889	0.0110485	0.260246	-2.79442
Slc30a3	ENSMUSG00000029151	-0.668994	7.97171	-2.83449	0.0106797	0.258579	-2.79547
Slc4a10	ENSMUSG00000026904	0.764605	4.90601	2.78409	0.0119154	0.260246	-2.80187
Gsr	ENSMUSG00000031584	1.10039	2.38381	2.7483	0.012875	0.267834	-2.80832
Brd1	ENSMUSG00000022387	0.752901	5.55374	2.79812	0.0115582	0.260246	-2.81352
Cnot7	ENSMUSG00000031601	0.736076	5.35618	2.78491	0.0118943	0.260246	-2.8159
Ttl	ENSMUSG00000027394	-0.682267	6.92229	-2.80775	0.0113192	0.260246	-2.81608
mt-Rnr1	ENSMUSG00000064337	1.19886	12.4293	2.84835	0.010362	0.253621	-2.81874
Gnb2	ENSMUSG00000029713	1.27441	5.0898	2.79234	0.0117043	0.260246	-2.82013
Sbf1	ENSMUSG00000036529	-0.568064	6.16741	-2.79088	0.0117413	0.260246	-2.82079
Cst7	ENSMUSG00000068129	-4.11312	2.43558	-3.20718	0.00469084	0.235245	-2.82197
Sdhaf1	ENSMUSG00000074211	-0.896375	4.82506	-2.73831	0.0131558	0.271022	-2.82208
Dag1	ENSMUSG00000039952	0.539739	6.51827	2.80077	0.0114921	0.260246	-2.83553
Coro1c	ENSMUSG00000004530	-0.673044	7.90175	-2.81021	0.0112589	0.260246	-2.83788
Mapt	ENSMUSG00000018411	-0.467608	9.65414	-2.82603	0.0108781	0.259134	-2.83793
Sos1	ENSMUSG00000024241	0.826383	4.63761	2.75234	0.0127631	0.267595	-2.83826
Ptpn11	ENSMUSG00000043733	0.672239	6.02627	2.79326	0.0116807	0.260246	-2.84072
Rlf	ENSMUSG00000049878	0.687536	5.50294	2.77307	0.0122034	0.261573	-2.84341
Ginm1	ENSMUSG00000040006	0.948522	2.3573	2.72319	0.0135917	0.274336	-2.84374
Vegfa	ENSMUSG00000023951	0.811819	3.89002	2.71782	0.01375	0.274336	-2.84452
Sap30l	ENSMUSG00000020519	-0.923331	5.56289	-2.74616	0.0129345	0.268197	-2.84514
Cys1	ENSMUSG00000062563	1.21409	2.75934	2.70802	0.0140431	0.274336	-2.84862
Msrb1	ENSMUSG00000075705	-0.723786	4.92724	-2.72927	0.0134148	0.274336	-2.85546
Gfer	ENSMUSG00000040888	-0.834779	4.66585	-2.71052	0.0139678	0.274336	-2.86092
Zbtb34	ENSMUSG00000068966	1.21188	2.42595	2.72521	0.0135326	0.274336	-2.86171
Znrd1	ENSMUSG00000036315	0.74905	3.95123	2.71006	0.0139815	0.274336	-2.86386
Actr3b	ENSMUSG00000056367	-0.582695	8.38003	-2.80273	0.0114431	0.260246	-2.86396
Ccdc117	ENSMUSG00000020482	0.815184	3.5089	2.6996	0.0142997	0.274654	-2.86536
Lrrc41	ENSMUSG00000028703	1.27676	1.89906	2.72611	0.0135064	0.274336	-2.86565
Hspb1	ENSMUSG00000004951	1.65828	2.82413	2.70375	0.0141727	0.274654	-2.87086
Hs6st2	ENSMUSG00000062184	0.614326	4.80773	2.73153	0.0133496	0.273689	-2.87203
Gpank1	ENSMUSG00000092417	-0.725334	4.65878	-2.70792	0.014046	0.274336	-2.87255
Usf3	ENSMUSG00000068284	1.02911	4.12154	2.71981	0.0136912	0.274336	-2.87557
4632418H02Rik	ENSMUSG00000111605	-2.77016	1.26829	-3.22894	0.00446822	0.235245	-2.87591
Esco1	ENSMUSG00000024293	1.05339	2.24815	2.68928	0.0146203	0.275345	-2.88263
Prelid1	ENSMUSG00000021486	-0.544768	6.31192	-2.76193	0.0125011	0.26393	-2.88308
Zfp362	ENSMUSG00000028799	0.812867	4.2097	2.71311	0.0138899	0.274336	-2.88349
2310033P09Rik	ENSMUSG00000020441	-0.596944	5.25393	-2.72626	0.013502	0.274336	-2.88697
Ubr4	ENSMUSG00000066036	-0.620164	8.04977	-2.78674	0.0118472	0.260246	-2.88731
Nsun4	ENSMUSG00000028706	-0.79681	4.3189	-2.69102	0.0145659	0.275345	-2.88802
Yap1	ENSMUSG00000053110	1.02488	3.72765	2.6873	0.0146828	0.275345	-2.89082
Ranbp9	ENSMUSG00000038546	0.788674	3.8173	2.69952	0.0143022	0.274654	-2.89116
Gabbr1	ENSMUSG00000024462	-0.561465	9.5942	-2.79733	0.0115781	0.260246	-2.89176
Cars	ENSMUSG00000010755	-0.655487	4.95563	-2.71326	0.0138857	0.274336	-2.89247
Letm1	ENSMUSG00000005299	-0.512806	6.62335	-2.76506	0.0124167	0.263578	-2.89614
E130311K13Rik	ENSMUSG00000048581	1.2288	2.16823	2.70112	0.0142532	0.274654	-2.89708
Gm26777	ENSMUSG00000097801	1.01811	2.59339	2.68807	0.0146585	0.275345	-2.89944
Tsr3	ENSMUSG00000015126	-0.670749	5.22727	-2.71783	0.0137496	0.274336	-2.90016
Synj1	ENSMUSG00000022973	0.609482	8.64484	2.79048	0.0117514	0.260246	-2.90248
Axin2	ENSMUSG00000000142	1.27049	2.05164	2.71129	0.0139445	0.274336	-2.90484
2900027M19Rik	ENSMUSG00000109162	0.985608	4.8043	2.7253	0.0135299	0.274336	-2.90863
9530068E07Rik	ENSMUSG00000036275	0.830889	4.62306	2.71409	0.0138608	0.274336	-2.90936
Nagpa	ENSMUSG00000023143	-0.927356	4.72012	-2.68553	0.0147385	0.275661	-2.91074
Snx2	ENSMUSG00000034484	0.662424	4.09623	2.69169	0.0145449	0.275345	-2.91143
Mtr	ENSMUSG00000021311	0.934677	3.20792	2.6701	0.0152344	0.278378	-2.91192
Atp9a	ENSMUSG00000027546	-0.779196	9.19545	-2.78302	0.0119432	0.260246	-2.91306
Mrpl55	ENSMUSG00000036860	-0.687301	5.00352	-2.69885	0.0143228	0.274654	-2.91312
Spata5	ENSMUSG00000027722	1.46404	1.38601	2.76479	0.012424	0.263578	-2.91605
Atp6v1g2	ENSMUSG00000024403	-0.690843	9.96535	-2.78681	0.0118455	0.260246	-2.91642
Lims1	ENSMUSG00000019920	1.1192	2.69993	2.66416	0.0154298	0.278663	-2.91787
Mospd2	ENSMUSG00000061778	1.17936	1.93895	2.68403	0.0147861	0.275661	-2.92038
Slc6a9	ENSMUSG00000028542	-0.715973	5.22162	-2.70075	0.0142644	0.274654	-2.92125
Itpripl1	ENSMUSG00000074825	1.24977	1.62365	2.75174	0.0127796	0.267595	-2.92217
Zcchc3	ENSMUSG00000074682	-0.777921	5.22377	-2.70147	0.0142422	0.274654	-2.92292
Carf	ENSMUSG00000026017	-0.606245	4.96917	-2.6998	0.0142936	0.274654	-2.92391
Ckap5	ENSMUSG00000040549	0.892058	4.78175	2.70918	0.014008	0.274336	-2.92583
Uggt2	ENSMUSG00000042104	1.03689	2.84844	2.65891	0.0156041	0.278663	-2.92651
Eed	ENSMUSG00000030619	0.835088	3.11732	2.66055	0.0155493	0.278663	-2.92669
Mllt11	ENSMUSG00000053192	-0.500718	8.81087	-2.77411	0.0121758	0.261573	-2.92672
Rpl3-ps1	ENSMUSG00000084349	-0.831284	4.05618	-2.6634	0.0154547	0.278663	-2.92887
Ankrd33b	ENSMUSG00000022237	0.724494	4.15031	2.68419	0.014781	0.275661	-2.92989
Plppr5	ENSMUSG00000033342	0.782168	3.94705	2.67712	0.0150069	0.277345	-2.93183
Sec14l2	ENSMUSG00000003585	-0.61449	6.4754	-2.73934	0.0131263	0.270853	-2.93277
Tob1	ENSMUSG00000037573	1.93266	1.94962	2.67446	0.015093	0.278129	-2.93472
Rab3a	ENSMUSG00000031840	-0.543837	9.8384	-2.77406	0.0121772	0.261573	-2.94027
Krtcap2	ENSMUSG00000042747	-0.608363	6.43874	-2.73239	0.0133248	0.273619	-2.94216
Spns2	ENSMUSG00000040447	0.74994	5.12262	2.71058	0.0139658	0.274336	-2.94594
Ccdc71l	ENSMUSG00000090946	0.908072	3.60098	2.65452	0.0157513	0.278663	-2.94714
Sema5b	ENSMUSG00000052133	-1.02837	3.9373	-2.6459	0.0160444	0.278663	-2.94912
Tead1	ENSMUSG00000055320	0.756778	4.36375	2.68324	0.0148113	0.275728	-2.94986
Mvb12a	ENSMUSG00000031813	-0.907445	3.89301	-2.64441	0.0160957	0.278663	-2.9502
Smdt1	ENSMUSG00000022452	-0.573862	7.22979	-2.74331	0.0130144	0.269416	-2.9524
Slc35a4	ENSMUSG00000033272	-0.694686	5.30778	-2.69156	0.014549	0.275345	-2.95256
Pja2	ENSMUSG00000024083	0.750979	8.15447	2.76029	0.0125455	0.263994	-2.95475
Ccdc88c	ENSMUSG00000021182	-0.639194	5.89618	-2.71103	0.0139524	0.274336	-2.95544
Msmo1	ENSMUSG00000031604	-0.594861	7.0836	-2.7407	0.013088	0.270499	-2.95586
Akirin2	ENSMUSG00000028291	0.696628	5.591	2.72326	0.0135896	0.274336	-2.9566
Hltf	ENSMUSG00000002428	1.0963	3.27193	2.6427	0.0161548	0.278663	-2.95711
Cdk13	ENSMUSG00000041297	0.74022	4.8628	2.69196	0.0145364	0.275345	-2.95807
Calu	ENSMUSG00000029767	0.918932	4.94629	2.70083	0.014262	0.274654	-2.96053
Rny3	ENSMUSG00000064945	-1.63128	1.97494	-2.76283	0.0124769	0.263856	-2.96107
Acvr2a	ENSMUSG00000052155	0.709633	3.93062	2.6514	0.0158568	0.278663	-2.96309
Stx6	ENSMUSG00000026470	0.608558	5.34365	2.70789	0.0140471	0.274336	-2.96385
Glo1	ENSMUSG00000024026	-0.556913	7.15469	-2.73557	0.0132336	0.272185	-2.96598
Rab34	ENSMUSG00000002059	-0.742191	4.77296	-2.66183	0.0155067	0.278663	-2.96623
Mov10	ENSMUSG00000002227	1.94816	1.68202	2.76084	0.0125306	0.263994	-2.96964
Zfpl1	ENSMUSG00000024792	-0.771249	4.12384	-2.64035	0.0162361	0.278663	-2.97001
Atp6v1f	ENSMUSG00000004285	-0.607849	8.83256	-2.75036	0.0128178	0.267834	-2.97245
Tef	ENSMUSG00000022389	-0.515846	8.75486	-2.74946	0.0128428	0.267834	-2.97403
Tmem115	ENSMUSG00000010045	1.1225	3.59956	2.62698	0.0167061	0.278663	-2.98001
Malt1	ENSMUSG00000032688	1.60051	2.00755	2.68438	0.0147748	0.275661	-2.98025
Fads6	ENSMUSG00000044788	-0.862711	3.79151	-2.62626	0.0167318	0.278663	-2.98057
Rnf227	ENSMUSG00000043419	0.619783	5.76632	2.71194	0.0139251	0.274336	-2.98063
Stard10	ENSMUSG00000030688	-0.681338	5.18761	-2.6716	0.0151856	0.27826	-2.98284
Ppp1r12b	ENSMUSG00000073557	0.507529	5.67378	2.70599	0.0141046	0.274654	-2.98312
Wipi2	ENSMUSG00000029578	-0.525162	6.39688	-2.71124	0.0139461	0.274336	-2.98424
A2m	ENSMUSG00000030111	1.94599	1.7667	2.76408	0.0124431	0.263578	-2.98857
Bmp6	ENSMUSG00000039004	1.59888	2.06664	2.64441	0.0160957	0.278663	-2.99445
Chst1	ENSMUSG00000027221	-0.453489	10.0512	-2.74748	0.0128978	0.26787	-2.99588
Hecw1	ENSMUSG00000021301	-0.577417	6.54501	-2.70785	0.0140481	0.274336	-2.99622
Bcas3	ENSMUSG00000059439	-0.658923	5.85791	-2.68886	0.0146335	0.275345	-2.99726
Lsr	ENSMUSG00000001247	0.901406	3.73471	2.61866	0.0170051	0.278663	-2.99854
Abcf2	ENSMUSG00000028953	1.28605	2.21007	2.62467	0.0167885	0.278663	-2.99965
Tbrg4	ENSMUSG00000000384	-0.66137	4.89947	-2.64542	0.016061	0.278663	-3.00008
Zfand2b	ENSMUSG00000026197	-0.990108	4.36588	-2.62298	0.0168494	0.278663	-3.00088
Man2a1	ENSMUSG00000024085	1.24703	2.32392	2.61658	0.0170806	0.278663	-3.00131
Pcdhgc5	ENSMUSG00000102543	-1.31805	2.9307	-2.63082	0.0165699	0.278663	-3.00359
Gm37885	ENSMUSG00000102234	1.57832	1.67766	2.62011	0.0169527	0.278663	-3.00381
Mplkip	ENSMUSG00000012429	0.873561	3.30424	2.62242	0.0168696	0.278663	-3.00445
Trp53bp2	ENSMUSG00000026510	0.865334	2.9716	2.61297	0.0172125	0.278663	-3.00487
Acacb	ENSMUSG00000042010	2.03728	1.1836	2.835	0.0106679	0.258579	-3.00584
Trub1	ENSMUSG00000025086	-0.941906	4.27121	-2.6215	0.0169026	0.278663	-3.00602
Fundc1	ENSMUSG00000025040	0.847351	4.56979	2.65553	0.0157173	0.278663	-3.00766
Cyp51	ENSMUSG00000001467	-0.62628	6.30449	-2.69424	0.0144654	0.275345	-3.00787
Sarnp	ENSMUSG00000078427	0.788377	4.82243	2.66411	0.0154315	0.278663	-3.00828
Akap11	ENSMUSG00000022016	0.460813	7.45909	2.72366	0.0135779	0.274336	-3.00955
Eln	ENSMUSG00000029675	1.04305	2.59931	2.61652	0.0170829	0.278663	-3.00975
Vasn	ENSMUSG00000039646	1.19367	1.91849	2.63804	0.0163162	0.278663	-3.01
Cwc15	ENSMUSG00000004096	-0.526864	6.82657	-2.70877	0.0140203	0.274336	-3.01026
Col11a2	ENSMUSG00000024330	-0.949681	3.54936	-2.60842	0.0173804	0.279137	-3.01064
Ppp2r2a	ENSMUSG00000022052	-0.466111	7.90846	-2.72269	0.0136063	0.274336	-3.01283
Smg6	ENSMUSG00000038290	0.775781	4.42494	2.65004	0.0159033	0.278663	-3.01376
Atp2b3	ENSMUSG00000031376	-0.609739	7.63091	-2.71758	0.013757	0.274336	-3.01393
Gm45343	ENSMUSG00000110088	-1.37524	3.15138	-2.61734	0.017053	0.278663	-3.01418
Suv39h2	ENSMUSG00000026646	1.61152	1.27629	2.76956	0.0122965	0.262215	-3.01441
Lamtor3	ENSMUSG00000091512	0.630953	4.89161	2.6608	0.0155412	0.278663	-3.01565
Fcer1g	ENSMUSG00000058715	-0.8852	5.37974	-2.64578	0.0160486	0.278663	-3.0223
Tmem159	ENSMUSG00000030917	1.24087	2.74485	2.60732	0.0174208	0.279434	-3.02315
Htr2c	ENSMUSG00000041380	1.53198	3.95385	2.62125	0.0169116	0.278663	-3.02745
Nr2e1	ENSMUSG00000019803	1.25834	1.66274	2.62191	0.0168879	0.278663	-3.02772
Mrpl37	ENSMUSG00000028622	-0.601178	6.13224	-2.6763	0.0150332	0.27743	-3.03161
Calr	ENSMUSG00000003814	0.571784	8.01727	2.71725	0.0137669	0.274336	-3.03175
Eva1a	ENSMUSG00000035104	1.2687	1.75314	2.63909	0.0162799	0.278663	-3.03435
Ell2	ENSMUSG00000001542	0.63554	4.0726	2.61674	0.017075	0.278663	-3.03553
Slc7a2	ENSMUSG00000031596	0.69158	3.94899	2.61777	0.0170373	0.278663	-3.03606
Tmem106b	ENSMUSG00000029571	0.678036	6.85916	2.70496	0.014136	0.274654	-3.03648
Acsl6	ENSMUSG00000020333	0.667603	5.67679	2.67958	0.0149281	0.276525	-3.03901
Zfp710	ENSMUSG00000048897	0.9727	2.89877	2.58974	0.0180846	0.283188	-3.0413
Igfbp7	ENSMUSG00000036256	0.753543	4.63289	2.63344	0.0164772	0.278663	-3.04572
Abhd17c	ENSMUSG00000038459	-0.611416	6.09542	-2.67155	0.0151874	0.27826	-3.04922
Gfra4	ENSMUSG00000027316	-0.708578	6.18251	-2.66528	0.0153927	0.278663	-3.05022
Rab35	ENSMUSG00000029518	0.497734	5.80449	2.673	0.01514	0.27826	-3.05429
Nr2c1	ENSMUSG00000005897	0.92009	2.5128	2.58099	0.0184237	0.283378	-3.05465
Mgll	ENSMUSG00000033174	-0.481945	8.71148	-2.70527	0.0141263	0.274654	-3.05848
Dctn2	ENSMUSG00000025410	-0.660311	7.97239	-2.69685	0.0143845	0.275345	-3.05942
Gm44742	ENSMUSG00000109332	1.38799	2.18497	2.59202	0.017997	0.283	-3.05973
Msl3	ENSMUSG00000031358	1.01484	3.10411	2.57945	0.018484	0.283378	-3.06075
Habp4	ENSMUSG00000021476	-0.523149	8.11163	-2.69572	0.0144194	0.275345	-3.06444
Emc1	ENSMUSG00000078517	-0.666704	7.67289	-2.68915	0.0146244	0.275345	-3.06782
Ramp3	ENSMUSG00000041046	-1.28731	3.53248	-2.58126	0.018413	0.283378	-3.06939
Ehbp1l1	ENSMUSG00000024937	-0.960492	4.22752	-2.57887	0.0185067	0.283378	-3.06954
Dtx4	ENSMUSG00000039982	-0.805	6.28284	-2.65293	0.015805	0.278663	-3.07529
Pigh	ENSMUSG00000021120	0.811263	2.76228	2.56843	0.0189209	0.283802	-3.07578
Eef1d	ENSMUSG00000055762	-0.581961	6.53849	-2.66257	0.0154822	0.278663	-3.07953
Lsm7	ENSMUSG00000035215	-0.8302	4.85633	-2.59789	0.0177738	0.28204	-3.08051
Epg5	ENSMUSG00000039840	0.972627	2.91387	2.56391	0.0191034	0.283802	-3.08153
2410080I02Rik	ENSMUSG00000044387	-2.48106	1.41814	-2.9958	0.00749928	0.241965	-3.08174
Pdzd4	ENSMUSG00000002006	-0.766086	5.81389	-2.63568	0.0163987	0.278663	-3.08258
2021-03-05	ENSMUSG00000023307	0.508396	5.36271	2.63738	0.0163394	0.278663	-3.08291
Atg101	ENSMUSG00000037204	-0.650433	6.31916	-2.65431	0.0157587	0.278663	-3.08487
Sf3b6	ENSMUSG00000037361	0.703254	6.23205	2.66816	0.015298	0.278663	-3.08536
Nucks1	ENSMUSG00000026434	-0.614959	8.99243	-2.69341	0.0144913	0.275345	-3.08769
Rasl10a	ENSMUSG00000034209	-0.721473	5.7885	-2.63887	0.0162873	0.278663	-3.08793
Gm13423	ENSMUSG00000081648	-0.915255	3.25732	-2.55977	0.0192713	0.284269	-3.08822
Bloc1s5	ENSMUSG00000038982	-0.827869	3.95797	-2.56262	0.0191556	0.283802	-3.09049
Sbds	ENSMUSG00000025337	0.808306	4.86185	2.63062	0.0165769	0.278663	-3.09072
Hnrnpf	ENSMUSG00000042079	1.49148	1.53162	2.61219	0.0172411	0.278663	-3.09092
Prr3	ENSMUSG00000038500	0.800232	3.24052	2.56718	0.0189712	0.283802	-3.09128
Rprd1a	ENSMUSG00000040446	0.897704	2.98327	2.55728	0.0193731	0.284615	-3.09288
Hilpda	ENSMUSG00000043421	-0.806273	3.81322	-2.55828	0.0193324	0.284345	-3.0931
C4b	ENSMUSG00000073418	-0.826433	5.53501	-2.60466	0.0175198	0.280669	-3.09611
Sod2	ENSMUSG00000006818	0.70646	6.08135	2.66005	0.0155662	0.278663	-3.0965
Sat2	ENSMUSG00000069835	-0.723619	4.08847	-2.56405	0.0190974	0.283802	-3.09688
Rp2	ENSMUSG00000060090	1.40919	1.81448	2.66038	0.015555	0.278663	-3.09843
Romo1	ENSMUSG00000067847	-0.707524	7.6405	-2.6723	0.0151628	0.27826	-3.09872
AV356131	ENSMUSG00000108461	-1.44961	2.04834	-2.69335	0.014493	0.275345	-3.10057
Zbtb24	ENSMUSG00000019826	0.915594	2.65792	2.55895	0.019305	0.284269	-3.10105
Acap2	ENSMUSG00000049076	0.801024	5.50695	2.64561	0.0160546	0.278663	-3.10356
Cadm2	ENSMUSG00000064115	-0.538041	9.33715	-2.68737	0.0146805	0.275345	-3.10376
Gng7	ENSMUSG00000048240	0.625321	6.40444	2.66099	0.0155348	0.278663	-3.10412
Psmc4	ENSMUSG00000030603	-0.634509	6.75802	-2.6532	0.015796	0.278663	-3.1045
Tmeff1	ENSMUSG00000028347	0.950515	4.8803	2.62485	0.0167824	0.278663	-3.10634
Pdss2	ENSMUSG00000038240	-0.759229	4.7084	-2.57024	0.0188488	0.283802	-3.10788
Krt10	ENSMUSG00000019761	0.905953	3.66796	2.56207	0.0191777	0.283802	-3.11121
Wapl	ENSMUSG00000041408	0.890572	4.94882	2.61074	0.0172947	0.278663	-3.11475
Capn2	ENSMUSG00000026509	-0.643708	5.92677	-2.6243	0.016802	0.278663	-3.11515
Slc2a1	ENSMUSG00000028645	0.761038	5.5456	2.63138	0.01655	0.278663	-3.11554
Lamp2	ENSMUSG00000016534	0.648196	5.70206	2.63102	0.0165626	0.278663	-3.11656
Trim44	ENSMUSG00000027189	0.53217	6.27476	2.64919	0.0159321	0.278663	-3.11657
Avpi1	ENSMUSG00000018821	-0.800567	4.81833	-2.56889	0.0189026	0.283802	-3.11915
Tmem107	ENSMUSG00000020895	1.05426	2.64996	2.54152	0.0200296	0.285807	-3.12108
Snx14	ENSMUSG00000032422	0.750927	3.83797	2.56693	0.0189814	0.283802	-3.12179
Slc7a14	ENSMUSG00000069072	0.650071	6.34476	2.65328	0.0157934	0.278663	-3.12258
Gm44518	ENSMUSG00000109385	1.98203	2.01891	2.53977	0.0201039	0.28582	-3.12541
Med16	ENSMUSG00000013833	-0.798593	5.76929	-2.612	0.0172481	0.278663	-3.12551
Vdac3	ENSMUSG00000008892	-0.664959	5.98976	-2.62031	0.0169456	0.278663	-3.12653
Pcsk1	ENSMUSG00000021587	1.1098	2.19774	2.55542	0.0194497	0.284755	-3.1269
Zfx	ENSMUSG00000079509	0.668316	3.56728	2.549	0.0197155	0.284818	-3.12709
Snrpb2	ENSMUSG00000008333	-0.523954	6.99258	-2.65055	0.0158857	0.278663	-3.12722
Cflar	ENSMUSG00000026031	0.753304	3.79175	2.55388	0.0195131	0.284818	-3.13042
Rtn1	ENSMUSG00000021087	-0.471352	11.3011	-2.68063	0.0148945	0.27647	-3.13541
Acadm	ENSMUSG00000062908	1.07723	3.49619	2.55425	0.0194981	0.284818	-3.13577
Sympk	ENSMUSG00000023118	-0.788405	5.73023	-2.60322	0.0175737	0.281071	-3.13944
Gm4660	ENSMUSG00000087636	-0.606632	5.68549	-2.6104	0.0173071	0.278663	-3.13956
Paqr7	ENSMUSG00000037348	-0.541564	6.3881	-2.62758	0.0166847	0.278663	-3.13984
Uqcc3	ENSMUSG00000071654	-0.558964	4.87176	-2.56738	0.0189631	0.283802	-3.1439
Rpl27a-ps1	ENSMUSG00000061488	-1.5146	3.21462	-2.54825	0.0197467	0.284818	-3.14394
Slain1	ENSMUSG00000055717	0.632915	4.11731	2.55578	0.0194349	0.284755	-3.14407
Eef1e1	ENSMUSG00000001707	1.21455	2.56083	2.52456	0.0207595	0.286317	-3.14461
Hspd1	ENSMUSG00000025980	0.592712	6.29334	2.63261	0.0165067	0.278663	-3.14753
Pebp1	ENSMUSG00000032959	-0.557501	7.50034	-2.64536	0.0160631	0.278663	-3.14867
Nfam1	ENSMUSG00000058099	-2.42918	2.12414	-2.89603	0.0093371	0.248544	-3.15146
Atad1	ENSMUSG00000013662	0.558143	6.12778	2.62988	0.0166031	0.278663	-3.15194
Rnf170	ENSMUSG00000013878	-0.693593	4.52998	-2.55284	0.0195561	0.284818	-3.15256
Rangap1	ENSMUSG00000022391	-0.600525	8.17788	-2.64998	0.0159053	0.278663	-3.15271
Mtmr1	ENSMUSG00000015214	0.642336	3.83729	2.54359	0.0199422	0.285413	-3.15272
Gm44927	ENSMUSG00000108893	1.13244	3.17451	2.5223	0.0208588	0.286317	-3.15299
Hk1	ENSMUSG00000037012	-0.656126	8.52386	-2.65221	0.0158295	0.278663	-3.15489
Gab3	ENSMUSG00000032750	-1.01128	3.43786	-2.51765	0.0210641	0.286317	-3.1554
C1ql2	ENSMUSG00000036907	-0.552573	7.67791	-2.64753	0.0159888	0.278663	-3.15587
Sarm1	ENSMUSG00000050132	-0.708239	4.142	-2.53199	0.0204369	0.286317	-3.15647
Gm26881	ENSMUSG00000096974	-0.845281	4.1608	-2.52956	0.020542	0.286317	-3.1567
Pgd	ENSMUSG00000028961	-0.716942	5.18156	-2.56528	0.0190477	0.283802	-3.15825
Pygb	ENSMUSG00000033059	-0.712134	7.37789	-2.63662	0.0163659	0.278663	-3.15853
Cd164	ENSMUSG00000019818	0.724976	5.06435	2.59341	0.0179441	0.283	-3.15892
Tmem191c	ENSMUSG00000055692	-0.457708	6.76181	-2.6297	0.0166094	0.278663	-3.15939
Sec61a1	ENSMUSG00000030082	-0.564307	7.38182	-2.63641	0.0163733	0.278663	-3.15958
5330434G04Rik	ENSMUSG00000087620	1.15916	3.89188	2.5493	0.0197032	0.284818	-3.16217
Pcsk7	ENSMUSG00000035382	0.864056	3.65036	2.53175	0.0204471	0.286317	-3.16421
Trio	ENSMUSG00000022263	0.606741	5.91201	2.61817	0.0170228	0.278663	-3.16507
Fam135a	ENSMUSG00000026153	-0.707254	5.5651	-2.58681	0.0181976	0.283188	-3.16545
Nectin2	ENSMUSG00000062300	-1.84683	2.28559	-2.71349	0.0138788	0.274336	-3.16836
Tasp1	ENSMUSG00000039033	1.17935	1.90299	2.525	0.0207404	0.286317	-3.16884
Homez	ENSMUSG00000057156	1.11906	2.14128	2.53658	0.0202398	0.286003	-3.16932
Trp53inp1	ENSMUSG00000028211	0.933525	2.78217	2.51079	0.0213705	0.286317	-3.17069
mt-Rnr2	ENSMUSG00000064339	1.06937	13.3285	2.66938	0.0152582	0.278378	-3.17078
Slc35f3	ENSMUSG00000057060	0.611833	5.57024	2.60153	0.0176368	0.281071	-3.17147
Hnrnpm	ENSMUSG00000059208	0.495823	7.41891	2.63893	0.0162855	0.278663	-3.17187
4833439L19Rik	ENSMUSG00000025871	0.828976	5.06946	2.59183	0.0180043	0.283	-3.17215
Rasa2	ENSMUSG00000032413	0.880657	4.32577	2.56484	0.0190656	0.283802	-3.17239
Pop1	ENSMUSG00000022325	-0.866377	3.53427	-2.50658	0.0215609	0.286317	-3.17483
Ctr9	ENSMUSG00000005609	-0.656924	6.40551	-2.61134	0.0172725	0.278663	-3.17507
Dusp11	ENSMUSG00000030002	0.765668	4.29146	2.5511	0.0196282	0.284818	-3.1753
Ago3	ENSMUSG00000028842	0.555696	5.52012	2.59705	0.0178059	0.282063	-3.17632
2021-09-09	ENSMUSG00000059248	1.04399	2.33361	2.50705	0.0215392	0.286317	-3.17654
Trnau1ap	ENSMUSG00000028898	0.692916	3.68645	2.52065	0.0209313	0.286317	-3.17672
Cetn4	ENSMUSG00000045031	-0.722371	4.16701	-2.52189	0.0208767	0.286317	-3.17701
Akap12	ENSMUSG00000038587	0.603273	4.3238	2.53798	0.0201801	0.286003	-3.18043
Taf9b	ENSMUSG00000047242	1.1415	2.30393	2.50273	0.0217361	0.286317	-3.18152
Tfpt	ENSMUSG00000006335	-1.06428	3.16016	-2.5024	0.0217512	0.286317	-3.18224
Ncoa1	ENSMUSG00000020647	0.723645	6.51301	2.62275	0.0168576	0.278663	-3.18303
Ano3	ENSMUSG00000074968	0.61533	6.52239	2.62285	0.0168539	0.278663	-3.18309
Sipa1l3	ENSMUSG00000030583	0.658425	5.61428	2.60009	0.017691	0.281291	-3.18392
Gm43889	ENSMUSG00000108146	-1.27837	4.08364	-2.51197	0.0213175	0.286317	-3.18545
Herc3	ENSMUSG00000029804	0.874125	4.04544	2.551	0.0196326	0.284818	-3.18594
Slc2a12	ENSMUSG00000037490	1.68477	2.62404	2.49987	0.0218672	0.286317	-3.18666
Ppp2r2c	ENSMUSG00000029120	0.614936	9.02124	2.64535	0.0160634	0.278663	-3.18742
Zpr1	ENSMUSG00000032078	-0.64801	5.30175	-2.5556	0.0194423	0.284755	-3.18757
Ccdc136	ENSMUSG00000029769	-0.643231	5.93192	-2.58368	0.0183188	0.283378	-3.18778
Ube2g1	ENSMUSG00000020794	0.693932	4.54646	2.56397	0.0191009	0.283802	-3.18787
Aldh9a1	ENSMUSG00000026687	0.84361	3.61899	2.50871	0.0214643	0.286317	-3.18798
Zfp780b	ENSMUSG00000063047	0.815328	2.98215	2.5023	0.0217556	0.286317	-3.1884
Frat1	ENSMUSG00000067199	-0.72921	4.37052	-2.52592	0.0207001	0.286317	-3.18868
Hk2	ENSMUSG00000000628	-0.90009	3.22106	-2.49738	0.0219819	0.286317	-3.18883
Dpy19l4	ENSMUSG00000045205	0.958722	3.04227	2.49947	0.0218855	0.286317	-3.18999
Cep85	ENSMUSG00000037443	0.800449	3.50293	2.50697	0.0215429	0.286317	-3.19132
Adgrb1	ENSMUSG00000034730	0.703067	5.40849	2.58905	0.0181112	0.283188	-3.19321
Ocrl	ENSMUSG00000001173	0.672437	5.19698	2.57661	0.0185959	0.283378	-3.19339
Pkm	ENSMUSG00000032294	-0.677115	9.93379	-2.64218	0.0161725	0.278663	-3.19482
Fndc3a	ENSMUSG00000033487	1.04759	3.97292	2.5307	0.0204926	0.286317	-3.19483
Asap2	ENSMUSG00000052632	0.733776	4.20524	2.53335	0.0203783	0.286317	-3.19718
Tcp11l2	ENSMUSG00000020034	0.907515	2.84881	2.49187	0.0222374	0.287016	-3.20176
Dcbld2	ENSMUSG00000035107	0.642033	3.90086	2.51418	0.0212186	0.286317	-3.2027
Sgpp1	ENSMUSG00000021054	0.630269	5.02864	2.5652	0.0190511	0.283802	-3.20566
Fbxl12	ENSMUSG00000066892	0.853899	3.93654	2.5234	0.0208103	0.286317	-3.20642
Miga1	ENSMUSG00000054942	0.745307	5.35371	2.58261	0.0183605	0.283378	-3.20682
Cit	ENSMUSG00000029516	0.557575	6.6433	2.60158	0.0176351	0.281071	-3.20711
Sap30bp	ENSMUSG00000020755	-0.658984	4.74579	-2.52837	0.0205935	0.286317	-3.20818
Psma7	ENSMUSG00000027566	-0.448089	7.96466	-2.62065	0.0169333	0.278663	-3.20843
Parvg	ENSMUSG00000022439	-0.733327	4.13489	-2.49702	0.0219983	0.286317	-3.21066
Abhd3	ENSMUSG00000002475	1.08146	2.9512	2.48909	0.0223677	0.287823	-3.21144
Sdhb	ENSMUSG00000009863	-0.571827	8.21984	-2.61983	0.016963	0.278663	-3.21196
Col8a1	ENSMUSG00000068196	3.07546	1.88511	2.53921	0.0201275	0.28582	-3.2124
Selenoo	ENSMUSG00000035757	-0.773314	4.35652	-2.50745	0.0215214	0.286317	-3.2133
Wdr82	ENSMUSG00000020257	0.505456	5.68028	2.57662	0.0185955	0.283378	-3.21428
Mpdz	ENSMUSG00000028402	0.703027	4.68108	2.55165	0.0196053	0.284818	-3.21478
Unc80	ENSMUSG00000055567	0.567545	6.89926	2.61064	0.0172982	0.278663	-3.21486
Rab12	ENSMUSG00000023460	-0.576603	7.40781	-2.60893	0.0173612	0.279137	-3.21572
Ddx5	ENSMUSG00000020719	0.462976	8.12735	2.62288	0.016853	0.278663	-3.21621
Tmem14a	ENSMUSG00000025933	-0.575394	6.09968	-2.57747	0.0185619	0.283378	-3.21682
Krt9	ENSMUSG00000051617	-1.15199	3.72924	-2.48143	0.0227302	0.28885	-3.21707
Etnppl	ENSMUSG00000019232	0.884163	3.64271	2.48664	0.0224829	0.288274	-3.21723
Nup155	ENSMUSG00000022142	0.814836	3.39779	2.48934	0.0223559	0.287823	-3.2183
2310034G01Rik	ENSMUSG00000099655	-1.51899	1.71332	-2.66744	0.0153218	0.278663	-3.2193
Cntn3	ENSMUSG00000030075	1.74812	1.49666	2.56839	0.0189229	0.283802	-3.22345
Slc12a7	ENSMUSG00000017756	1.73145	1.71958	2.52545	0.0207208	0.286317	-3.22378
Ap3b1	ENSMUSG00000021686	0.54204	5.642	2.57817	0.0185344	0.283378	-3.22479
St8sia2	ENSMUSG00000025789	-2.27459	2.08291	-2.7796	0.0120321	0.260941	-3.22555
Ptprb	ENSMUSG00000020154	0.696527	4.35943	2.5211	0.0209114	0.286317	-3.22613
Cks1b	ENSMUSG00000028044	1.06518	2.37841	2.48101	0.0227503	0.28885	-3.22613
Cdc42ep2	ENSMUSG00000045664	-1.33797	3.99218	-2.47403	0.0230855	0.289746	-3.22647
Phactr2	ENSMUSG00000062866	0.849491	4.18676	2.51288	0.0212768	0.286317	-3.22685
Rnf187	ENSMUSG00000020496	-0.495284	8.8633	-2.61717	0.0170592	0.278663	-3.2291
Mrm3	ENSMUSG00000038046	-0.81407	3.72466	-2.47351	0.0231103	0.289746	-3.23023
Zfp414	ENSMUSG00000073423	-0.735947	3.86983	-2.48168	0.0227181	0.28885	-3.23165
Pde6d	ENSMUSG00000026239	0.708329	4.92714	2.54564	0.019856	0.284818	-3.23181
Adora1	ENSMUSG00000042429	-0.498084	8.68984	-2.61459	0.0171533	0.278663	-3.23198
Ccm2	ENSMUSG00000000378	0.854197	4.36265	2.5183	0.0210352	0.286317	-3.232
Hip1	ENSMUSG00000039959	0.70205	4.86856	2.54481	0.019891	0.285	-3.23216
Fus	ENSMUSG00000030795	-0.677763	9.32805	-2.6199	0.0169601	0.278663	-3.23218
Gpr137c	ENSMUSG00000049092	0.828369	3.39751	2.48104	0.0227487	0.28885	-3.23327
Cdc42bpa	ENSMUSG00000026490	0.597368	6.92741	2.60105	0.0176551	0.281071	-3.2343
Slc35c2	ENSMUSG00000017664	-0.702113	5.64145	-2.54568	0.0198543	0.284818	-3.23496
Asah2	ENSMUSG00000024887	1.06976	2.74189	2.46429	0.0235609	0.290239	-3.23979
Tcea1	ENSMUSG00000033813	0.991465	3.74345	2.49822	0.021943	0.286317	-3.24228
Jph4	ENSMUSG00000022208	-0.649596	8.95784	-2.61251	0.0172296	0.278663	-3.24335
Stk16	ENSMUSG00000026201	-0.746749	5.34009	-2.53622	0.0202551	0.286003	-3.24503
1500009C09Rik	ENSMUSG00000068099	-0.590441	6.47347	-2.56896	0.0189001	0.283802	-3.24643
Ppp6r3	ENSMUSG00000024908	-0.478758	7.31451	-2.59256	0.0179764	0.283	-3.24687
Ppp1r1a	ENSMUSG00000022490	-0.529038	7.05084	-2.5868	0.0181978	0.283188	-3.24788
Slc4a3	ENSMUSG00000006576	-0.627232	6.7012	-2.57412	0.0186942	0.283795	-3.24789
Htra2	ENSMUSG00000068329	0.954704	3.36927	2.46526	0.0235129	0.290239	-3.24891
Tmbim6	ENSMUSG00000023010	0.696886	6.96782	2.59388	0.0179261	0.283	-3.25027
Mrps12	ENSMUSG00000045948	-0.6439	6.29526	-2.56206	0.0191784	0.283802	-3.25054
Meis3	ENSMUSG00000041420	0.815861	3.74998	2.47715	0.022935	0.289566	-3.25116
Fibcd1	ENSMUSG00000026841	-0.668594	6.26704	-2.56191	0.0191842	0.283802	-3.25191
Cacng6	ENSMUSG00000078815	-1.94421	1.81223	-2.66934	0.0152593	0.278378	-3.25232
Rbm17	ENSMUSG00000037197	0.603458	5.31229	2.5536	0.0195249	0.284818	-3.25374
Klf15	ENSMUSG00000030087	0.936463	2.7685	2.4565	0.023948	0.290542	-3.25428
Atxn1l	ENSMUSG00000069895	0.795297	3.19111	2.45937	0.0238047	0.290394	-3.25517
Irf2bp2	ENSMUSG00000051495	0.712525	4.46181	2.51556	0.0211569	0.286317	-3.25673
D11Wsu47e	ENSMUSG00000041623	-1.1672	2.32442	-2.50647	0.0215656	0.286317	-3.25863
Aif1	ENSMUSG00000024397	-0.914657	4.1174	-2.46575	0.0234889	0.290239	-3.25965
Sfpq	ENSMUSG00000028820	0.503828	7.11132	2.58761	0.0181665	0.283188	-3.26108
Zbtb44	ENSMUSG00000047412	0.59979	4.98515	2.52903	0.0205648	0.286317	-3.26188
Wdr19	ENSMUSG00000037890	0.892607	3.7967	2.48421	0.022598	0.288747	-3.26266
Sec24a	ENSMUSG00000036391	0.709164	3.98577	2.49314	0.0221783	0.286838	-3.26341
Trmt1	ENSMUSG00000001909	-0.616285	5.22599	-2.52094	0.0209188	0.286317	-3.26412
Ddx19a	ENSMUSG00000015023	0.93809	2.81711	2.44838	0.0243573	0.292477	-3.26472
Fam120b	ENSMUSG00000014763	0.516818	5.5096	2.54802	0.0197566	0.284818	-3.26493
Shisa4	ENSMUSG00000041889	-0.689553	7.21341	-2.576	0.0186197	0.283378	-3.26604
Slc36a4	ENSMUSG00000043885	0.692711	4.31999	2.50307	0.0217202	0.286317	-3.26616
Ppt2	ENSMUSG00000015474	0.884977	3.21484	2.45309	0.0241188	0.291806	-3.2662
Sh3gl2	ENSMUSG00000028488	-0.598414	8.97129	-2.59767	0.0177823	0.28204	-3.26621
Creb5	ENSMUSG00000053007	-0.874153	3.29493	-2.4517	0.0241893	0.292381	-3.26668
Cox7a2l	ENSMUSG00000024248	-0.629129	7.32327	-2.57794	0.0185434	0.283378	-3.2668
Gm10073	ENSMUSG00000060019	-0.756533	6.87971	-2.57098	0.0188192	0.283802	-3.26693
Rps12	ENSMUSG00000061983	-0.472807	9.54435	-2.60228	0.0176087	0.281071	-3.26775
mt-Co1	ENSMUSG00000064351	-0.414212	11.1074	-2.61125	0.0172756	0.278663	-3.26782
Pxn	ENSMUSG00000029528	0.6964	4.05885	2.48718	0.0224577	0.288274	-3.26884
Camk2a	ENSMUSG00000024617	-0.623398	11.1717	-2.61105	0.0172832	0.278663	-3.26919
Wdr43	ENSMUSG00000041057	-0.515542	5.92311	-2.54723	0.0197894	0.284818	-3.26945
Trnt1	ENSMUSG00000013736	0.887125	2.93635	2.44773	0.0243908	0.292477	-3.27135
St6galnac5	ENSMUSG00000039037	-0.466997	8.26342	-2.59001	0.0180741	0.283188	-3.27265
Pwwp2a	ENSMUSG00000044950	0.713415	5.16351	2.54073	0.0200634	0.28582	-3.27334
Elf2	ENSMUSG00000037174	0.901025	3.46007	2.45806	0.02387	0.290449	-3.27385
Btbd8	ENSMUSG00000111375	0.599053	4.89713	2.52259	0.0208461	0.286317	-3.27396
Ccnyl1	ENSMUSG00000070871	1.60725	1.19719	2.53753	0.0201992	0.286003	-3.2744
Mms19	ENSMUSG00000025159	-0.740648	5.29379	-2.50979	0.0214157	0.286317	-3.2748
Fbh1	ENSMUSG00000058594	0.754651	3.78347	2.46198	0.0236748	0.290239	-3.27731
Gpatch4	ENSMUSG00000028069	-0.833519	5.51933	-2.51567	0.0211521	0.286317	-3.27834
Gm42467	ENSMUSG00000106751	-1.56709	1.9118	-2.65879	0.0156083	0.278663	-3.27944
Gm36447	ENSMUSG00000106692	-1.56423	2.23423	-2.54951	0.0196943	0.284818	-3.28014
Smarca4	ENSMUSG00000032187	-0.535873	7.82365	-2.58008	0.0184596	0.283378	-3.281
Prdx5	ENSMUSG00000024953	-0.450425	8.48435	-2.58649	0.01821	0.283188	-3.28179
Cab39l	ENSMUSG00000021981	0.900526	4.95772	2.51675	0.0211039	0.286317	-3.28233
Gspt1	ENSMUSG00000062203	0.908993	4.22968	2.49642	0.0220261	0.286317	-3.2837
Hcfc1r1	ENSMUSG00000023904	-0.506517	6.7776	-2.55971	0.0192741	0.284269	-3.28584
Pla2g4e	ENSMUSG00000050211	-2.47091	1.45501	-2.74861	0.0128662	0.267834	-3.28602
Clta	ENSMUSG00000028478	-0.497404	8.23646	-2.58124	0.018414	0.283378	-3.28646
Trim23	ENSMUSG00000021712	0.80312	3.60383	2.46115	0.0237162	0.290239	-3.28735
Ankrd35	ENSMUSG00000038354	-0.917807	3.39111	-2.43239	0.0251833	0.293674	-3.28881
Tmem33	ENSMUSG00000037720	0.589215	5.48586	2.53576	0.020275	0.286003	-3.28893
Ptp4a2	ENSMUSG00000028788	-0.453192	8.10957	-2.57967	0.0184754	0.283378	-3.28937
Prxl2b	ENSMUSG00000029059	-0.678031	5.89128	-2.52676	0.0206634	0.286317	-3.29099
Ctnnbl1	ENSMUSG00000027649	-0.732203	4.87136	-2.47789	0.0228993	0.289566	-3.29167
Bex3	ENSMUSG00000046432	-0.510959	7.7332	-2.57212	0.0187737	0.283802	-3.29268
Cx3cl1	ENSMUSG00000031778	0.590565	8.07644	2.58143	0.0184067	0.283378	-3.29327
Lsm6	ENSMUSG00000031683	-0.624094	6.58176	-2.54929	0.0197036	0.284818	-3.29406
Nsa2	ENSMUSG00000060739	-1.06486	5.13171	-2.49968	0.021876	0.286317	-3.29501
Fam43a	ENSMUSG00000046546	1.1139	2.51322	2.42915	0.0253542	0.293674	-3.29526
Rassf1	ENSMUSG00000010067	-0.734343	4.18914	-2.44443	0.0245589	0.292961	-3.29537
Tuba1b	ENSMUSG00000023004	-0.601595	10.2099	-2.59141	0.0180204	0.283	-3.29543
Olfml2b	ENSMUSG00000038463	1.1844	4.09725	2.49495	0.0220943	0.286619	-3.29671
Unc119b	ENSMUSG00000046562	0.879601	3.55121	2.46226	0.0236613	0.290239	-3.29703
Rpgrip1l	ENSMUSG00000033282	0.780693	3.51692	2.44154	0.0247075	0.293635	-3.29814
Ypel3	ENSMUSG00000042675	-0.583398	8.78984	-2.57937	0.0184871	0.283378	-3.29818
Gm36262	ENSMUSG00000113392	-1.32159	1.91563	-2.54135	0.020037	0.285807	-3.29881
Hcls1	ENSMUSG00000022831	-1.14615	3.08256	-2.43209	0.0251992	0.293674	-3.2993
Nr3c1	ENSMUSG00000024431	0.687272	5.37822	2.52923	0.0205564	0.286317	-3.30064
Yrdc	ENSMUSG00000028889	0.643861	3.64932	2.46141	0.0237031	0.290239	-3.3013
Tulp3	ENSMUSG00000001521	0.975657	2.84063	2.42776	0.0254273	0.293703	-3.30281
Ddah1	ENSMUSG00000028194	-0.611703	7.41806	-2.559	0.019303	0.284269	-3.30295
Nudt21	ENSMUSG00000031754	0.805984	4.07942	2.46442	0.0235547	0.290239	-3.30422
Mbnl2	ENSMUSG00000022139	-0.519737	8.64003	-2.57566	0.0186334	0.283378	-3.3055
Tdrp	ENSMUSG00000050052	0.904098	2.79658	2.42134	0.0257693	0.294982	-3.30568
Gata2	ENSMUSG00000015053	1.5014	1.32953	2.47508	0.0230347	0.289566	-3.30584
Otx2	ENSMUSG00000021848	2.13398	2.83112	2.42176	0.0257467	0.294982	-3.30763
Eif3k	ENSMUSG00000053565	-0.651632	7.92506	-2.56444	0.0190818	0.283802	-3.30803
Hif1a	ENSMUSG00000021109	0.58535	4.95614	2.50014	0.0218547	0.286317	-3.30843
Rpl5-ps1	ENSMUSG00000082193	-1.60665	2.23222	-2.53931	0.0201235	0.28582	-3.30969
Shroom3	ENSMUSG00000029381	1.65879	1.50924	2.49886	0.0219134	0.286317	-3.31022
Tpst1	ENSMUSG00000034118	0.710772	4.62539	2.49694	0.0220021	0.286317	-3.31117
Zfp365	ENSMUSG00000037855	0.48771	7.18787	2.56253	0.0191589	0.283802	-3.31154
Cipc	ENSMUSG00000034157	0.552871	5.40507	2.52089	0.0209209	0.286317	-3.31214
Dixdc1	ENSMUSG00000032064	0.573901	5.02286	2.50148	0.021793	0.286317	-3.31455
P4ha2	ENSMUSG00000018906	0.877443	2.62673	2.41561	0.0260783	0.296061	-3.31619
Rab42	ENSMUSG00000089687	-1.91588	2.23321	-2.58824	0.0181424	0.283188	-3.317
Mta2	ENSMUSG00000071646	0.586057	4.87457	2.49265	0.0222012	0.286838	-3.31705
Mir22hg	ENSMUSG00000085148	0.887917	3.55428	2.43938	0.0248191	0.293674	-3.31851
Fstl3	ENSMUSG00000020325	-1.38796	2.56334	-2.47526	0.023026	0.289566	-3.32168
Frs2	ENSMUSG00000020170	-0.708988	4.22104	-2.43487	0.0250534	0.293674	-3.3219
Ndufaf8	ENSMUSG00000078572	-0.609577	6.05976	-2.51725	0.0210817	0.286317	-3.32195
Rbsn	ENSMUSG00000014550	0.641613	4.6436	2.493	0.0221851	0.286838	-3.32301
Paqr5	ENSMUSG00000032278	1.34487	2.36504	2.41858	0.0259177	0.295884	-3.32312
Tyw1	ENSMUSG00000056310	0.823206	3.46463	2.41752	0.0259751	0.296056	-3.32413
Psd2	ENSMUSG00000024347	0.752909	3.89416	2.46197	0.0236753	0.290239	-3.32511
2810029C07Rik	ENSMUSG00000096995	-1.72592	1.88377	-2.59181	0.0180052	0.283	-3.32597
Thsd4	ENSMUSG00000032289	0.889807	4.43346	2.48433	0.0225923	0.288747	-3.32923
Phldb2	ENSMUSG00000033149	0.96942	2.80234	2.40759	0.0265165	0.298089	-3.32956
Stk10	ENSMUSG00000020272	0.975505	2.13429	2.4146	0.0261332	0.296061	-3.32978
Tm9sf2	ENSMUSG00000025544	0.65879	5.5761	2.5209	0.0209204	0.286317	-3.33051
Atp9b	ENSMUSG00000024566	-0.669292	5.97789	-2.50784	0.0215036	0.286317	-3.33469
Edil3	ENSMUSG00000034488	0.712473	4.50425	2.48172	0.0227161	0.28885	-3.33711
Gfap	ENSMUSG00000020932	-0.886873	8.07574	-2.54594	0.0198434	0.284818	-3.33849
Fam107b	ENSMUSG00000026655	1.13303	1.88552	2.40722	0.0265368	0.298089	-3.33935
Gm44435	ENSMUSG00000108005	-1.34765	2.48795	-2.42502	0.025573	0.293791	-3.34049
Ppfia3	ENSMUSG00000003863	-0.644483	6.32868	-2.51513	0.021176	0.286317	-3.34162
Dusp3	ENSMUSG00000003518	-0.52688	7.02702	-2.53485	0.0203139	0.28601	-3.34191
Pnpo	ENSMUSG00000018659	-0.593749	5.24403	-2.47008	0.0232772	0.290239	-3.34228
B3gat3	ENSMUSG00000071649	-0.557629	5.89075	-2.5046	0.0216506	0.286317	-3.3427
Cdh19	ENSMUSG00000047216	1.23175	1.975	2.42544	0.0255506	0.293791	-3.34293
Cpeb1	ENSMUSG00000025586	-0.467058	6.9315	-2.5347	0.0203204	0.28601	-3.34357
Tbc1d25	ENSMUSG00000039201	-0.801336	4.9242	-2.44494	0.0245328	0.292961	-3.34376
Lnpep	ENSMUSG00000023845	0.592496	5.20863	2.49644	0.0220253	0.286317	-3.34692
Slit3	ENSMUSG00000056427	-0.905146	3.85276	-2.41067	0.0263471	0.297325	-3.34896
5330438D12Rik	ENSMUSG00000052291	-0.909883	3.5497	-2.39358	0.0272984	0.299685	-3.3499
A330023F24Rik	ENSMUSG00000096929	0.539175	5.84467	2.50927	0.0214391	0.286317	-3.35086
Rpl17-ps5	ENSMUSG00000081855	-1.17242	3.36131	-2.39163	0.0274087	0.300271	-3.3512
Ppm1m	ENSMUSG00000020253	0.75747	3.19401	2.41331	0.0262031	0.296061	-3.3516
Nus1	ENSMUSG00000023068	0.755799	5.38403	2.50687	0.0215474	0.286317	-3.3518
1700047M11Rik	ENSMUSG00000100147	-0.874511	2.99831	-2.38998	0.0275027	0.300321	-3.35329
Pkp4	ENSMUSG00000026991	-0.438181	8.3387	-2.54688	0.0198043	0.284818	-3.35395
Bcar3	ENSMUSG00000028121	1.06672	2.19769	2.40858	0.0264621	0.297898	-3.35468
Jakmip1	ENSMUSG00000063646	-0.613253	5.93574	-2.49717	0.0219914	0.286317	-3.3547
Brsk1	ENSMUSG00000035390	-0.588777	7.35805	-2.53249	0.0204155	0.286317	-3.35623
Prlr	ENSMUSG00000005268	2.53456	3.81868	2.40911	0.0264329	0.297898	-3.35661
Gm17971	ENSMUSG00000101122	-1.83201	1.42292	-2.68084	0.0148875	0.27647	-3.35761
Gjc2	ENSMUSG00000043448	-0.88999	4.02313	-2.40379	0.0267262	0.298701	-3.35826
C1qb	ENSMUSG00000036905	-0.800946	6.76051	-2.51397	0.0212279	0.286317	-3.35906
Znhit2	ENSMUSG00000075227	-0.636829	5.08099	-2.4565	0.0239476	0.290542	-3.35915
Cad	ENSMUSG00000013629	-0.915379	3.32493	-2.38612	0.0277235	0.300604	-3.3598
Fut9	ENSMUSG00000055373	0.626715	5.74803	2.50658	0.0215606	0.286317	-3.35985
Asf1a	ENSMUSG00000019857	1.22176	3.07355	2.38712	0.0276657	0.300604	-3.36096
Borcs8	ENSMUSG00000002345	-0.622452	4.74231	-2.44247	0.0246595	0.293338	-3.36238
Lama5	ENSMUSG00000015647	1.32729	1.46433	2.43931	0.0248228	0.293674	-3.36422
Robo1	ENSMUSG00000022883	0.801441	3.28069	2.41631	0.0260404	0.296056	-3.36429
Copb1	ENSMUSG00000030754	1.07899	3.65992	2.42783	0.0254238	0.293703	-3.36522
Sybu	ENSMUSG00000022340	0.601808	4.80939	2.4731	0.0231306	0.289746	-3.36566
Minpp1	ENSMUSG00000024896	0.82892	3.00301	2.39728	0.0270894	0.299685	-3.36586
Snx3	ENSMUSG00000019804	0.644762	7.43564	2.53695	0.0202241	0.286003	-3.36642
Cd52	ENSMUSG00000000682	-1.44729	2.84732	-2.3934	0.0273082	0.299685	-3.36861
Cbx7	ENSMUSG00000053411	0.664099	5.18081	2.48806	0.0224161	0.288155	-3.37076
Acaca	ENSMUSG00000020532	-0.568947	5.67934	-2.47959	0.022818	0.289137	-3.37161
Tle4	ENSMUSG00000024642	0.523015	5.77744	2.49818	0.0219449	0.286317	-3.37185
Gpat4	ENSMUSG00000031545	-0.585515	7.22565	-2.51976	0.0209706	0.286317	-3.37209
Ptrhd1	ENSMUSG00000096199	-0.73991	4.24121	-2.40847	0.0264679	0.297898	-3.37243
Tmem63b	ENSMUSG00000036026	0.882623	5.47644	2.49901	0.0219064	0.286317	-3.37279
Efnb2	ENSMUSG00000001300	1.40006	2.81756	2.37752	0.028221	0.301596	-3.37309
Gm47910	ENSMUSG00000112248	-0.847317	5.01427	-2.43842	0.0248691	0.293674	-3.37366
Abca1	ENSMUSG00000015243	0.600156	4.11379	2.43147	0.0252318	0.293674	-3.37612
Lat2	ENSMUSG00000040751	-1.44167	3.72892	-2.37311	0.028479	0.302497	-3.37861
Me3	ENSMUSG00000030621	-0.582128	5.20874	-2.46494	0.023529	0.290239	-3.38014
Rhbdf1	ENSMUSG00000020282	-1.18067	3.64628	-2.3711	0.0285976	0.302636	-3.38229
Hs3st1	ENSMUSG00000051022	0.946731	2.5972	2.36922	0.028709	0.303295	-3.38552
Tox2	ENSMUSG00000074607	-0.753822	7.07402	-2.50556	0.0216072	0.286317	-3.38764
Ube2f	ENSMUSG00000034343	-0.537187	5.24804	-2.44736	0.0244096	0.292477	-3.38841
Cideb	ENSMUSG00000022219	1.06491	1.82368	2.36885	0.0287312	0.303295	-3.38887
Ak6	ENSMUSG00000078941	0.843516	4.46458	2.43068	0.0252735	0.293674	-3.38901
Shprh	ENSMUSG00000090112	0.609523	4.65904	2.4489	0.0243311	0.292477	-3.39096
Lpar1	ENSMUSG00000038668	-0.50492	5.78723	-2.47633	0.0229744	0.289566	-3.3943
Rxfp1	ENSMUSG00000034009	1.03142	3.29795	2.37125	0.028589	0.302636	-3.39467
Nup88	ENSMUSG00000040667	0.808766	3.87943	2.42158	0.0257568	0.294982	-3.39526
Gm45464	ENSMUSG00000109727	-1.28661	2.52825	-2.3788	0.0281465	0.301363	-3.39582
Sparc	ENSMUSG00000018593	-0.584653	8.52733	-2.523	0.0208279	0.286317	-3.39711
Gm30055	ENSMUSG00000107734	-1.57533	2.60438	-2.43144	0.0252333	0.293674	-3.39977
Lin7b	ENSMUSG00000003872	-0.495662	6.88328	-2.50097	0.0218163	0.286317	-3.40005
Lancl3	ENSMUSG00000047344	-1.04298	2.58704	-2.37986	0.0280846	0.300968	-3.40068
Orai1	ENSMUSG00000049686	-0.810417	4.22377	-2.37737	0.0282295	0.301596	-3.40093
Cnot8	ENSMUSG00000020515	0.722144	4.67147	2.44672	0.024442	0.292477	-3.40158
Csf1r	ENSMUSG00000024621	-0.796637	7.64859	-2.50972	0.0214187	0.286317	-3.40161
Gm7859	ENSMUSG00000116089	-2.95911	0.808148	-2.67918	0.0149408	0.276525	-3.40317
Fcgr3	ENSMUSG00000059498	-0.884244	4.01883	-2.36493	0.0289647	0.304248	-3.40544
Vldlr	ENSMUSG00000024924	0.635568	5.82246	2.48643	0.0224932	0.288274	-3.40633
2900026A02Rik	ENSMUSG00000051339	0.755625	5.24476	2.46189	0.0236796	0.290239	-3.40697
Ift122	ENSMUSG00000030323	-0.699396	5.23863	-2.43462	0.0250669	0.293674	-3.40733
Prelid3a	ENSMUSG00000024530	-0.894504	3.41056	-2.35974	0.0292761	0.305181	-3.40792
Npas3	ENSMUSG00000021010	-0.604896	5.05535	-2.43168	0.0252206	0.293674	-3.40918
6330418K02Rik	ENSMUSG00000085227	-0.938361	3.49051	-2.35597	0.0295046	0.3057	-3.40955
Loxl1	ENSMUSG00000032334	1.3148	2.09672	2.35588	0.0295104	0.3057	-3.41042
Zfp26	ENSMUSG00000063108	0.638051	4.07197	2.39538	0.0271965	0.299685	-3.41055
Plekha3	ENSMUSG00000002733	0.59849	5.26452	2.46614	0.0234698	0.290239	-3.41248
Cenpa	ENSMUSG00000029177	1.29746	1.32152	2.43018	0.0252994	0.293674	-3.41318
Gm45191	ENSMUSG00000108752	1.37127	1.90505	2.35015	0.0298602	0.306831	-3.41583
Ubtf	ENSMUSG00000020923	0.615375	5.66109	2.47668	0.0229578	0.289566	-3.4163
Aco1	ENSMUSG00000028405	0.894755	2.4513	2.3491	0.0299251	0.306921	-3.4165
Retreg2	ENSMUSG00000049339	-0.563389	7.19719	-2.49529	0.0220785	0.286619	-3.41686
Ppp2r3d	ENSMUSG00000093803	-0.835307	4.5191	-2.39555	0.0271871	0.299685	-3.41893
Mlst8	ENSMUSG00000024142	-0.688581	5.94791	-2.4586	0.0238427	0.290394	-3.4192
Gm48768	ENSMUSG00000112346	-1.82512	1.79563	-2.46706	0.0234245	0.290239	-3.42019
Sgta	ENSMUSG00000004937	-0.568239	7.7451	-2.50235	0.0217532	0.286317	-3.42099
Zc3hc1	ENSMUSG00000039130	-0.758211	5.42737	-2.43399	0.0250994	0.293674	-3.42123
Slc25a40	ENSMUSG00000054099	-0.927362	3.88133	-2.35907	0.0293167	0.305181	-3.42271
Baiap2	ENSMUSG00000025372	0.498087	7.62277	2.50661	0.0215592	0.286317	-3.42299
Adra2c	ENSMUSG00000045318	0.70681	4.0341	2.3993	0.0269763	0.298872	-3.4239
Podn	ENSMUSG00000028600	1.5703	1.04677	2.38989	0.0275075	0.300321	-3.42532
Pin4	ENSMUSG00000079480	-1.0588	3.75098	-2.35218	0.0297359	0.306497	-3.42535
Tagln2	ENSMUSG00000026547	-0.876318	4.60643	-2.38228	0.0279444	0.300968	-3.42636
Terf2	ENSMUSG00000031921	0.611806	5.7531	2.46545	0.0235036	0.290239	-3.42753
Pofut2	ENSMUSG00000020260	0.681937	4.37654	2.40468	0.0266771	0.298701	-3.42803
Gm40309	ENSMUSG00000107362	-0.996609	3.85065	-2.35471	0.0295813	0.306186	-3.4281
Sp2	ENSMUSG00000018678	0.756878	3.93523	2.38646	0.027704	0.300604	-3.43
Mzt1	ENSMUSG00000033186	0.650643	4.20661	2.40186	0.0268334	0.298701	-3.43011
Gpaa1	ENSMUSG00000022561	-0.564927	6.23341	-2.46488	0.0235319	0.290239	-3.43032
Lypla2	ENSMUSG00000028670	-0.65473	6.6129	-2.47483	0.0230465	0.289566	-3.43124
Slc41a2	ENSMUSG00000034591	-0.74886	4.89251	-2.39588	0.0271686	0.299685	-3.43339
Cacng8	ENSMUSG00000053395	-1.43946	2.03641	-2.42948	0.0253363	0.293674	-3.4357
Kcnn1	ENSMUSG00000002908	-0.82365	3.32017	-2.33663	0.0307026	0.310195	-3.43681
Rab11fip2	ENSMUSG00000040022	0.809547	4.88515	2.44046	0.0247634	0.293674	-3.43864
Mettl1	ENSMUSG00000006732	-0.752565	3.68048	-2.34602	0.0301154	0.307718	-3.43914
Igf2r	ENSMUSG00000023830	0.973614	3.62878	2.38035	0.0280562	0.300968	-3.44097
Znrf1	ENSMUSG00000033545	0.628154	5.36799	2.45111	0.0242188	0.29246	-3.44172
Ubxn4	ENSMUSG00000026353	0.559245	7.03042	2.49052	0.0223007	0.287541	-3.4429
Gm45342	ENSMUSG00000109679	1.26974	2.42194	2.32895	0.0311907	0.310937	-3.44611
Vps13b	ENSMUSG00000037646	0.706135	4.56023	2.41522	0.0260996	0.296061	-3.4471
Kctd6	ENSMUSG00000021752	0.825818	3.93399	2.39164	0.0274079	0.300271	-3.44733
C530043K16Rik	ENSMUSG00000106706	-1.15593	3.17534	-2.32864	0.0312107	0.310937	-3.44754
Dpysl2	ENSMUSG00000022048	0.600386	7.57202	2.49318	0.0221766	0.286838	-3.44927
Pik3c2a	ENSMUSG00000030660	0.789763	3.94539	2.3767	0.0282691	0.301663	-3.44979
Dscaml1	ENSMUSG00000032087	-0.503039	6.56257	-2.46554	0.0234996	0.290239	-3.45179
Slc18b1	ENSMUSG00000037455	0.738168	3.8895	2.37471	0.0283856	0.3024	-3.45192
Tmem246	ENSMUSG00000039611	-0.598087	7.10658	-2.4748	0.0230481	0.289566	-3.45345
Tbc1d13	ENSMUSG00000039678	-0.643511	5.80249	-2.42911	0.0253558	0.293674	-3.45739
Sema3g	ENSMUSG00000021904	0.990101	2.07786	2.33419	0.0308572	0.310439	-3.45808
Lias	ENSMUSG00000029199	-0.524646	6.08553	-2.44732	0.0244115	0.292477	-3.45842
Ino80d	ENSMUSG00000040865	0.725563	4.30407	2.39562	0.0271831	0.299685	-3.45897
Rnf208	ENSMUSG00000044628	-0.563387	7.7972	-2.48333	0.0226396	0.28885	-3.45947
Arfgef2	ENSMUSG00000074582	0.739437	3.84823	2.35323	0.0296715	0.306494	-3.46053
Irs2	ENSMUSG00000038894	0.524719	5.93833	2.45954	0.0237959	0.290394	-3.46057
Cmklr1	ENSMUSG00000042190	-1.3189	2.17656	-2.37987	0.0280842	0.300968	-3.46246
Cdk8	ENSMUSG00000029635	0.826667	3.21662	2.33787	0.0306246	0.309941	-3.46262
Fam98c	ENSMUSG00000030590	-0.657694	5.14968	-2.39482	0.0272282	0.299685	-3.46299
Ift80	ENSMUSG00000027778	0.948607	2.99729	2.32721	0.0313025	0.311083	-3.46377
Inpp4a	ENSMUSG00000026113	0.743635	4.66971	2.41384	0.0261744	0.296061	-3.46488
Gm45200	ENSMUSG00000109257	-0.914474	3.27784	-2.31492	0.0321009	0.311083	-3.46493
Cox17	ENSMUSG00000046516	0.990375	3.87292	2.385	0.0277878	0.300604	-3.46506
mt-Tp	ENSMUSG00000064372	-0.782236	5.90961	-2.43121	0.0252455	0.293674	-3.46567
Rbm28	ENSMUSG00000029701	0.52517	5.84851	2.44864	0.0243442	0.292477	-3.46571
Clip1	ENSMUSG00000049550	0.500993	7.22998	2.47928	0.0228326	0.289137	-3.46581
Hdac10	ENSMUSG00000062906	-0.854687	3.43495	-2.32028	0.0317507	0.311083	-3.46797
Cish	ENSMUSG00000032578	1.19577	2.23924	2.31894	0.0318378	0.311083	-3.46798
Rab3gap2	ENSMUSG00000039318	0.649106	5.16875	2.42868	0.0253786	0.293674	-3.46895
Acbd5	ENSMUSG00000026781	0.530286	5.24125	2.42694	0.0254707	0.293791	-3.47239
Ten1	ENSMUSG00000020778	-0.686769	4.64926	-2.36495	0.0289634	0.304248	-3.47244
Anapc11	ENSMUSG00000025135	-0.526424	7.4834	-2.47124	0.0232205	0.290239	-3.47372
Wwtr1	ENSMUSG00000027803	1.01952	2.97025	2.31649	0.0319984	0.311083	-3.47446
Insig1	ENSMUSG00000045294	-0.932187	3.02046	-2.30814	0.0325503	0.311083	-3.475
Ipo13	ENSMUSG00000033365	-0.600218	5.2379	-2.39999	0.0269377	0.298872	-3.47585
Zmiz1	ENSMUSG00000007817	0.535159	5.81284	2.44657	0.0244495	0.292477	-3.4761
Arl2bp	ENSMUSG00000031776	0.494159	6.57949	2.45879	0.0238337	0.290394	-3.47633
Krt222	ENSMUSG00000035849	0.672066	4.30139	2.37474	0.0283833	0.3024	-3.47663
Appbp2	ENSMUSG00000018481	0.484719	5.67357	2.43785	0.0248983	0.293674	-3.47756
Slc33a1	ENSMUSG00000027822	1.06903	2.6614	2.31299	0.0322285	0.311083	-3.47758
Znrf3	ENSMUSG00000041961	0.925921	2.47381	2.30638	0.0326672	0.311083	-3.47772
Map1lc3b	ENSMUSG00000031812	-0.56082	8.67758	-2.48071	0.0227646	0.28885	-3.47976
Tm9sf3	ENSMUSG00000025016	0.711806	6.61856	2.46452	0.0235496	0.290239	-3.48094
Sesn1	ENSMUSG00000038332	0.722812	4.52975	2.3887	0.0275754	0.300548	-3.48229
Gatad2a	ENSMUSG00000036180	-0.508528	5.26713	-2.40159	0.0268485	0.298701	-3.4825
Smarca2	ENSMUSG00000024921	-0.427368	9.17853	-2.4848	0.0225698	0.288747	-3.48366
Csnk2a1	ENSMUSG00000074698	0.654468	5.83634	2.44488	0.0245363	0.292961	-3.48372
Gm47113	ENSMUSG00000111465	-2.44619	1.14782	-2.57538	0.0186445	0.283378	-3.4843
Slk	ENSMUSG00000025060	0.642156	6.35295	2.45563	0.0239916	0.290542	-3.48549
Ilf3	ENSMUSG00000032178	0.734302	5.17327	2.42164	0.0257535	0.294982	-3.48609
Kcna6	ENSMUSG00000038077	-0.585193	7.15484	-2.45576	0.0239849	0.290542	-3.48623
Ifit3b	ENSMUSG00000062488	-1.36847	1.85681	-2.35067	0.0298285	0.306753	-3.48666
Rab11a	ENSMUSG00000004771	0.524531	6.08032	2.44327	0.0246186	0.293125	-3.48674
Mlh3	ENSMUSG00000021245	0.748156	4.0922	2.37285	0.0284944	0.302497	-3.48717
Nme1	ENSMUSG00000037601	-0.461087	7.60904	-2.46572	0.0234905	0.290239	-3.48735
Impdh1	ENSMUSG00000003500	-0.675192	4.99555	-2.36972	0.0286797	0.303253	-3.48899
Cisd3	ENSMUSG00000078695	-0.767651	5.17996	-2.3845	0.0278162	0.300604	-3.48911
Fam181b	ENSMUSG00000051515	-0.659948	4.17429	-2.34299	0.0303039	0.308613	-3.49079
Sco2	ENSMUSG00000091780	-1.00025	4.19125	-2.32514	0.0314358	0.311083	-3.49294
Ak4	ENSMUSG00000028527	0.62166	5.42915	2.41615	0.0260489	0.296056	-3.49321
Apba1	ENSMUSG00000024897	-0.569412	7.81213	-2.46452	0.0235497	0.290239	-3.49345
Ndufa2	ENSMUSG00000014294	-0.578976	8.57347	-2.47153	0.0232064	0.290239	-3.4945
Mtfp1	ENSMUSG00000004748	-0.584767	6.28771	-2.43101	0.0252561	0.293674	-3.495
Serpinh1	ENSMUSG00000070436	1.09262	2.15694	2.29353	0.033537	0.314126	-3.49724
Cry1	ENSMUSG00000020038	0.685977	3.86888	2.32981	0.031136	0.310921	-3.49747
Fhit	ENSMUSG00000060579	1.36373	1.57632	2.34714	0.0300458	0.3075	-3.49815
Gm43774	ENSMUSG00000104631	-0.94302	3.18663	-2.29197	0.0336434	0.314381	-3.49845
Zfp950	ENSMUSG00000074733	0.512064	6.0449	2.43691	0.0249473	0.293674	-3.49986
Nhsl2	ENSMUSG00000079481	0.498549	6.19318	2.43894	0.0248421	0.293674	-3.49996
Ccl3	ENSMUSG00000000982	-2.4289	1.7542	-2.52451	0.0207618	0.286317	-3.50177
Nalcn	ENSMUSG00000000197	0.650469	4.9584	2.40059	0.0269042	0.298853	-3.50271
Vps54	ENSMUSG00000020128	0.902554	2.66753	2.30147	0.0329971	0.312382	-3.50384
Hira	ENSMUSG00000022702	0.71751	3.29115	2.31688	0.0319726	0.311083	-3.50397
Usp39	ENSMUSG00000056305	-0.677105	4.5546	-2.34858	0.0299569	0.306921	-3.50425
Etnk1	ENSMUSG00000030275	0.465632	7.45987	2.4604	0.0237536	0.290394	-3.50487
Uchl1	ENSMUSG00000029223	-0.543793	8.81663	-2.46947	0.0233069	0.290239	-3.50536
Ago2	ENSMUSG00000036698	0.532694	6.55017	2.44361	0.0246013	0.293125	-3.50654
Frmd8	ENSMUSG00000024816	-0.759058	4.80184	-2.34643	0.0300898	0.307702	-3.50744
Kmt5c	ENSMUSG00000059851	1.38883	2.53134	2.2858	0.0340698	0.31518	-3.50758
Crk	ENSMUSG00000017776	0.906333	4.12366	2.35912	0.0293138	0.305181	-3.50819
Abcg4	ENSMUSG00000032131	0.549732	5.2825	2.40529	0.0266432	0.298701	-3.51028
Ccser1	ENSMUSG00000039578	0.833604	2.62083	2.28465	0.0341498	0.31518	-3.51137
Prr14	ENSMUSG00000030822	1.01531	2.49583	2.29185	0.033652	0.314381	-3.51147
Trip11	ENSMUSG00000021188	1.06218	4.74768	2.38494	0.027791	0.300604	-3.5115
Atp6v0e2	ENSMUSG00000039347	-0.648468	8.53854	-2.46126	0.0237106	0.290239	-3.5128
Sulf1	ENSMUSG00000016918	1.81594	2.59842	2.28418	0.0341824	0.31518	-3.51359
Rp9	ENSMUSG00000032239	-0.535004	6.26733	-2.42505	0.0255711	0.293791	-3.51554
Slc47a1	ENSMUSG00000010122	1.61907	1.04103	2.33909	0.0305478	0.309409	-3.51617
Adam10	ENSMUSG00000054693	0.853811	4.67598	2.37305	0.0284826	0.302497	-3.51645
Grb14	ENSMUSG00000026888	0.966809	3.63121	2.3326	0.0309578	0.310439	-3.51688
Gm47204	ENSMUSG00000110980	-1.32982	2.81955	-2.28335	0.0342404	0.31518	-3.51697
Exosc4	ENSMUSG00000034259	-0.725903	4.74459	-2.34845	0.0299653	0.306921	-3.51741
Stt3a	ENSMUSG00000032116	0.847178	3.71601	2.33466	0.030827	0.310439	-3.51787
Patz1	ENSMUSG00000020453	0.85428	3.23826	2.30298	0.0328951	0.311929	-3.51923
Mbd2	ENSMUSG00000024513	0.772208	3.81419	2.33247	0.030966	0.310439	-3.52144
Hadhb	ENSMUSG00000059447	0.611484	4.27353	2.34393	0.0302455	0.308553	-3.52254
Rheb	ENSMUSG00000028945	0.527076	5.28907	2.40217	0.0268162	0.298701	-3.52342
Cpeb4	ENSMUSG00000020300	0.624968	5.59689	2.41671	0.0260188	0.296056	-3.52455
Ptpn9	ENSMUSG00000032290	0.772092	2.9945	2.28201	0.034334	0.315438	-3.52505
Large1	ENSMUSG00000004383	-0.430504	6.62743	-2.43071	0.0252719	0.293674	-3.52556
Polr2b	ENSMUSG00000029250	0.721246	4.80738	2.3818	0.0279722	0.300968	-3.52626
Virma	ENSMUSG00000040720	0.585367	4.74119	2.37241	0.0285205	0.302497	-3.52701
Zfp551	ENSMUSG00000034071	-1.24438	2.81139	-2.27273	0.034989	0.316831	-3.52766
Mmd	ENSMUSG00000003948	0.430895	7.65896	2.44952	0.0242996	0.292477	-3.52967
Itgax	ENSMUSG00000030789	-2.33967	1.04648	-2.54295	0.0199692	0.285479	-3.52991
Gm973	ENSMUSG00000047361	-0.811591	3.26456	-2.27873	0.0345641	0.316185	-3.53277
P2ry6	ENSMUSG00000048779	-2.05954	1.70788	-2.5228	0.0208369	0.286317	-3.53465
Lta4h	ENSMUSG00000015889	0.688708	4.19881	2.3428	0.0303155	0.308613	-3.53547
Ip6k2	ENSMUSG00000032599	0.587229	6.92486	2.43414	0.0250918	0.293674	-3.53567
Mad2l1	ENSMUSG00000029910	-1.34348	1.62116	-2.36376	0.0290341	0.30451	-3.53625
Cyp26b1	ENSMUSG00000063415	-0.678964	6.15659	-2.40426	0.0267002	0.298701	-3.53633
Scrn1	ENSMUSG00000019124	-0.474399	7.21489	-2.4316	0.025225	0.293674	-3.5376
Gabarapl1	ENSMUSG00000030161	-0.486615	9.29461	-2.45617	0.0239642	0.290542	-3.53781
Zranb2	ENSMUSG00000028180	0.536385	7.00219	2.43796	0.0248929	0.293674	-3.53875
Fam110b	ENSMUSG00000049119	-0.578517	6.226	-2.40689	0.0265549	0.298089	-3.53943
Xrcc1	ENSMUSG00000051768	-0.604488	4.76577	-2.33686	0.0306884	0.310195	-3.53956
Elavl1	ENSMUSG00000040028	0.619118	4.03261	2.33059	0.0310862	0.310911	-3.54127
Fbn2	ENSMUSG00000024598	0.918912	2.52732	2.26233	0.0357374	0.318831	-3.54149
Ranbp2	ENSMUSG00000003226	0.817604	4.65762	2.35617	0.0294927	0.3057	-3.54249
Pold1	ENSMUSG00000038644	-1.28407	2.08897	-2.321	0.0317036	0.311083	-3.54298
Rps13	ENSMUSG00000090862	-0.456703	8.87061	-2.44881	0.0243356	0.292477	-3.54399
AW549877	ENSMUSG00000041935	0.619094	4.17942	2.33463	0.0308293	0.310439	-3.54557
Amer3	ENSMUSG00000045174	0.730407	3.67145	2.30622	0.0326782	0.311083	-3.54721
Fads3	ENSMUSG00000024664	0.62389	3.9441	2.30517	0.0327483	0.311083	-3.54848
Zfp580	ENSMUSG00000055633	-0.533188	5.13783	-2.35656	0.0294685	0.3057	-3.5486
Tafa1	ENSMUSG00000059187	-0.513106	5.90803	-2.39381	0.0272851	0.299685	-3.5486
Slc39a11	ENSMUSG00000041654	-0.737166	5.87694	-2.38037	0.028055	0.300968	-3.54869
Cbr3	ENSMUSG00000022947	0.79105	3.42241	2.28312	0.0342565	0.31518	-3.54946
Maea	ENSMUSG00000079562	0.49423	5.8175	2.40126	0.0268672	0.298701	-3.54973
Ttc21b	ENSMUSG00000034848	1.1526	2.03451	2.25559	0.0362297	0.319916	-3.55089
Per3	ENSMUSG00000028957	-0.567998	6.14196	-2.3946	0.0272403	0.299685	-3.55111
Gm44798	ENSMUSG00000109139	1.37831	1.89934	2.25529	0.0362515	0.319916	-3.55125
2900037B21Rik	ENSMUSG00000103663	1.65708	2.6834	2.27107	0.0351079	0.317066	-3.55208
Rspo3	ENSMUSG00000019880	-0.724602	4.30507	-2.31008	0.0324211	0.311083	-3.55241
Lrch1	ENSMUSG00000068015	-0.692288	4.22524	-2.30712	0.0326178	0.311083	-3.55255
Katna1	ENSMUSG00000019794	0.69539	3.87765	2.30045	0.0330656	0.312799	-3.55353
Chmp3	ENSMUSG00000053119	0.534423	6.36542	2.41941	0.0258729	0.295637	-3.55354
Myef2	ENSMUSG00000027201	0.712809	4.27464	2.34063	0.0304512	0.308675	-3.55521
Nsun2	ENSMUSG00000021595	-0.558177	6.23404	-2.39587	0.0271691	0.299685	-3.55731
Wwp1	ENSMUSG00000041058	0.740398	3.87424	2.31458	0.0321233	0.311083	-3.56022
Otof	ENSMUSG00000062372	-1.24687	2.01562	-2.28518	0.0341129	0.31518	-3.56126
Gm16973	ENSMUSG00000097743	-0.833459	3.06705	-2.24819	0.0367778	0.320568	-3.56145
Glce	ENSMUSG00000032252	0.798288	3.02625	2.26753	0.0353612	0.317176	-3.56194
Zfp775	ENSMUSG00000007216	-0.84343	3.81685	-2.26698	0.0354007	0.317176	-3.56258
Psme4	ENSMUSG00000040850	0.53249	4.99659	2.3634	0.0290558	0.30451	-3.56489
Rnd2	ENSMUSG00000001313	-0.669484	6.71753	-2.40244	0.0268014	0.298701	-3.56555
Nfia	ENSMUSG00000028565	-0.52866	8.71088	-2.43603	0.0249934	0.293674	-3.56649
Emx2	ENSMUSG00000043969	0.646824	4.35126	2.33631	0.0307227	0.310195	-3.56769
Sp100	ENSMUSG00000026222	-1.42077	2.10859	-2.29208	0.0336361	0.314381	-3.56789
Snrpd2	ENSMUSG00000040824	-0.583893	6.03093	-2.38118	0.028008	0.300968	-3.56862
Gm43609	ENSMUSG00000106087	-1.04782	2.83626	-2.25313	0.0364105	0.319959	-3.56987
Atxn7l1	ENSMUSG00000020564	0.614619	4.24966	2.30899	0.0324934	0.311083	-3.57193
Dennd2a	ENSMUSG00000038456	0.653591	4.15065	2.31349	0.0321951	0.311083	-3.57213
Cul3	ENSMUSG00000004364	0.53719	5.6138	2.38606	0.0277268	0.300604	-3.57281
Map4k4	ENSMUSG00000026074	0.570616	7.717	2.42624	0.025508	0.293791	-3.57332
Gucy1a1	ENSMUSG00000033910	0.680558	4.54176	2.34141	0.0304023	0.308613	-3.57392
Lrrc61	ENSMUSG00000073096	-0.674248	3.80939	-2.27178	0.0350571	0.316831	-3.57402
Gm10862	ENSMUSG00000104284	-0.528255	5.21329	-2.34477	0.0301931	0.308265	-3.57556
Gcnt2	ENSMUSG00000021360	0.618998	3.77843	2.28466	0.0341494	0.31518	-3.57558
Mob1a	ENSMUSG00000043131	0.950777	2.96053	2.25562	0.0362271	0.319916	-3.57578
Urm1	ENSMUSG00000069020	-0.5782	6.30997	-2.38459	0.0278112	0.300604	-3.57611
Rfesd	ENSMUSG00000043190	0.823196	2.97946	2.25251	0.0364571	0.319959	-3.5771
9230114K14Rik	ENSMUSG00000097145	0.752352	3.23357	2.25595	0.0362034	0.319916	-3.57856
Eif3h	ENSMUSG00000022312	-0.5087	6.90108	-2.40256	0.0267947	0.298701	-3.57937
Tmem50a	ENSMUSG00000028822	-0.468866	8.40425	-2.42534	0.0255558	0.293791	-3.57959
Pias3	ENSMUSG00000028101	-0.676312	5.02999	-2.32412	0.0315015	0.311083	-3.58127
Golga2	ENSMUSG00000002546	-0.47103	6.89893	-2.40352	0.0267415	0.298701	-3.58152
Cry2	ENSMUSG00000068742	-0.503683	6.33346	-2.38715	0.0276641	0.300604	-3.58224
Lin52	ENSMUSG00000085793	1.65483	1.88802	2.23952	0.0374293	0.322403	-3.58244
Zeb2os	ENSMUSG00000052248	-1.46698	1.73683	-2.33302	0.0309315	0.310439	-3.58337
Trappc4	ENSMUSG00000032112	-0.434223	6.09954	-2.38066	0.0280381	0.300968	-3.5848
Pdlim5	ENSMUSG00000028273	0.819043	3.63121	2.28132	0.0343826	0.315656	-3.58519
Lgmn	ENSMUSG00000021190	0.789528	3.89417	2.2999	0.0331034	0.312924	-3.5859
Atp5l	ENSMUSG00000038717	-0.629682	4.30935	-2.28342	0.0342354	0.31518	-3.5878
Ctsh	ENSMUSG00000032359	-0.810857	4.70033	-2.28558	0.0340851	0.31518	-3.58956
Phykpl	ENSMUSG00000020359	-1.10455	2.09541	-2.25342	0.0363893	0.319959	-3.58973
Nostrin	ENSMUSG00000034738	1.17675	1.98462	2.25091	0.0365755	0.320414	-3.59032
Stt3b	ENSMUSG00000032437	0.516049	5.43576	2.36669	0.0288595	0.303678	-3.59251
Ppm1f	ENSMUSG00000026181	0.537994	4.55808	2.31051	0.0323926	0.311083	-3.59366
Arhgef26	ENSMUSG00000036885	0.655808	4.37899	2.31536	0.0320725	0.311083	-3.59546
Dcaf1	ENSMUSG00000040325	0.800625	3.25706	2.26176	0.0357785	0.318831	-3.59579
Il1rap	ENSMUSG00000022514	0.651398	4.8722	2.34112	0.0304209	0.308613	-3.59669
Rps20	ENSMUSG00000028234	-0.501948	8.61441	-2.41728	0.0259878	0.296056	-3.5975
Bhlha9	ENSMUSG00000044243	-1.35209	2.90278	-2.22906	0.0382296	0.324048	-3.59761
Fam3a	ENSMUSG00000031399	-0.743358	3.44976	-2.23736	0.0375933	0.322403	-3.59977
Hes1	ENSMUSG00000022528	0.707089	4.33731	2.31447	0.0321307	0.311083	-3.60085
Tecpr2	ENSMUSG00000021275	0.672471	4.47876	2.33073	0.0310769	0.310911	-3.601
Txlna	ENSMUSG00000053841	0.62664	4.82184	2.33001	0.0311229	0.310921	-3.60131
Tent2	ENSMUSG00000042167	1.2006	1.33327	2.22374	0.0386424	0.325685	-3.60181
Zmat2	ENSMUSG00000001383	-0.490861	8.40699	-2.41315	0.0262118	0.296061	-3.60255
Srsf7	ENSMUSG00000024097	0.506711	6.19942	2.38479	0.0277997	0.300604	-3.60504
Zcchc17	ENSMUSG00000028772	-0.507897	6.95093	-2.39015	0.027493	0.300321	-3.60664
Mmab	ENSMUSG00000029575	-0.678161	4.68844	-2.29126	0.0336926	0.31453	-3.60713
Rps26	ENSMUSG00000025362	-0.487149	9.50376	-2.41993	0.0258451	0.295584	-3.60819
Gm2415	ENSMUSG00000086119	0.585634	3.92265	2.27935	0.0345205	0.316178	-3.60925
Psd3	ENSMUSG00000030465	0.58443	7.04809	2.39941	0.0269701	0.298872	-3.61094
Gm15696	ENSMUSG00000083853	-1.30784	2.39049	-2.22477	0.0385618	0.325656	-3.61113
Sptssa	ENSMUSG00000044408	0.913162	3.52915	2.26638	0.0354441	0.317176	-3.6113
Id1	ENSMUSG00000042745	0.645829	3.76868	2.27056	0.035144	0.317167	-3.61337
Pdk2	ENSMUSG00000038967	-0.674822	6.32481	-2.36252	0.0291089	0.30451	-3.61348
Gm49138	ENSMUSG00000115358	-1.29151	1.87499	-2.24403	0.0370889	0.320893	-3.6158
Pwp1	ENSMUSG00000001785	-0.73264	4.99059	-2.29761	0.0332583	0.313459	-3.6179
Malat1	ENSMUSG00000092341	1.20439	12.1761	2.43027	0.0252947	0.293674	-3.61875
Atm	ENSMUSG00000034218	-0.874353	4.85913	-2.29433	0.0334822	0.314126	-3.61901
Pih1d1	ENSMUSG00000003423	-0.763081	4.24753	-2.24959	0.0366731	0.320414	-3.61977
Dnajc4	ENSMUSG00000024963	-0.797671	4.36923	-2.25806	0.0360481	0.319226	-3.62049
Mrpl43	ENSMUSG00000025208	-0.441921	5.93769	-2.35663	0.0294648	0.3057	-3.62124
Nptxr	ENSMUSG00000022421	-0.60275	9.86146	-2.4141	0.02616	0.296061	-3.62142
Golga1	ENSMUSG00000026754	0.546639	4.84096	2.31188	0.0323017	0.311083	-3.6217
Smim12	ENSMUSG00000042380	-0.54478	5.70674	-2.33546	0.0307765	0.310439	-3.62637
Slc39a14	ENSMUSG00000022094	0.979311	2.25575	2.20325	0.0402715	0.330525	-3.62715
Gpr27	ENSMUSG00000072875	0.515373	5.58593	2.35389	0.0296314	0.306455	-3.62809
Rgma	ENSMUSG00000070509	-0.540512	5.29734	-2.31992	0.0317742	0.311083	-3.62886
Ttc38	ENSMUSG00000035944	-0.907712	2.89439	-2.20213	0.0403624	0.330525	-3.62889
Psen1	ENSMUSG00000019969	-0.567954	5.36126	-2.31736	0.0319411	0.311083	-3.62896
Fcrls	ENSMUSG00000015852	-0.869668	5.65117	-2.30703	0.0326241	0.311083	-3.6307
Mfsd9	ENSMUSG00000041945	-1.21181	2.48536	-2.20634	0.0400223	0.329911	-3.63155
Itgb1	ENSMUSG00000025809	0.686595	4.90703	2.32312	0.0315661	0.311083	-3.63158
Atrn	ENSMUSG00000027312	0.663089	5.68908	2.3627	0.0290979	0.30451	-3.63213
Pafah1b3	ENSMUSG00000005447	-0.668396	4.52157	-2.26015	0.0358959	0.319201	-3.63263
Tbc1d8	ENSMUSG00000003134	1.1035	2.12045	2.1973	0.0407566	0.330826	-3.63312
Stk19	ENSMUSG00000061207	-0.66575	6.58489	-2.36086	0.0292087	0.305053	-3.63496
Heatr5a	ENSMUSG00000035181	0.952268	2.47295	2.2051	0.0401222	0.330302	-3.6362
6720427I07Rik	ENSMUSG00000097375	-0.612688	4.68959	-2.26966	0.0352084	0.317176	-3.63734
Gmppb	ENSMUSG00000070284	-0.833886	4.46876	-2.23715	0.0376087	0.322403	-3.6387
Ankrd63	ENSMUSG00000078137	-0.849982	4.05411	-2.22508	0.038538	0.325656	-3.63905
Ufc1	ENSMUSG00000062963	-0.446023	6.1421	-2.35185	0.0297561	0.306497	-3.63965
Dcaf15	ENSMUSG00000037103	-0.689197	3.53524	-2.20633	0.040023	0.329911	-3.63997
Atg4a	ENSMUSG00000079418	0.958734	2.12058	2.19058	0.0413105	0.331578	-3.64211
Snx13	ENSMUSG00000020590	0.689368	4.3889	2.29913	0.0331551	0.313061	-3.6436
AA386476	ENSMUSG00000074357	-1.21696	2.00773	-2.23702	0.037619	0.322403	-3.644
Rpl29	ENSMUSG00000048758	-0.615353	5.48476	-2.31801	0.0318987	0.311083	-3.64409
Hrk	ENSMUSG00000046607	-0.512511	7.62719	-2.37984	0.028086	0.300968	-3.64444
Hspa1b	ENSMUSG00000090877	0.757245	3.14878	2.22297	0.0387027	0.325685	-3.64633
Gm49602	ENSMUSG00000113831	-0.954205	3.53059	-2.21208	0.0395619	0.328859	-3.64663
Usf2	ENSMUSG00000058239	-0.572361	8.76076	-2.39069	0.0274621	0.300321	-3.6473
Cd200	ENSMUSG00000022661	0.665977	4.13575	2.27428	0.0348791	0.316831	-3.64735
Wdyhv1	ENSMUSG00000022359	0.830974	2.88477	2.21313	0.0394781	0.328859	-3.64781
Fam192a	ENSMUSG00000031774	0.481464	5.09584	2.31279	0.0322417	0.311083	-3.64807
Rbm8a	ENSMUSG00000038374	-0.478954	7.01695	-2.36778	0.0287943	0.303659	-3.64825
Pdgfa	ENSMUSG00000025856	-0.521238	6.38808	-2.35147	0.0297796	0.306497	-3.64911
2021-03-04	ENSMUSG00000039372	1.25965	2.1571	2.18483	0.0417903	0.333069	-3.65
Rpl12	ENSMUSG00000038900	-0.462896	8.07214	-2.38198	0.0279617	0.300968	-3.65174
Wdr78	ENSMUSG00000035126	1.04674	2.9179	2.20292	0.0402988	0.330525	-3.65219
Zfp423	ENSMUSG00000045333	0.57955	4.02762	2.2491	0.0367099	0.320414	-3.6523
Dnajc28	ENSMUSG00000039763	0.897268	3.10874	2.20709	0.0399616	0.329911	-3.65231
Kcnj13	ENSMUSG00000079436	2.84185	2.43421	2.1829	0.0419522	0.333733	-3.65264
Gm4997	ENSMUSG00000045694	-0.94679	5.4082	-2.29333	0.0335507	0.314126	-3.65314
Agpat4	ENSMUSG00000023827	-0.447987	6.58103	-2.35304	0.0296832	0.306494	-3.6546
Plekhd1	ENSMUSG00000066438	-1.53745	2.49584	-2.21207	0.0395628	0.328859	-3.65469
Rps15	ENSMUSG00000063457	-0.493693	8.99337	-2.3889	0.0275639	0.300548	-3.65497
Scg5	ENSMUSG00000023236	-0.468534	7.88108	-2.37721	0.0282391	0.301596	-3.65521
Sdk1	ENSMUSG00000039683	1.01279	1.53646	2.18644	0.0416553	0.332617	-3.65525
Syt9	ENSMUSG00000062542	1.39572	2.00661	2.22277	0.0387185	0.325685	-3.65526
Pik3ap1	ENSMUSG00000025017	-1.79204	1.24682	-2.30291	0.0329003	0.311929	-3.65564
Arap3	ENSMUSG00000024451	-0.926552	3.01634	-2.18205	0.0420237	0.333886	-3.65599
Bcs1l	ENSMUSG00000026172	-0.54989	4.91549	-2.27677	0.0347027	0.316831	-3.65688
Uevld	ENSMUSG00000043262	1.60406	1.28811	2.22444	0.0385876	0.325658	-3.65697
Gars	ENSMUSG00000029777	-0.505681	7.03831	-2.35698	0.0294435	0.3057	-3.66187
Kyat3	ENSMUSG00000040213	-1.22929	2.57539	-2.19067	0.0413032	0.331578	-3.66321
Ulk3	ENSMUSG00000032308	-0.863917	4.21629	-2.23448	0.0378127	0.323173	-3.66332
Kmt2d	ENSMUSG00000048154	0.533199	5.27082	2.32478	0.0314587	0.311083	-3.66353
Fam136a	ENSMUSG00000057497	0.992606	2.65771	2.19035	0.0413298	0.331578	-3.6641
Gm12940	ENSMUSG00000085334	0.942709	3.12841	2.18486	0.0417874	0.333069	-3.66513
Acvr2b	ENSMUSG00000061393	-1.13194	3.6226	-2.17867	0.0423096	0.33477	-3.66553
Etfa	ENSMUSG00000032314	0.946048	2.50394	2.19435	0.0409989	0.330898	-3.6662
Sox12	ENSMUSG00000051817	-0.625986	4.44038	-2.25425	0.0363282	0.319959	-3.66687
Itgb8	ENSMUSG00000025321	0.751018	3.5439	2.23819	0.0375302	0.322403	-3.66848
Supt16	ENSMUSG00000035726	0.673273	5.29266	2.32255	0.0316028	0.311083	-3.66881
Desi2	ENSMUSG00000026502	0.961457	3.42709	2.21655	0.0392072	0.3286	-3.66959
Vgf	ENSMUSG00000037428	0.537007	6.78631	2.35963	0.0292827	0.305181	-3.66996
Galm	ENSMUSG00000035473	1.8242	0.992417	2.22295	0.038704	0.325685	-3.67083
Unc5c	ENSMUSG00000059921	-0.548472	6.41723	-2.34153	0.0303949	0.308613	-3.67107
Zdhhc4	ENSMUSG00000001844	-0.57981	5.671	-2.30496	0.0327623	0.311083	-3.67553
Afg3l2	ENSMUSG00000024527	0.550538	5.1511	2.30194	0.0329656	0.312316	-3.67675
Kdm4a	ENSMUSG00000033326	0.595629	5.89175	2.3337	0.0308879	0.310439	-3.67703
Pnrc1	ENSMUSG00000040128	0.984533	3.68924	2.25909	0.035973	0.319226	-3.67753
Gm43279	ENSMUSG00000107300	-1.72936	1.60529	-2.32074	0.0317205	0.311083	-3.67766
Ubn1	ENSMUSG00000039473	-0.399619	7.59008	-2.36193	0.0291443	0.30463	-3.67767
Ppp1r2	ENSMUSG00000047714	0.730686	4.96722	2.30976	0.0324421	0.311083	-3.67804
4833412K13Rik	ENSMUSG00000104018	-0.629037	4.62193	-2.24926	0.0366977	0.320414	-3.67866
Gm20033	ENSMUSG00000097640	-1.31977	2.16731	-2.17268	0.0428201	0.335157	-3.68027
Hebp2	ENSMUSG00000019853	0.826257	2.99693	2.16908	0.0431296	0.335359	-3.68037
Srsf4	ENSMUSG00000028911	0.849654	3.6814	2.24441	0.0370602	0.320893	-3.68061
Gm1043	ENSMUSG00000117286	1.22493	2.63864	2.16368	0.0435983	0.335913	-3.68167
Lhfpl2	ENSMUSG00000045312	0.537928	4.79415	2.27366	0.0349232	0.316831	-3.68221
Sobp	ENSMUSG00000038248	-0.414917	8.70187	-2.37213	0.028537	0.302497	-3.68283
Rps13-ps2	ENSMUSG00000069972	-0.907473	3.66363	-2.18033	0.042169	0.334623	-3.68372
Socs4	ENSMUSG00000048379	0.822179	2.75678	2.17434	0.0426777	0.335157	-3.68375
Tet1	ENSMUSG00000047146	1.4259	2.15885	2.16203	0.0437422	0.335913	-3.68444
Tent5a	ENSMUSG00000032265	0.694479	3.76138	2.21639	0.0392197	0.3286	-3.68623
Crlf2	ENSMUSG00000033467	-0.738676	5.19986	-2.26189	0.0357687	0.318831	-3.68675
Gm26652	ENSMUSG00000097497	1.49859	1.74261	2.15739	0.0441489	0.336312	-3.68741
Cfh	ENSMUSG00000026365	0.916135	2.41448	2.16456	0.0435215	0.335913	-3.68868
Dnajc30	ENSMUSG00000061118	-0.51869	5.0953	-2.27358	0.0349285	0.316831	-3.68949
Ppp4r3a	ENSMUSG00000041846	0.674855	4.38543	2.25863	0.0360066	0.319226	-3.69089
Enpp2	ENSMUSG00000022425	2.03018	8.18386	2.36746	0.0288133	0.303659	-3.69089
Camkv	ENSMUSG00000032936	-0.564035	8.37585	-2.36315	0.0290709	0.30451	-3.6911
Srgap3	ENSMUSG00000030257	-0.389875	8.61597	-2.36663	0.0288627	0.303678	-3.69112
Zfp560	ENSMUSG00000045519	0.829524	2.65883	2.15741	0.0441478	0.336312	-3.69204
Ergic3	ENSMUSG00000005881	-0.605852	6.3941	-2.32103	0.0317019	0.311083	-3.69274
Zfand6	ENSMUSG00000030629	0.485196	5.87213	2.32467	0.0314663	0.311083	-3.69294
Gm9794	ENSMUSG00000107176	-1.09396	3.17033	-2.15538	0.0443269	0.336663	-3.69391
Nr2c2ap	ENSMUSG00000071078	-0.598415	3.90872	-2.19842	0.0406653	0.330525	-3.69669
Mpzl2	ENSMUSG00000032092	1.30537	1.25986	2.16416	0.0435565	0.335913	-3.69678
Cbl	ENSMUSG00000034342	0.843854	5.9487	2.33065	0.0310819	0.310911	-3.69809
Glrx2	ENSMUSG00000018196	-0.455891	6.33835	-2.32355	0.0315383	0.311083	-3.69891
Lrfn5	ENSMUSG00000035653	0.558695	5.6623	2.3149	0.0321024	0.311083	-3.69985
Shfl	ENSMUSG00000038884	-0.687479	4.93292	-2.26076	0.0358514	0.319201	-3.70016
Sema3b	ENSMUSG00000057969	2.06004	2.21011	2.15437	0.0444161	0.336939	-3.70034
Rasgrf2	ENSMUSG00000021708	-0.56521	7.28106	-2.34199	0.0303661	0.308613	-3.70152
Zfyve27	ENSMUSG00000018820	-0.488017	5.27162	-2.27415	0.0348882	0.316831	-3.70164
Uchl3	ENSMUSG00000022111	0.743425	4.87288	2.27667	0.0347098	0.316831	-3.70166
Dab2	ENSMUSG00000022150	0.83298	3.80438	2.2109	0.0396567	0.328859	-3.70177
Gadd45b	ENSMUSG00000015312	1.10617	2.31885	2.1466	0.0451097	0.337459	-3.70206
Gm42979	ENSMUSG00000104814	-0.613817	5.50648	-2.27417	0.0348865	0.316831	-3.70238
Arntl	ENSMUSG00000055116	0.718286	4.066	2.23158	0.0380354	0.323352	-3.70352
Wdr47	ENSMUSG00000040389	0.437511	5.93223	2.31087	0.0323687	0.311083	-3.70411
Trpv4	ENSMUSG00000014158	2.25694	1.01106	2.1907	0.0413004	0.331578	-3.70432
Mvd	ENSMUSG00000006517	-0.746855	4.70185	-2.22887	0.0382444	0.324048	-3.70437
Eif3d	ENSMUSG00000016554	-0.610512	6.551	-2.32253	0.0316042	0.311083	-3.70449
Ywhab	ENSMUSG00000018326	-0.481832	10.3578	-2.37235	0.0285239	0.302497	-3.70506
Tmem150a	ENSMUSG00000055912	0.749949	3.49237	2.19048	0.0413192	0.331578	-3.70511
Phactr4	ENSMUSG00000066043	0.661465	2.94242	2.17071	0.0429894	0.335157	-3.70601
Ankrd13c	ENSMUSG00000039988	0.586523	5.38598	2.2986	0.0331915	0.313061	-3.70693
Gm34552	ENSMUSG00000113031	-0.94193	2.377	-2.14517	0.0452387	0.337952	-3.70704
Creg2	ENSMUSG00000050967	0.765767	5.19582	2.30549	0.0327271	0.311083	-3.70731
Osbpl8	ENSMUSG00000020189	0.504349	5.09683	2.28848	0.0338844	0.31518	-3.70762
Paip2	ENSMUSG00000037058	0.67807	5.50719	2.30649	0.0326603	0.311083	-3.70771
Orai3	ENSMUSG00000043964	-0.736114	4.7274	-2.2189	0.039022	0.327805	-3.70771
Rpl36a	ENSMUSG00000079435	-0.394614	8.14706	-2.35257	0.0297119	0.306497	-3.70841
Rbbp9	ENSMUSG00000027428	1.02372	2.65354	2.16023	0.0438995	0.336018	-3.70862
Prkcsh	ENSMUSG00000003402	-0.598122	6.2214	-2.30978	0.0324412	0.311083	-3.70872
Dzank1	ENSMUSG00000037259	0.63953	5.11532	2.28481	0.0341389	0.31518	-3.70922
Kctd17	ENSMUSG00000033287	-0.495389	6.8292	-2.32695	0.0313194	0.311083	-3.71039
Pbdc1	ENSMUSG00000031226	0.837598	3.30039	2.16233	0.0437155	0.335913	-3.71139
Emc10	ENSMUSG00000008140	-0.584413	8.2916	-2.34933	0.029911	0.306921	-3.71241
Ccdc57	ENSMUSG00000048445	-1.06805	2.33412	-2.15145	0.0446759	0.337459	-3.71287
Gm42840	ENSMUSG00000104938	-1.03017	2.51032	-2.13733	0.0459503	0.34037	-3.71452
Rell1	ENSMUSG00000047881	-0.549072	4.98577	-2.2526	0.0364502	0.319959	-3.71488
Rnf123	ENSMUSG00000041528	-0.6335	5.68264	-2.27741	0.0346576	0.316812	-3.71512
Amd1	ENSMUSG00000075232	-0.711535	6.39275	-2.30847	0.0325283	0.311083	-3.71574
Lrch3	ENSMUSG00000022801	0.742415	3.75022	2.19611	0.0408545	0.330898	-3.7161
Gpr180	ENSMUSG00000022131	0.968331	2.68528	2.15469	0.0443873	0.336921	-3.71619
Lrrc14	ENSMUSG00000033728	-0.477379	5.53349	-2.2809	0.0344116	0.315695	-3.71713
Gtf3c1	ENSMUSG00000032777	0.619216	5.28117	2.2966	0.0333271	0.313875	-3.71811
P4htm	ENSMUSG00000006675	-0.507289	6.08368	-2.29873	0.0331822	0.313061	-3.71843
Rcn3	ENSMUSG00000019539	-1.0441	3.10709	-2.13371	0.0462816	0.340753	-3.72013
Atf6	ENSMUSG00000026663	0.661216	4.91855	2.27913	0.034536	0.316178	-3.72013
B230317F23Rik	ENSMUSG00000045746	1.24417	1.48855	2.15763	0.0441284	0.336312	-3.72055
Gna13	ENSMUSG00000020611	-0.546053	5.62226	-2.28236	0.0343094	0.315438	-3.72093
Prkaa2	ENSMUSG00000028518	0.739027	3.50035	2.19936	0.0405881	0.330525	-3.7216
Sdhc	ENSMUSG00000058076	0.791492	6.085	2.3208	0.0317169	0.311083	-3.72342
Gpr101	ENSMUSG00000036357	1.86737	1.78969	2.13998	0.0457079	0.339864	-3.72346
Ap2s1	ENSMUSG00000008036	-0.754086	5.28527	-2.2668	0.0354142	0.317176	-3.72399
Gm9885	ENSMUSG00000052629	-1.39726	2.33364	-2.19545	0.0409088	0.330898	-3.7241
Tbc1d17	ENSMUSG00000038520	-0.619318	5.36866	-2.2485	0.0367542	0.320568	-3.72524
Pprc1	ENSMUSG00000055491	0.924556	2.85422	2.13607	0.046065	0.34037	-3.72542
Sox13	ENSMUSG00000070643	1.18105	2.89795	2.13563	0.046105	0.34037	-3.72747
Tmem51	ENSMUSG00000040616	-1.25546	2.78138	-2.13501	0.0461621	0.340462	-3.72809
B4galnt4	ENSMUSG00000055629	0.605702	5.1171	2.28426	0.0341772	0.31518	-3.72848
Mthfr	ENSMUSG00000029009	0.908168	2.71698	2.15002	0.0448031	0.337459	-3.7295
Urgcp	ENSMUSG00000049680	-0.609414	5.41889	-2.24669	0.0368891	0.320893	-3.73014
Spin1	ENSMUSG00000021395	0.749777	4.96795	2.2791	0.0345385	0.316178	-3.73107
Ogn	ENSMUSG00000021390	1.8951	1.13453	2.14915	0.0448812	0.337459	-3.73173
Sec14l1	ENSMUSG00000020823	0.660989	7.81962	2.34136	0.0304055	0.308613	-3.7319
Fbxo27	ENSMUSG00000037463	1.01207	1.43867	2.12867	0.046748	0.342163	-3.732
Fah	ENSMUSG00000030630	-0.819829	4.63518	-2.19807	0.0406936	0.330525	-3.73249
Tmem160	ENSMUSG00000019158	-0.507708	6.69641	-2.31114	0.0323508	0.311083	-3.73303
Asphd1	ENSMUSG00000046378	-0.641179	4.92634	-2.22192	0.0387849	0.326028	-3.73428
Unc79	ENSMUSG00000021198	0.681514	4.82759	2.25973	0.035926	0.319201	-3.73547
Gm15680	ENSMUSG00000090116	-1.64374	1.96261	-2.16167	0.0437737	0.335913	-3.73694
Rad17	ENSMUSG00000021635	0.663544	4.22156	2.21435	0.0393814	0.328859	-3.73758
Gcsh	ENSMUSG00000034424	-0.543832	5.64825	-2.2634	0.0356592	0.318436	-3.7376
Tshz2	ENSMUSG00000047907	1.1425	6.18524	2.29388	0.0335128	0.314126	-3.73771
Zfp35	ENSMUSG00000063281	-0.564546	4.34652	-2.19403	0.0410255	0.330903	-3.73773
Sars2	ENSMUSG00000070699	-0.940382	2.92103	-2.12087	0.0474774	0.343215	-3.73863
Pmm1	ENSMUSG00000022474	-0.467876	7.00558	-2.31583	0.0320417	0.311083	-3.73887
Mpp3	ENSMUSG00000052373	-0.560853	6.61389	-2.30505	0.0327567	0.311083	-3.73951
Lncppara	ENSMUSG00000116305	-1.5216	1.41279	-2.17748	0.0424108	0.33477	-3.74047
Ppp2r2b	ENSMUSG00000024500	0.610829	6.65046	2.32134	0.0316815	0.311083	-3.74053
Tmem38a	ENSMUSG00000031791	-0.463503	6.24008	-2.29394	0.0335083	0.314126	-3.74168
Ccnl1	ENSMUSG00000027829	-0.575917	6.29308	-2.29583	0.0333799	0.313908	-3.74207
E230020A03Rik	ENSMUSG00000104420	1.20907	1.82499	2.12025	0.0475354	0.34344	-3.74225
Fyn	ENSMUSG00000019843	0.588124	6.15544	2.30868	0.0325142	0.311083	-3.74232
Zfp937	ENSMUSG00000060336	-0.771091	3.0334	-2.12441	0.0471443	0.343142	-3.74236
Phlpp1	ENSMUSG00000044340	0.601825	4.95514	2.26855	0.035288	0.317176	-3.74264
Ctnnd1	ENSMUSG00000034101	0.872455	4.17518	2.23319	0.037912	0.323352	-3.74303
Fam217b	ENSMUSG00000070476	-0.450206	6.30932	-2.29391	0.0335108	0.314126	-3.74359
Atp13a2	ENSMUSG00000036622	-0.555054	7.0376	-2.31131	0.0323396	0.311083	-3.74374
Gtf3c2	ENSMUSG00000106864	-0.462656	6.05888	-2.28736	0.0339619	0.31518	-3.74383
Ddit3	ENSMUSG00000025408	-0.526325	5.20342	-2.23845	0.0375099	0.322403	-3.74396
Zdhhc16	ENSMUSG00000025157	-0.686716	3.91441	-2.14611	0.0451533	0.337512	-3.74416
Akirin1	ENSMUSG00000023075	-0.566217	4.96039	-2.22892	0.0382401	0.324048	-3.74434
Acot13	ENSMUSG00000006717	-0.427905	7.6051	-2.32564	0.0314033	0.311083	-3.74435
Sag	ENSMUSG00000056055	-2.14584	1.05091	-2.28938	0.0338217	0.315043	-3.7458
Irak4	ENSMUSG00000059883	-1.3642	1.78221	-2.1628	0.0436746	0.335913	-3.74632
Slc39a9	ENSMUSG00000048833	0.580442	4.95784	2.25811	0.0360445	0.319226	-3.74679
Serpina3n	ENSMUSG00000021091	-0.654117	5.58943	-2.25012	0.0366341	0.320414	-3.7468
Smim26	ENSMUSG00000074754	1.20879	3.23808	2.17164	0.0429096	0.335157	-3.7472
Prkcq	ENSMUSG00000026778	-1.56625	2.13929	-2.16513	0.0434713	0.335913	-3.74869
Ppargc1a	ENSMUSG00000029167	0.67954	5.3099	2.27589	0.0347651	0.316831	-3.7488
Per2	ENSMUSG00000055866	0.893979	4.56851	2.24592	0.0369469	0.320893	-3.74881
Col9a3	ENSMUSG00000027570	1.56879	3.05995	2.14457	0.045292	0.337954	-3.75044
Fzd2	ENSMUSG00000050288	0.735498	3.33534	2.15213	0.0446152	0.337459	-3.75105
Elmsan1	ENSMUSG00000042507	1.02911	1.80627	2.11009	0.0485023	0.346539	-3.75175
Gm9866	ENSMUSG00000094002	-0.686247	4.71401	-2.19855	0.0406544	0.330525	-3.75202
Daam2	ENSMUSG00000040260	0.770014	4.74137	2.24399	0.0370919	0.320893	-3.75429
Hbb-bt	ENSMUSG00000073940	-1.25486	4.70299	-2.20059	0.040488	0.330525	-3.75468
Coasy	ENSMUSG00000001755	-0.624326	5.52449	-2.24178	0.0372585	0.322116	-3.75515
A330008L17Rik	ENSMUSG00000052479	0.976735	2.55387	2.11001	0.0485101	0.346539	-3.75682
Dcun1d5	ENSMUSG00000032002	0.578414	4.66418	2.22527	0.0385233	0.325656	-3.75792
Rps17	ENSMUSG00000061787	-0.425641	8.63591	-2.32901	0.0311873	0.310937	-3.75801
Gm9993	ENSMUSG00000117505	-1.33512	2.13674	-2.1232	0.0472582	0.343151	-3.76017
Eps8	ENSMUSG00000015766	0.780211	3.53467	2.16445	0.0435309	0.335913	-3.76124
Mrfap1	ENSMUSG00000055302	-0.47182	9.37926	-2.33312	0.0309248	0.310439	-3.76323
Panx1	ENSMUSG00000031934	-0.692065	3.96428	-2.13967	0.0457364	0.339878	-3.76454
Man1a	ENSMUSG00000003746	1.17013	2.58957	2.1328	0.0463655	0.340976	-3.76511
Gtf2a1	ENSMUSG00000020962	0.775261	3.8433	2.19558	0.0408974	0.330898	-3.76516
Aldh1a2	ENSMUSG00000013584	1.02607	2.35426	2.09938	0.0495403	0.347549	-3.76586
Sec61g	ENSMUSG00000078974	1.1249	2.43634	2.1058	0.0489154	0.346539	-3.76613
Zbtb4	ENSMUSG00000018750	0.461092	6.85176	2.30648	0.0326605	0.311083	-3.76675
Kctd2	ENSMUSG00000016940	-0.550917	6.61725	-2.28742	0.0339577	0.31518	-3.76684
Fastkd3	ENSMUSG00000021532	-0.628793	4.68828	-2.18858	0.0414773	0.332095	-3.76787
Gm47644	ENSMUSG00000112734	-1.22659	2.48567	-2.10528	0.0489656	0.346702	-3.76932
Grid2	ENSMUSG00000071424	0.840997	2.45443	2.1032	0.0491676	0.346733	-3.77013
Adcy6	ENSMUSG00000022994	1.02398	2.07442	2.10723	0.0487771	0.346539	-3.77026
Glis2	ENSMUSG00000014303	0.93099	2.35264	2.09425	0.0500449	0.348919	-3.77178
Atp8b2	ENSMUSG00000060671	0.970539	1.78596	2.09626	0.0498467	0.347989	-3.77285
Gde1	ENSMUSG00000033917	-0.46719	7.79374	-2.30995	0.0324298	0.311083	-3.7737
Ints14	ENSMUSG00000034263	0.66203	3.07435	2.12675	0.046926	0.342334	-3.775
Alkbh2	ENSMUSG00000044339	1.10112	1.90023	2.09095	0.0503714	0.349666	-3.77681
Fzr1	ENSMUSG00000020235	-0.636849	7.04216	-2.28966	0.0338026	0.315043	-3.777
Slc31a1	ENSMUSG00000066150	0.971158	4.11131	2.16698	0.043311	0.335913	-3.7778
Fam228a	ENSMUSG00000079177	1.49561	1.75833	2.09636	0.0498367	0.347989	-3.77816
Tbata	ENSMUSG00000020096	-0.826751	3.0249	-2.09697	0.0497766	0.347989	-3.77825
Rnf112	ENSMUSG00000010086	0.602761	7.71594	2.31513	0.0320878	0.311083	-3.7787
Grb10	ENSMUSG00000020176	0.685231	4.20566	2.1728	0.0428099	0.335157	-3.77901
Ercc6l2	ENSMUSG00000021470	0.75594	2.97397	2.11415	0.0481141	0.345274	-3.7814
Itga3	ENSMUSG00000001507	1.08705	2.41698	2.08693	0.0507729	0.350456	-3.78143
Crebl2	ENSMUSG00000032652	0.837956	3.32007	2.13448	0.0462113	0.340628	-3.78145
Nr4a1	ENSMUSG00000023034	1.34273	3.58304	2.17549	0.0425795	0.335157	-3.78418
Slc25a22	ENSMUSG00000019082	1.23404	5.1278	2.27248	0.0350068	0.316831	-3.78547
Tfeb	ENSMUSG00000023990	-1.70485	1.6436	-2.14909	0.0448865	0.337459	-3.78583
A230077H06Rik	ENSMUSG00000100600	-0.833144	3.80793	-2.12094	0.0474703	0.343215	-3.78647
Galt	ENSMUSG00000036073	-0.619776	4.3504	-2.16873	0.04316	0.335391	-3.78765
Mlh1	ENSMUSG00000032498	-0.831582	2.97405	-2.09099	0.0503674	0.349666	-3.79069
Abhd8	ENSMUSG00000007950	0.814331	4.99539	2.2453	0.0369935	0.320893	-3.79105
Tnks1bp1	ENSMUSG00000033955	0.680036	3.21275	2.1222	0.047352	0.343215	-3.7911
Odf2l	ENSMUSG00000028256	1.30769	1.89163	2.07848	0.0516245	0.351907	-3.79225
Fam204a	ENSMUSG00000057858	0.796165	3.36304	2.15247	0.044585	0.337459	-3.79227
Epb41l1	ENSMUSG00000027624	-0.609245	9.32657	-2.31476	0.0321118	0.311083	-3.79282
Fam163b	ENSMUSG00000009216	-0.457074	8.06147	-2.30546	0.0327286	0.311083	-3.79288
Cstb	ENSMUSG00000005054	0.702302	4.31749	2.20469	0.040155	0.330359	-3.79327
Ndn	ENSMUSG00000033585	-0.583995	7.13761	-2.28513	0.0341166	0.31518	-3.79347
Sec61b	ENSMUSG00000053317	0.687919	4.6485	2.21081	0.0396632	0.328859	-3.79408
Timm10	ENSMUSG00000027076	-0.509186	5.18703	-2.20911	0.0397995	0.329133	-3.79454
Ndufv3	ENSMUSG00000024038	-0.566891	8.54768	-2.30605	0.0326893	0.311083	-3.79472
Snx8	ENSMUSG00000029560	-0.969893	4.34189	-2.13228	0.046414	0.341136	-3.79477
Sfrp1	ENSMUSG00000031548	1.16554	2.32363	2.07704	0.0517713	0.351907	-3.79505
Rflnb	ENSMUSG00000020846	0.68604	3.82875	2.16197	0.0437474	0.335913	-3.7953
Txndc15	ENSMUSG00000021497	-0.580565	5.93365	-2.25002	0.0366416	0.320414	-3.79545
Srxn1	ENSMUSG00000032802	-0.485083	6.37416	-2.26877	0.0352722	0.317176	-3.79552
Rnf166	ENSMUSG00000014470	0.544363	4.81942	2.21446	0.0393725	0.328859	-3.79625
Scd2	ENSMUSG00000025203	0.580039	8.31958	2.31024	0.0324101	0.311083	-3.79699
Tcaim	ENSMUSG00000046603	-0.712869	4.74228	-2.17805	0.0423619	0.33477	-3.79714
Zfp747	ENSMUSG00000054381	-1.12589	2.46156	-2.07735	0.0517392	0.351907	-3.79765
Ankle2	ENSMUSG00000029501	0.55906	4.09411	2.16554	0.0434364	0.335913	-3.79828
Clip3	ENSMUSG00000013921	-0.613142	8.92	-2.30723	0.0326109	0.311083	-3.79876
Pdss1	ENSMUSG00000026784	1.01014	2.25795	2.07471	0.0520085	0.351907	-3.79897
Chpf	ENSMUSG00000032997	-0.497148	6.52444	-2.26612	0.0354627	0.317176	-3.79915
Paqr8	ENSMUSG00000025931	0.483757	5.91401	2.26432	0.0355928	0.318066	-3.79933
Atf4	ENSMUSG00000042406	-0.453144	7.26778	-2.28692	0.033992	0.31518	-3.79981
Vmp1	ENSMUSG00000018171	0.480511	6.0225	2.268	0.0353273	0.317176	-3.80083
Hmgb1	ENSMUSG00000066551	-0.939623	5.74901	-2.239	0.0374686	0.322403	-3.8025
Tgfbr1	ENSMUSG00000007613	-0.56628	4.19591	-2.14712	0.0450626	0.337459	-3.80337
AU020206	ENSMUSG00000097415	-1.13205	2.90833	-2.0727	0.0522152	0.351907	-3.80479
Psme1	ENSMUSG00000022216	-0.495933	5.22021	-2.21227	0.0395471	0.328859	-3.80603
Gm10689	ENSMUSG00000074412	-1.23916	2.08208	-2.0724	0.0522462	0.351907	-3.80718
Cs	ENSMUSG00000005683	0.560783	6.00548	2.26732	0.0353766	0.317176	-3.80728
Fam71e1	ENSMUSG00000051113	-1.76714	1.65921	-2.14305	0.0454299	0.338587	-3.80741
Sec24c	ENSMUSG00000039367	0.49583	5.43602	2.23735	0.0375942	0.322403	-3.80793
Fkbp1a	ENSMUSG00000032966	-0.500621	10.4727	-2.31588	0.0320379	0.311083	-3.80817
Ywhag	ENSMUSG00000051391	-0.422229	10.3903	-2.31518	0.0320843	0.311083	-3.80874
Cdc26	ENSMUSG00000066149	0.748141	2.84289	2.08999	0.0504671	0.350025	-3.80909
Arl6ip6	ENSMUSG00000026960	0.924547	2.19594	2.06568	0.0529404	0.353877	-3.80931
BC005624	ENSMUSG00000026851	0.492059	5.77161	2.25392	0.0363526	0.319959	-3.80963
Nwd1	ENSMUSG00000048148	0.582116	4.77855	2.19915	0.0406057	0.330525	-3.80987
Pradc1	ENSMUSG00000030008	-0.757682	3.20842	-2.07931	0.0515409	0.351907	-3.81033
Slc4a2	ENSMUSG00000028962	1.3484	4.16363	2.15173	0.0446504	0.337459	-3.81058
Gm47591	ENSMUSG00000112153	1.07173	2.45169	2.09296	0.050172	0.349423	-3.81064
Ecrg4	ENSMUSG00000026051	2.85697	3.09748	2.0745	0.0520303	0.351907	-3.81168
Far1	ENSMUSG00000030759	0.573047	5.55922	2.24756	0.0368242	0.320753	-3.81181
Synm	ENSMUSG00000030554	0.533556	4.96203	2.21426	0.0393885	0.328859	-3.81183
Psme3	ENSMUSG00000078652	0.478	5.84998	2.25355	0.03638	0.319959	-3.81229
Dctn3	ENSMUSG00000028447	-0.485883	6.98243	-2.27213	0.0350323	0.316831	-3.81346
Nsd2	ENSMUSG00000057406	0.52599	6.01852	2.25957	0.0359377	0.319201	-3.81477
Tbl3	ENSMUSG00000040688	-0.680217	4.22969	-2.12845	0.0467684	0.342163	-3.81544
B230362B09Rik	ENSMUSG00000115543	1.19015	2.06279	2.06169	0.053356	0.354795	-3.81546
2810025M15Rik	ENSMUSG00000049881	-0.580212	4.58672	-2.15845	0.0440558	0.336312	-3.81682
Dync1i1	ENSMUSG00000029757	-0.547568	8.34141	-2.28987	0.0337881	0.315043	-3.81903
Bccip	ENSMUSG00000030983	1.18404	2.70507	2.09874	0.0496031	0.347549	-3.81931
Hnrnpa3	ENSMUSG00000059005	0.550812	5.01479	2.20983	0.0397418	0.329083	-3.81932
Macf1	ENSMUSG00000028649	0.409013	7.61426	2.28692	0.0339922	0.31518	-3.81976
Pak2	ENSMUSG00000022781	0.59274	5.19208	2.23027	0.0381361	0.323776	-3.81992
Bola3	ENSMUSG00000045160	0.480985	5.45397	2.23174	0.0380225	0.323352	-3.82197
Gm24959	ENSMUSG00000088549	1.46063	1.48196	2.0723	0.0522558	0.351907	-3.82222
Fibp	ENSMUSG00000024911	-0.555144	5.86159	-2.22582	0.0384801	0.325613	-3.82269
Txndc9	ENSMUSG00000058407	-0.460735	6.49986	-2.25706	0.0361214	0.319653	-3.82277
Zscan18	ENSMUSG00000070822	0.680663	3.48271	2.10281	0.0492056	0.346733	-3.82441
Fat1	ENSMUSG00000070047	0.940353	1.98959	2.06679	0.0528243	0.353604	-3.82507
Acadl	ENSMUSG00000026003	0.51652	4.67266	2.19136	0.0412462	0.331578	-3.82564
Gm49599	ENSMUSG00000116908	0.996016	2.05963	2.05972	0.0535631	0.355415	-3.82567
Adgra3	ENSMUSG00000029090	0.938522	3.00866	2.10411	0.0490791	0.346733	-3.82591
Gm14539	ENSMUSG00000084830	1.16425	2.06195	2.05009	0.0545831	0.357365	-3.82933
Spats1	ENSMUSG00000023935	-1.5462	1.95012	-2.07634	0.0518427	0.351907	-3.83059
Entpd3	ENSMUSG00000041608	1.1855	1.69195	2.0486	0.0547422	0.357499	-3.83091
Nck2	ENSMUSG00000066877	0.826213	3.36165	2.12163	0.0474054	0.343215	-3.83161
Cdk5rap3	ENSMUSG00000018669	-1.00541	3.87755	-2.0785	0.0516222	0.351907	-3.83193
Mr1	ENSMUSG00000026471	0.946808	1.95995	2.04758	0.0548514	0.357499	-3.83212
Snapc4	ENSMUSG00000036281	-0.632099	4.81664	-2.15651	0.0442269	0.336452	-3.83266
Cpne6	ENSMUSG00000022212	-0.401715	9.53418	-2.29591	0.0333741	0.313908	-3.83284
Cpt1a	ENSMUSG00000024900	0.789287	3.74164	2.12699	0.0469036	0.342334	-3.83295
Cldn2	ENSMUSG00000047230	3.09409	1.87717	2.05195	0.0543849	0.356564	-3.83414
Dhx9	ENSMUSG00000042699	0.757581	5.07347	2.21808	0.0390861	0.328128	-3.83448
Sall2	ENSMUSG00000049532	-0.465293	5.58373	-2.21456	0.0393646	0.328859	-3.83451
Ccdc28b	ENSMUSG00000028795	-0.52149	4.55225	-2.14715	0.0450597	0.337459	-3.83514
Snx9	ENSMUSG00000002365	1.17389	1.10603	2.04771	0.0548372	0.357499	-3.83575
Gm44423	ENSMUSG00000108064	-1.7304	2.33339	-2.05691	0.0538589	0.355568	-3.83813
Sfxn3	ENSMUSG00000025212	-0.579288	6.64135	-2.24925	0.0366987	0.320414	-3.83882
Metap2	ENSMUSG00000036112	-0.429254	7.74733	-2.27402	0.0348972	0.316831	-3.83888
Rfc2	ENSMUSG00000023104	-0.595279	5.13209	-2.16937	0.0431048	0.335359	-3.83941
Cacnb1	ENSMUSG00000020882	-0.618251	7.55895	-2.26917	0.0352438	0.317176	-3.83976
Lamc1	ENSMUSG00000026478	0.622366	3.35447	2.10216	0.0492692	0.346733	-3.84032
Zfp687	ENSMUSG00000019338	-0.649189	4.1103	-2.1089	0.0486165	0.346539	-3.84061
Mag	ENSMUSG00000036634	-0.726966	7.92893	-2.27281	0.0349838	0.316831	-3.84079
Slc16a1	ENSMUSG00000032902	0.827978	3.12742	2.09688	0.0497852	0.347989	-3.84132
Twf1	ENSMUSG00000022451	0.598345	4.0643	2.15343	0.0444995	0.337371	-3.84135
Dusp5	ENSMUSG00000034765	0.928425	3.24942	2.08285	0.0511825	0.351659	-3.84362
Vps13c	ENSMUSG00000035284	0.656907	5.57574	2.237	0.0376204	0.322403	-3.8441
Larp1	ENSMUSG00000037331	0.662424	7.04898	2.26946	0.0352226	0.317176	-3.8445
Dnmbp	ENSMUSG00000025195	0.781033	2.81045	2.06267	0.0532539	0.354795	-3.84651
Cdk4	ENSMUSG00000006728	0.67221	3.7424	2.10723	0.0487773	0.346539	-3.8469
Rassf8	ENSMUSG00000030259	1.06011	2.30297	2.04266	0.0553816	0.357764	-3.84977
Rpl15	ENSMUSG00000012405	0.699254	4.97315	2.20202	0.0403715	0.330525	-3.85004
Apoo	ENSMUSG00000079508	0.775464	2.53138	2.0442	0.0552149	0.357515	-3.85028
Syngap1	ENSMUSG00000067629	0.842437	3.67344	2.13143	0.0464922	0.341403	-3.85053
Gnai2	ENSMUSG00000032562	-0.411049	8.5431	-2.27615	0.0347467	0.316831	-3.85064
Eapp	ENSMUSG00000054302	-0.476622	6.59225	-2.24428	0.0370702	0.320893	-3.85091
Cnst	ENSMUSG00000038949	0.610418	4.03658	2.1299	0.0466339	0.341768	-3.85152
Rab10	ENSMUSG00000020671	-0.444837	8.15066	-2.27179	0.0350564	0.316831	-3.85198
Slmap	ENSMUSG00000021870	0.68612	5.26123	2.21601	0.0392501	0.328639	-3.85227
Kcne2	ENSMUSG00000039672	3.11107	0.456391	2.07152	0.0523357	0.352182	-3.85332
Pxmp4	ENSMUSG00000000876	-0.609769	3.70773	-2.0701	0.052482	0.352608	-3.85475
Atxn1	ENSMUSG00000046876	0.6867	5.65696	2.23158	0.0380354	0.323352	-3.85485
Rbm12b2	ENSMUSG00000052137	0.678035	2.67098	2.06321	0.0531975	0.354795	-3.85518
Gm42595	ENSMUSG00000105161	1.15205	1.96578	2.02862	0.0569207	0.360583	-3.85621
Bid	ENSMUSG00000004446	0.839238	2.88974	2.05341	0.0542291	0.356459	-3.85685
Cacna1h	ENSMUSG00000024112	0.544744	4.91063	2.18691	0.0416157	0.332509	-3.85708
Synrg	ENSMUSG00000034940	-0.504836	7.44672	-2.25947	0.0359452	0.319201	-3.85708
Tbcel	ENSMUSG00000037287	-0.602773	5.71083	-2.20991	0.0397357	0.329083	-3.85812
Edem2	ENSMUSG00000038312	0.863845	3.12587	2.08985	0.0504814	0.350025	-3.85814
Gcc1	ENSMUSG00000029708	-0.658726	5.38669	-2.1706	0.0429985	0.335157	-3.85897
Stx17	ENSMUSG00000061455	-0.630219	4.71801	-2.14216	0.0455107	0.338991	-3.85982
Fastkd2	ENSMUSG00000025962	-0.657258	4.55104	-2.12239	0.0473342	0.343215	-3.86226
Gm14586	ENSMUSG00000083621	-1.29943	2.38374	-2.02694	0.0571068	0.360773	-3.86288
Aifm1	ENSMUSG00000036932	0.543126	3.85296	2.11434	0.0480953	0.345274	-3.86326
Prpf39	ENSMUSG00000035597	0.457286	5.57523	2.21143	0.0396142	0.328859	-3.86384
Man2b1	ENSMUSG00000005142	-0.485514	5.7909	-2.19809	0.0406917	0.330525	-3.86392
Gmeb1	ENSMUSG00000028901	0.611549	4.34974	2.14886	0.0449065	0.337459	-3.86466
Rps12-ps9	ENSMUSG00000069862	-0.799696	4.38087	-2.10229	0.0492566	0.346733	-3.86491
Gm10240	ENSMUSG00000068397	-1.01528	3.57377	-2.04702	0.0549112	0.357499	-3.86491
Smurf1	ENSMUSG00000038780	0.537576	4.26565	2.13307	0.0463406	0.340976	-3.86584
Nol4	ENSMUSG00000041923	0.609077	4.66819	2.17078	0.0429836	0.335157	-3.86735
Alas1	ENSMUSG00000032786	-0.746182	4.48482	-2.14058	0.0456537	0.339659	-3.86861
Gm15624	ENSMUSG00000085782	1.74631	1.40364	2.01868	0.0580325	0.362296	-3.86907
Gm44552	ENSMUSG00000108319	-2.52899	1.0562	-2.14812	0.044973	0.337459	-3.86976
1810010H24Rik	ENSMUSG00000078607	-1.18203	2.34692	-2.02467	0.0573604	0.361393	-3.87
Gm10177	ENSMUSG00000090136	0.954192	1.93147	2.01773	0.0581404	0.362296	-3.87023
Dusp14	ENSMUSG00000018648	0.469357	4.8688	2.16571	0.0434212	0.335913	-3.8715
G3bp2	ENSMUSG00000029405	0.615474	6.75315	2.25	0.036643	0.320414	-3.87152
Arhgap45	ENSMUSG00000035697	-1.22747	3.17989	-2.01603	0.0583331	0.362296	-3.87179
Sstr1	ENSMUSG00000035431	-0.957249	3.16103	-2.01632	0.0582997	0.362296	-3.87233
Ccdc153	ENSMUSG00000070306	-0.984791	2.58614	-2.01676	0.05825	0.362296	-3.87261
Zup1	ENSMUSG00000039531	0.64278	4.2624	2.14998	0.0448065	0.337459	-3.87372
Gnb4	ENSMUSG00000027669	0.731289	3.52611	2.09928	0.0495502	0.347549	-3.87473
Frzb	ENSMUSG00000027004	-0.593576	5.90746	-2.20054	0.0404924	0.330525	-3.87486
Mest	ENSMUSG00000051855	1.02543	2.92552	2.03801	0.0558872	0.358947	-3.87512
Pik3r2	ENSMUSG00000031834	-0.521456	6.47133	-2.22284	0.0387128	0.325685	-3.87574
Capza2	ENSMUSG00000015733	0.480312	6.56563	2.24061	0.0373464	0.322403	-3.87622
6030458C11Rik	ENSMUSG00000022195	0.540933	4.64499	2.16388	0.0435804	0.335913	-3.87736
Gpr88	ENSMUSG00000068696	1.74771	1.47224	2.01749	0.0581673	0.362296	-3.87777
Pkn2	ENSMUSG00000004591	0.6338	4.5554	2.16129	0.0438067	0.335913	-3.87805
Gm43847	ENSMUSG00000105753	1.63041	2.03719	2.02682	0.0571205	0.360773	-3.87867
Pde1c	ENSMUSG00000004347	1.06373	2.08116	2.0099	0.0590319	0.363835	-3.87944
Cd37	ENSMUSG00000030798	-1.39935	1.98884	-2.02706	0.0570937	0.360773	-3.88006
Gstz1	ENSMUSG00000021033	-0.559737	4.70203	-2.13072	0.0465574	0.341403	-3.88059
Mapk1ip1l	ENSMUSG00000021840	0.571609	4.36943	2.13087	0.0465434	0.341403	-3.8808
Pdia5	ENSMUSG00000022844	1.16334	1.45588	2.01632	0.0583002	0.362296	-3.88183
Nagk	ENSMUSG00000034744	-0.490904	5.87538	-2.20068	0.0404805	0.330525	-3.88209
Atp5k	ENSMUSG00000050856	-0.518426	9.49315	-2.26604	0.0354683	0.317176	-3.88247
Clasrp	ENSMUSG00000061028	-0.479617	5.759	-2.19475	0.040966	0.330898	-3.8825
Coq5	ENSMUSG00000041733	-0.493373	5.61359	-2.18809	0.041518	0.332095	-3.88285
A930004D18Rik	ENSMUSG00000054057	1.6256	1.37816	2.04694	0.05492	0.357499	-3.88336
Mtf1	ENSMUSG00000028890	0.464808	5.04969	2.16934	0.0431072	0.335359	-3.88342
Ppp1r26	ENSMUSG00000035829	0.717793	3.30176	2.05627	0.0539264	0.355568	-3.88404
Gm37677	ENSMUSG00000103976	-1.08775	3.24291	-2.03181	0.0565681	0.360255	-3.8842
4931414P19Rik	ENSMUSG00000022179	0.995679	1.94996	2.00582	0.059501	0.365431	-3.88448
Plbd2	ENSMUSG00000029598	-0.571233	5.56643	-2.17465	0.0426512	0.335157	-3.88643
Scaf8	ENSMUSG00000046201	0.554271	4.58735	2.14412	0.0453328	0.33806	-3.88745
Phactr3	ENSMUSG00000027525	0.526652	5.61194	2.20651	0.0400083	0.329911	-3.88782
Exosc9	ENSMUSG00000027714	-0.582951	5.45452	-2.17162	0.0429111	0.335157	-3.88795
Hdac2	ENSMUSG00000019777	0.62833	4.89534	2.17738	0.0424192	0.33477	-3.88849
Cyb5r4	ENSMUSG00000032872	0.737511	3.68604	2.08875	0.0505908	0.350112	-3.88851
Lrrk2	ENSMUSG00000036273	0.719215	3.14377	2.04106	0.0555555	0.358162	-3.89
Pld4	ENSMUSG00000052160	-1.25513	2.63306	-2.00177	0.0599704	0.365431	-3.89014
Ccdc134	ENSMUSG00000068114	-0.772183	3.40692	-2.02585	0.0572287	0.361103	-3.89123
Inafm2	ENSMUSG00000074918	0.953002	4.25642	2.1631	0.0436484	0.335913	-3.89163
Prmt5	ENSMUSG00000023110	-0.547309	6.24555	-2.2013	0.0404299	0.330525	-3.89308
Bmp7	ENSMUSG00000008999	1.36281	2.42846	1.99772	0.0604428	0.36616	-3.8946
Egflam	ENSMUSG00000042961	-0.971712	2.07353	-2.00878	0.0591603	0.364303	-3.89475
Abi3	ENSMUSG00000018381	-0.775276	3.41963	-2.02953	0.0568195	0.360506	-3.89524
Scgn	ENSMUSG00000021337	-2.2681	1.42617	-2.12632	0.0469663	0.342432	-3.89577
Morn4	ENSMUSG00000049670	-0.527188	6.14242	-2.19453	0.0409842	0.330898	-3.89582
9330162G02Rik	ENSMUSG00000109536	0.456008	8.30655	2.25311	0.036412	0.319959	-3.89622
Rpap1	ENSMUSG00000034032	-0.722778	4.08807	-2.06507	0.0530038	0.353877	-3.89633
Cd84	ENSMUSG00000038147	-1.40319	2.49446	-2.00209	0.0599334	0.365431	-3.89732
Gnl3l	ENSMUSG00000025266	0.44713	6.89403	2.23207	0.0379975	0.323352	-3.89813
Slc39a13	ENSMUSG00000002105	0.677503	3.83207	2.09115	0.0503515	0.349666	-3.89854
E2f6	ENSMUSG00000057469	0.709685	3.90589	2.10071	0.0494105	0.347344	-3.89922
Mapk3	ENSMUSG00000063065	-0.417622	7.58915	-2.23817	0.0375315	0.322403	-3.89954
Gm44257	ENSMUSG00000107815	-0.792774	5.37628	-2.15681	0.0442	0.336452	-3.90016
Gm43794	ENSMUSG00000106772	0.818967	2.22338	2.01258	0.0587254	0.362296	-3.90023
Sipa1l1	ENSMUSG00000042700	0.496732	7.65561	2.24431	0.0370677	0.320893	-3.90081
Tmem237	ENSMUSG00000038079	0.816383	4.638	2.15099	0.0447166	0.337459	-3.90125
Dph6	ENSMUSG00000057147	-0.476535	5.3731	-2.15607	0.0442659	0.336452	-3.90135
Ttc13	ENSMUSG00000037300	-0.622717	6.06131	-2.19031	0.0413329	0.331578	-3.90256
Rgs8	ENSMUSG00000042671	-0.420853	6.57652	-2.21233	0.0395419	0.328859	-3.90293
Amigo1	ENSMUSG00000050947	-0.582084	4.51208	-2.10236	0.0492493	0.346733	-3.90313
Echdc2	ENSMUSG00000028601	-0.801209	3.75229	-2.03422	0.056302	0.359745	-3.90359
Mpp7	ENSMUSG00000057440	1.01739	2.02916	1.99217	0.0610966	0.367709	-3.90396
Vps11	ENSMUSG00000032127	-0.588607	4.53783	-2.09493	0.0499775	0.34864	-3.90612
Smug1	ENSMUSG00000036061	0.80181	3.312	2.05001	0.0545912	0.357365	-3.90615
Chkb	ENSMUSG00000022617	-0.728395	3.89403	-2.05649	0.0539034	0.355568	-3.90628
Nucb1	ENSMUSG00000030824	0.662006	4.76936	2.13115	0.0465177	0.341403	-3.90659
2410004B18Rik	ENSMUSG00000036873	0.740629	3.76458	2.07592	0.0518848	0.351907	-3.90669
Pls3	ENSMUSG00000016382	-0.447403	7.68147	-2.23411	0.0378408	0.323173	-3.9071
Osbp2	ENSMUSG00000020435	-0.708939	7.36039	-2.22602	0.0384653	0.325613	-3.90798
Mterf2	ENSMUSG00000049038	0.832111	3.11601	2.03036	0.0567277	0.360255	-3.90808
Sh3bp1	ENSMUSG00000022436	0.83345	3.46563	2.07668	0.0518075	0.351907	-3.90817
Pptc7	ENSMUSG00000038582	-0.444664	7.56935	-2.23115	0.0380682	0.323415	-3.90825
Neurl1a	ENSMUSG00000006435	-0.48253	7.94835	-2.23554	0.037732	0.323142	-3.90842
Dcp1a	ENSMUSG00000021962	0.743993	2.60996	2.01417	0.0585444	0.362296	-3.90942
Vwa3b	ENSMUSG00000050122	-0.537474	4.43164	-2.1067	0.0488288	0.346539	-3.90992
Slc9a9	ENSMUSG00000031129	-0.671256	3.80049	-2.04704	0.0549097	0.357499	-3.91065
Stra6	ENSMUSG00000032327	0.959743	3.16606	2.02139	0.0577276	0.362296	-3.91112
Ptprd	ENSMUSG00000028399	0.485263	7.47694	2.2345	0.0378113	0.323173	-3.91154
Stmn1	ENSMUSG00000028832	-0.713769	8.08121	-2.23199	0.0380038	0.323352	-3.912
Gldc	ENSMUSG00000024827	0.652152	3.11055	2.06193	0.0533313	0.354795	-3.91206
Unc13b	ENSMUSG00000028456	0.457416	5.09961	2.1615	0.0437878	0.335913	-3.91206
Ppan	ENSMUSG00000004100	-0.81555	4.43317	-2.07219	0.0522673	0.351907	-3.91274
Surf1	ENSMUSG00000015790	-0.487949	5.93287	-2.17967	0.0422251	0.33477	-3.91404
Col27a1	ENSMUSG00000045672	0.778737	2.78963	2.00072	0.0600929	0.365431	-3.91472
Slc17a7	ENSMUSG00000070570	-0.528823	9.48941	-2.24663	0.0368941	0.320893	-3.91754
Kpna3	ENSMUSG00000021929	0.737051	5.44254	2.18231	0.0420017	0.333886	-3.91775
Pea15a	ENSMUSG00000013698	-0.620098	9.41639	-2.24454	0.0370503	0.320893	-3.91904
R3hdm2	ENSMUSG00000025404	0.63263	5.5011	2.18785	0.041538	0.332095	-3.91906
Insm1	ENSMUSG00000068154	0.971011	1.91441	1.9837	0.062105	0.369358	-3.91947
Dnajc24	ENSMUSG00000027166	1.05321	1.30772	1.97746	0.0628574	0.371372	-3.91962
Hdac7	ENSMUSG00000022475	-0.449511	6.15248	-2.1903	0.0413342	0.331578	-3.92005
Ttc37	ENSMUSG00000033991	0.678573	3.4638	2.06531	0.0529789	0.353877	-3.92006
Arid5a	ENSMUSG00000037447	-1.03257	2.24816	-1.97758	0.0628431	0.371372	-3.92131
Gm50107	ENSMUSG00000118239	-0.732279	3.00037	-1.99442	0.0608308	0.367579	-3.92206
Ndufa10	ENSMUSG00000026260	-0.400248	8.58346	-2.23744	0.037587	0.322403	-3.92228
Rps25	ENSMUSG00000009927	-0.444442	8.45116	-2.23383	0.0378624	0.323173	-3.92396
Osbpl7	ENSMUSG00000038534	-0.709446	5.56346	-2.14106	0.0456103	0.339534	-3.92501
Gale	ENSMUSG00000028671	-0.557191	4.80617	-2.10601	0.048895	0.346539	-3.92646
Ikbip	ENSMUSG00000019975	0.746802	3.37942	2.03497	0.0562199	0.359717	-3.92711
Kctd5	ENSMUSG00000016946	0.69798	3.21299	2.0321	0.0565352	0.360255	-3.92761
Ttf1	ENSMUSG00000026803	0.82052	3.73676	2.07059	0.0524316	0.352455	-3.92791
Zbtb22	ENSMUSG00000051390	-0.473124	4.89837	-2.12304	0.0472735	0.343151	-3.92813
Slx4	ENSMUSG00000039738	0.994257	1.81215	1.97731	0.0628759	0.371372	-3.92821
Zfp335os	ENSMUSG00000085436	-2.03391	1.93164	-2.07436	0.0520446	0.351907	-3.92835
Tfrc	ENSMUSG00000022797	-0.51189	5.77708	-2.17514	0.0426097	0.335157	-3.9299
Fras1	ENSMUSG00000034687	0.963023	3.36054	2.05276	0.0542986	0.356547	-3.93057
Smc5	ENSMUSG00000024943	0.492073	4.45669	2.11896	0.0476573	0.343831	-3.9319
Isoc1	ENSMUSG00000024601	0.651571	4.71687	2.13671	0.0460062	0.34037	-3.93207
Rps25-ps1	ENSMUSG00000067344	1.19642	1.54096	2.00243	0.0598936	0.365431	-3.93209
Ccdc82	ENSMUSG00000079084	0.715081	3.64012	2.05871	0.0536685	0.355522	-3.9327
Mon1a	ENSMUSG00000032583	-0.696685	4.22199	-2.04141	0.055517	0.358094	-3.9332
C1qbp	ENSMUSG00000018446	0.453203	6.42176	2.19987	0.0405468	0.330525	-3.93397
Cdc42ep3	ENSMUSG00000036533	1.00929	2.33908	1.97095	0.0636519	0.372888	-3.93495
Plec	ENSMUSG00000022565	-0.533603	6.43429	-2.18611	0.0416826	0.332626	-3.93506
Rab30	ENSMUSG00000030643	0.776832	4.27196	2.10446	0.0490459	0.346733	-3.93552
Sel1l3	ENSMUSG00000029189	-0.518162	5.49463	-2.14649	0.0451196	0.337459	-3.93623
Tesk1	ENSMUSG00000028458	-0.512575	6.52066	-2.19019	0.0413432	0.331578	-3.93709
Bcar1	ENSMUSG00000031955	0.539721	5.10085	2.15599	0.0442728	0.336452	-3.93772
Mtus2	ENSMUSG00000029651	-0.491442	6.7295	-2.19605	0.0408591	0.330898	-3.93821
Pramef8	ENSMUSG00000046862	0.917911	2.1276	1.96218	0.0647356	0.374189	-3.93846
Acsf3	ENSMUSG00000015016	-1.07616	2.42196	-1.96239	0.0647087	0.374189	-3.93881
Cnih2	ENSMUSG00000024873	-0.504159	9.38741	-2.23385	0.0378609	0.323173	-3.93982
Gm43829	ENSMUSG00000105530	0.875308	3.33755	2.04856	0.0547462	0.357499	-3.93996
B3galt5	ENSMUSG00000074892	0.835805	3.92998	2.09615	0.049857	0.347989	-3.94014
D130043K22Rik	ENSMUSG00000006711	-0.624051	5.27623	-2.11882	0.0476704	0.343831	-3.94023
Rpa2	ENSMUSG00000028884	-0.637096	4.68098	-2.0791	0.0515613	0.351907	-3.94156
Dbpht2	ENSMUSG00000029878	0.620752	4.89673	2.14843	0.0449451	0.337459	-3.94172
Ftsj1	ENSMUSG00000031171	-0.636827	4.18518	-2.06822	0.0526764	0.353106	-3.94217
Mzt2	ENSMUSG00000022671	0.560379	4.20693	2.08543	0.0509231	0.350456	-3.94233
C920021L13Rik	ENSMUSG00000080727	-1.27286	1.78987	-1.97772	0.0628256	0.371372	-3.94258
Gm43154	ENSMUSG00000086804	0.90019	1.8396	1.95825	0.0652265	0.375516	-3.94261
Dcxr	ENSMUSG00000039450	-0.850574	2.86682	-1.96197	0.0647613	0.374189	-3.94406
Ica1l	ENSMUSG00000026018	-0.566367	4.54969	-2.0813	0.0513392	0.351907	-3.94438
Pmvk	ENSMUSG00000027952	-0.616294	5.16493	-2.10394	0.0490963	0.346733	-3.94451
Zdhhc5	ENSMUSG00000034075	0.698606	3.95136	2.07723	0.0517514	0.351907	-3.94524
D030028A08Rik	ENSMUSG00000078700	-0.948284	2.16651	-1.95606	0.0655013	0.376079	-3.94635
Syt11	ENSMUSG00000068923	-0.362303	10.351	-2.23772	0.0375658	0.322403	-3.94735
Sh3glb2	ENSMUSG00000026860	-0.52503	7.59915	-2.20755	0.0399251	0.329911	-3.94839
Otud1	ENSMUSG00000043415	0.794954	2.5501	1.97074	0.0636768	0.372888	-3.94855
Phtf1	ENSMUSG00000058388	0.61983	4.25275	2.09743	0.0497315	0.347989	-3.94945
Cebpb	ENSMUSG00000056501	0.873282	2.14946	1.96819	0.0639902	0.372888	-3.94975
2610037D02Rik	ENSMUSG00000097536	0.929118	2.18869	1.96688	0.0641527	0.372888	-3.9503
Tubgcp3	ENSMUSG00000000759	0.644983	3.80452	2.07753	0.051721	0.351907	-3.95051
Coprs	ENSMUSG00000031458	-0.494831	6.49887	-2.18057	0.0421484	0.334623	-3.95171
Hibch	ENSMUSG00000041426	0.74398	2.72546	1.99983	0.0601967	0.365688	-3.9522
Lurap1	ENSMUSG00000028701	-0.680237	3.65018	-2.01617	0.0583169	0.362296	-3.9533
Nos3	ENSMUSG00000028978	0.720778	3.05151	1.98918	0.06145	0.368357	-3.95478
Crls1	ENSMUSG00000027357	0.927703	2.59419	2.00212	0.0599296	0.365431	-3.9555
Zfp428	ENSMUSG00000064264	-0.539358	5.24754	-2.11761	0.0477846	0.344188	-3.95553
Ptgfrn	ENSMUSG00000027864	0.999647	2.11408	1.95015	0.0662483	0.377665	-3.95602
4933415A04Rik	ENSMUSG00000045877	-1.23954	1.86963	-1.95251	0.0659486	0.377119	-3.95736
Fbxo11	ENSMUSG00000005371	0.621524	5.27882	2.153	0.0445376	0.337459	-3.95866
Ralgapa1	ENSMUSG00000021027	0.593812	5.76347	2.17081	0.0429809	0.335157	-3.95868
Cnr1	ENSMUSG00000044288	0.543726	5.45476	2.16057	0.0438698	0.336018	-3.95885
Gpr37l1	ENSMUSG00000026424	-0.485079	8.41638	-2.21228	0.039546	0.328859	-3.95923
Fbxo8	ENSMUSG00000038206	0.588371	3.50743	2.04605	0.0550162	0.357515	-3.95945
Gas5	ENSMUSG00000053332	-0.363828	8.63699	-2.21645	0.0392149	0.3286	-3.95993
Ddx55	ENSMUSG00000029389	0.58485	4.70192	2.11675	0.0478666	0.344467	-3.96034
Gpalpp1	ENSMUSG00000022008	0.65166	3.9433	2.07258	0.0522276	0.351907	-3.96058
Gpi1	ENSMUSG00000036427	-0.47868	8.49033	-2.21255	0.039525	0.328859	-3.96072
Egln2	ENSMUSG00000058709	-0.503411	6.77151	-2.17914	0.0422696	0.33477	-3.96152
Tspan14	ENSMUSG00000037824	0.712332	3.94688	2.07672	0.0518034	0.351907	-3.96178
Gm2000	ENSMUSG00000078193	-0.74752	6.02888	-2.14779	0.0450023	0.337459	-3.96236
Setx	ENSMUSG00000043535	0.63331	4.48027	2.10697	0.0488023	0.346539	-3.96272
Oasl2	ENSMUSG00000029561	-1.09796	2.26246	-1.94534	0.0668623	0.378674	-3.96281
Sptbn2	ENSMUSG00000067889	-0.393566	8.48554	-2.21144	0.0396132	0.328859	-3.96291
Tmem234	ENSMUSG00000028797	-0.47573	6.82833	-2.18399	0.0418607	0.333213	-3.96307
Wdr11	ENSMUSG00000042055	0.659646	3.60349	2.06224	0.0532988	0.354795	-3.96322
Dhx40	ENSMUSG00000018425	-0.560141	4.95494	-2.09948	0.0495308	0.347549	-3.96346
Cmas	ENSMUSG00000030282	-0.416305	7.29419	-2.19471	0.0409691	0.330898	-3.96386
Zfp397	ENSMUSG00000024276	0.555244	3.50687	2.0249	0.0573346	0.361393	-3.96386
Slc7a11	ENSMUSG00000027737	0.546547	5.04906	2.12939	0.046681	0.341916	-3.96408
Ifit1	ENSMUSG00000034459	-1.2217	1.78748	-1.94419	0.0670093	0.378674	-3.96416
Knop1	ENSMUSG00000030980	-0.515193	6.08236	-2.15808	0.0440882	0.336312	-3.96423
Nacad	ENSMUSG00000041073	-0.608387	5.05875	-2.07854	0.0516184	0.351907	-3.96424
Mea1	ENSMUSG00000002768	-0.661675	6.09144	-2.14649	0.0451198	0.337459	-3.96439
Golga3	ENSMUSG00000029502	0.506581	4.41936	2.08579	0.0508866	0.350456	-3.9663
Polr3k	ENSMUSG00000038628	0.542838	4.29755	2.08217	0.0512509	0.35175	-3.96652
A330041J22Rik	ENSMUSG00000087466	-1.28998	2.33292	-1.9438	0.0670601	0.378674	-3.96682
Plekha7	ENSMUSG00000045659	0.724782	2.97684	1.97594	0.0630421	0.371494	-3.96692
Cdh11	ENSMUSG00000031673	0.612823	5.18906	2.14479	0.0452726	0.337954	-3.96781
Celsr1	ENSMUSG00000016028	1.13926	1.87355	1.93848	0.0677468	0.3787	-3.96843
Aldh18a1	ENSMUSG00000025007	1.05916	1.90562	1.93781	0.0678331	0.3787	-3.96861
Ptges3l	ENSMUSG00000097487	-1.09225	2.26807	-1.93738	0.067889	0.3787	-3.96972
Gpr75	ENSMUSG00000043999	1.0606	1.77086	1.93754	0.0678687	0.3787	-3.96988
Sulf2	ENSMUSG00000006800	0.431936	6.23171	2.17167	0.0429064	0.335157	-3.97027
2021-09-07	ENSMUSG00000001833	0.433504	8.23675	2.2093	0.0397839	0.329133	-3.97209
Slain2	ENSMUSG00000036087	0.600969	4.19659	2.07297	0.0521874	0.351907	-3.97322
Cspg5	ENSMUSG00000032482	0.645079	7.31292	2.19955	0.0405728	0.330525	-3.97327
Smarca5	ENSMUSG00000031715	0.597836	4.96823	2.13377	0.0462765	0.340753	-3.97355
Tmem68	ENSMUSG00000028232	0.594739	4.69529	2.1093	0.0485779	0.346539	-3.97442
Zcchc4	ENSMUSG00000029179	-0.652791	4.28519	-2.05344	0.0542257	0.356459	-3.97507
Fosl2	ENSMUSG00000029135	0.675404	5.49759	2.13928	0.045772	0.339944	-3.97686
C3ar1	ENSMUSG00000040552	-0.87754	2.45439	-1.92942	0.0689301	0.380683	-3.97706
Dhrs13	ENSMUSG00000020834	-1.02097	1.8819	-1.93288	0.0684756	0.379524	-3.97747
Fmn2	ENSMUSG00000028354	-0.529533	7.0125	-2.1842	0.0418427	0.333213	-3.97933
Tmem179	ENSMUSG00000054013	-0.492835	7.00892	-2.17763	0.0423977	0.33477	-3.97956
Nap1l3	ENSMUSG00000055733	0.545532	4.11927	2.05775	0.0537705	0.355568	-3.98116
Pdcd6	ENSMUSG00000021576	0.548652	5.14794	2.12141	0.0474263	0.343215	-3.98176
Nmrk1	ENSMUSG00000037847	-0.607745	3.55214	-1.98146	0.0623744	0.370642	-3.98398
Adgre1	ENSMUSG00000004730	1.58928	1.47402	1.94644	0.0667206	0.378479	-3.98409
Mcam	ENSMUSG00000032135	-1.68643	1.32051	-1.97184	0.0635421	0.372888	-3.9842
Atp5j2	ENSMUSG00000038690	-0.439169	8.65413	-2.20049	0.0404963	0.330525	-3.98442
Aste1	ENSMUSG00000032567	0.918615	2.94545	1.9566	0.0654333	0.375979	-3.98467
Fubp3	ENSMUSG00000026843	0.657558	3.71267	2.02154	0.0577115	0.362296	-3.9867
Mcm5	ENSMUSG00000005410	-0.990544	2.34979	-1.92164	0.0699604	0.383687	-3.98734
Nfe2l1	ENSMUSG00000038615	0.474064	6.35101	2.17181	0.0428951	0.335157	-3.98782
Ube2d-ps	ENSMUSG00000083844	-0.651534	5.04807	-2.0682	0.0526784	0.353106	-3.98797
Wnt7b	ENSMUSG00000022382	-0.629458	5.46859	-2.108	0.0487034	0.346539	-3.98798
Rpl23a	ENSMUSG00000058546	-0.386472	9.2056	-2.20513	0.0401195	0.330302	-3.98802
Actr2	ENSMUSG00000020152	0.594865	6.12244	2.17235	0.0428486	0.335157	-3.98821
Rpap3	ENSMUSG00000022466	0.66527	3.38974	2.00302	0.0598251	0.365431	-3.98825
Fbxw7	ENSMUSG00000028086	-0.482831	8.48448	-2.19855	0.0406543	0.330525	-3.98928
Rpl7	ENSMUSG00000043716	-0.458445	8.50568	-2.19678	0.0407993	0.330898	-3.98955
Grhpr	ENSMUSG00000035637	-0.538789	4.64146	-2.04407	0.0552292	0.357515	-3.9903
Lims2	ENSMUSG00000024395	-0.980049	3.71713	-1.99032	0.0613156	0.368169	-3.99062
Chfr	ENSMUSG00000014668	0.56224	4.34242	2.05892	0.0536472	0.355522	-3.99077
Cul4b	ENSMUSG00000031095	1.07423	3.02251	1.98045	0.0624956	0.371156	-3.99102
Tafa2	ENSMUSG00000044071	0.746367	3.1536	2.00274	0.0598574	0.365431	-3.99234
Tmem130	ENSMUSG00000043388	-0.53764	7.23225	-2.1713	0.0429387	0.335157	-3.99278
Amer1	ENSMUSG00000050332	-0.647992	3.83908	-1.99156	0.0611678	0.367756	-3.99288
Inka2	ENSMUSG00000048458	-0.431231	6.24508	-2.14701	0.0450731	0.337459	-3.99384
Dhx38	ENSMUSG00000037993	-0.659497	4.0664	-2.01499	0.0584515	0.362296	-3.99476
Tcta	ENSMUSG00000039461	-0.592131	3.95088	-1.98506	0.0619424	0.369358	-3.99495
S1pr2	ENSMUSG00000043895	-1.26621	1.83466	-1.92175	0.0699467	0.383687	-3.99617
Ppp1r15b	ENSMUSG00000046062	0.730037	3.95123	2.04531	0.0550954	0.357515	-3.9962
St6galnac3	ENSMUSG00000052544	0.568293	3.61929	1.99974	0.0602074	0.365688	-3.99637
Ap2a2	ENSMUSG00000002957	-0.37592	7.27653	-2.17732	0.0424238	0.33477	-3.99674
Cldnd1	ENSMUSG00000022744	0.620081	4.44478	2.07659	0.0518175	0.351907	-3.9969
Mrnip	ENSMUSG00000020381	-0.711719	4.07744	-1.99352	0.0609365	0.367579	-3.99692
Lhfpl4	ENSMUSG00000042873	-0.398594	7.43217	-2.17645	0.0424977	0.335146	-3.99744
Rpl31	ENSMUSG00000073702	-0.502222	9.2811	-2.19852	0.0406572	0.330525	-3.99804
Phka2	ENSMUSG00000031295	-0.523834	4.94312	-2.07415	0.0520665	0.351907	-3.99897
Vcpip1	ENSMUSG00000045210	0.504495	5.36713	2.12689	0.0469132	0.342334	-3.99932
Dbnl	ENSMUSG00000020476	-0.543274	6.00889	-2.12402	0.0471815	0.343151	-4.00001
Rrm2b	ENSMUSG00000022292	0.883085	2.80073	1.95752	0.0653173	0.375699	-4.00024
Nxph1	ENSMUSG00000046178	-0.602676	4.63284	-2.05248	0.0543278	0.356547	-4.00063
Gm26588	ENSMUSG00000097730	-1.28914	1.96697	-1.92096	0.0700516	0.383687	-4.00179
Mdga1	ENSMUSG00000043557	-0.685989	7.55913	-2.17271	0.0428178	0.335157	-4.00265
Mdh2	ENSMUSG00000019179	-0.427615	8.44591	-2.18808	0.0415188	0.332095	-4.00313
5031439G07Rik	ENSMUSG00000036046	-0.413249	6.84848	-2.15859	0.0440432	0.336312	-4.00343
Sppl2a	ENSMUSG00000027366	0.745978	4.1696	2.05496	0.0540653	0.355932	-4.00402
Gm45828	ENSMUSG00000108526	-1.2672	1.80716	-1.90646	0.0720121	0.387468	-4.00426
App	ENSMUSG00000022892	0.428434	9.02048	2.19884	0.040631	0.330525	-4.00481
Zfp12	ENSMUSG00000029587	0.555715	3.98827	2.03365	0.0563654	0.359745	-4.00671
Smarcal1	ENSMUSG00000039354	-0.625167	3.32076	-1.96135	0.0648384	0.374368	-4.00698
Arpc5l	ENSMUSG00000026755	-0.398853	7.60034	-2.17588	0.0425463	0.335157	-4.00735
Gm9320	ENSMUSG00000100865	-0.926369	3.56867	-1.96588	0.0642757	0.372927	-4.00765
Alkbh5	ENSMUSG00000042650	0.782645	4.18174	2.07324	0.0521591	0.351907	-4.00785
Dlg1	ENSMUSG00000022770	0.48279	6.05586	2.14788	0.0449945	0.337459	-4.00804
Gpr37	ENSMUSG00000039904	-0.522503	5.52938	-2.11236	0.048285	0.345722	-4.0092
Scrt1	ENSMUSG00000048385	-0.509989	5.78909	-2.10844	0.0486608	0.346539	-4.01055
Jtb	ENSMUSG00000027937	-0.438944	5.33257	-2.09116	0.0503509	0.349666	-4.01133
Ube2l3	ENSMUSG00000038965	-0.40443	7.37275	-2.16789	0.0432324	0.335544	-4.01176
Polr1b	ENSMUSG00000027395	-0.823915	3.23811	-1.92095	0.0700535	0.383687	-4.01255
Zfp341	ENSMUSG00000059842	-0.797223	2.88628	-1.90935	0.071618	0.387099	-4.01387
Abcg1	ENSMUSG00000024030	0.685961	4.06967	2.0471	0.0549037	0.357499	-4.01419
Rnf144a	ENSMUSG00000020642	-0.561658	4.67563	-2.05342	0.0542286	0.356459	-4.01437
Rpl36-ps2	ENSMUSG00000024205	-0.903689	4.37035	-2.00383	0.0597314	0.365431	-4.01468
Ajm1	ENSMUSG00000029419	-0.453293	5.31256	-2.08961	0.0505054	0.350025	-4.01608
Wdcp	ENSMUSG00000051721	1.18396	2.48456	1.926	0.0693817	0.382184	-4.01671
Plppr3	ENSMUSG00000035835	-0.591381	4.11743	-1.98547	0.0618932	0.369358	-4.01768
Hectd4	ENSMUSG00000042744	0.473493	6.54236	2.15786	0.0441076	0.336312	-4.01786
Gm10605	ENSMUSG00000097974	-0.89088	3.93493	-1.97991	0.062561	0.371232	-4.01854
Tmem200a	ENSMUSG00000049420	0.615202	3.3688	1.96724	0.0641075	0.372888	-4.019
Nsa2-ps1	ENSMUSG00000118353	-1.1241	2.10417	-1.89997	0.0729054	0.388342	-4.0192
Serpinb9	ENSMUSG00000045827	0.816112	2.25444	1.90427	0.0723117	0.388123	-4.01923
Spata13	ENSMUSG00000021990	0.700607	4.13544	2.04525	0.0551024	0.357515	-4.01933
Psrc1	ENSMUSG00000068744	0.73954	2.77352	1.93019	0.0688286	0.380287	-4.02058
Rcc1l	ENSMUSG00000061979	-0.554772	3.94898	-1.9843	0.0620327	0.369358	-4.02122
Sec22c	ENSMUSG00000061536	0.57134	4.32198	2.03749	0.0559437	0.358947	-4.02135
Fasn	ENSMUSG00000025153	-0.579932	7.97577	-2.16958	0.0430863	0.335359	-4.02146
Gm42715	ENSMUSG00000107023	-0.632407	3.38845	-1.96538	0.0643381	0.373066	-4.02188
Gab1	ENSMUSG00000031714	0.791075	3.46004	1.99962	0.0602214	0.365688	-4.02219
Cmtm6	ENSMUSG00000032434	0.694715	3.19068	1.98462	0.0619944	0.369358	-4.02223
Bod1l	ENSMUSG00000061755	0.729221	6.82124	2.16315	0.0436443	0.335913	-4.02225
Ube2d2a	ENSMUSG00000091896	-0.42742	7.51152	-2.16365	0.0436005	0.335913	-4.02298
Rbm47	ENSMUSG00000070780	2.08969	2.09027	1.88975	0.0743308	0.391357	-4.02474
Gnptg	ENSMUSG00000035521	0.532166	5.25952	2.10607	0.0488892	0.346539	-4.02494
Faf2	ENSMUSG00000025873	0.480578	4.9612	2.08764	0.0507013	0.350429	-4.02651
Ptprn	ENSMUSG00000026204	-0.603711	8.97168	-2.17836	0.0423358	0.33477	-4.02752
Znhit6	ENSMUSG00000074182	-0.627202	4.41353	-2.01268	0.0587137	0.362296	-4.02799
Garem1	ENSMUSG00000042680	-0.435833	5.99897	-2.11366	0.0481602	0.345299	-4.02873
Prdx3	ENSMUSG00000024997	0.928581	2.63629	1.9387	0.0677175	0.3787	-4.02883
Acat2	ENSMUSG00000023832	-0.574202	5.46078	-2.08765	0.0507004	0.350429	-4.0308
Camk1d	ENSMUSG00000039145	0.586916	7.13755	2.16431	0.0435432	0.335913	-4.03123
Acaa1a	ENSMUSG00000036138	-0.547482	4.82403	-2.04319	0.055324	0.357573	-4.03247
Psph	ENSMUSG00000029446	0.700779	3.69657	1.99379	0.0609051	0.367579	-4.03265
Thpo	ENSMUSG00000022847	0.66217	2.95947	1.93999	0.0675507	0.378674	-4.03271
Kansl1l	ENSMUSG00000026004	1.20648	1.96622	1.88757	0.074638	0.392003	-4.03415
Celf2	ENSMUSG00000002107	-0.392102	10.5042	-2.18893	0.0414477	0.332095	-4.03421
Slit1	ENSMUSG00000025020	-0.476434	6.40853	-2.12726	0.0468792	0.342334	-4.03426
Zfp994	ENSMUSG00000096433	-0.880249	2.59702	-1.88676	0.0747529	0.392445	-4.03497
Cdo1	ENSMUSG00000033022	-0.568544	4.37323	-2.00471	0.0596294	0.365431	-4.03716
Tcerg1l	ENSMUSG00000091002	1.01747	1.65642	1.88046	0.0756496	0.394771	-4.03717
Smg1	ENSMUSG00000030655	0.470344	5.67473	2.11958	0.0475989	0.343704	-4.03717
Rpp21	ENSMUSG00000024446	-0.505726	5.97766	-2.10393	0.0490964	0.346733	-4.03873
Bud13	ENSMUSG00000032077	1.21726	1.79005	1.8807	0.0756141	0.394771	-4.03913
Cyp46a1	ENSMUSG00000021259	-0.564852	6.99255	-2.13846	0.0458466	0.339995	-4.03949
Chmp7	ENSMUSG00000034190	0.610031	4.89841	2.08311	0.0511564	0.351659	-4.04103
Cstad	ENSMUSG00000047363	-1.30129	2.07493	-1.87442	0.0765167	0.396393	-4.0411
A830018L16Rik	ENSMUSG00000057715	0.597427	4.69717	2.0651	0.0530005	0.353877	-4.04167
Steap1	ENSMUSG00000015652	3.3328	1.36072	1.87916	0.0758351	0.395198	-4.04174
Bloc1s3	ENSMUSG00000057667	-1.49914	1.46626	-1.94355	0.0670918	0.378674	-4.0418
Rwdd2b	ENSMUSG00000041079	0.820918	2.38066	1.89616	0.0734335	0.389741	-4.04183
Snhg12	ENSMUSG00000086290	-0.456103	5.48536	-2.08865	0.0506004	0.350112	-4.04207
[truncated: 10,753 more rows]

## Sheet: GRN--5XFAD vs. 5XFAD
result_gene_symbol	genes	logFC	AveExpr	t	P.Value	adj.P.Val	B
Gpnmb	ENSMUSG00000029816	3.72806	4.08613	11.751	4.25494e-10	5.42589e-06	11.1506
Cd68	ENSMUSG00000018774	1.94898	4.62251	8.97777	3.20533e-08	0.000204372	8.67827
C4b	ENSMUSG00000073418	1.55862	5.53501	7.56999	4.06659e-07	0.00103714	6.58204
Grn	ENSMUSG00000034708	-4.76785	4.15995	-8.3828	9.09124e-08	0.000386438	6.39332
Lgals3	ENSMUSG00000050335	2.3503	3.47249	7.77771	2.75012e-07	0.000876738	6.12188
Tyrobp	ENSMUSG00000030579	1.39161	5.84093	6.70264	2.21751e-06	0.00430534	5.04263
Ctsd	ENSMUSG00000007891	1.48238	9.1652	6.6397	2.51792e-06	0.00430534	4.94658
Gfap	ENSMUSG00000020932	1.61896	8.07574	6.46349	3.60354e-06	0.00459524	4.60364
Igf1	ENSMUSG00000020053	1.82496	4.0137	6.60504	2.70096e-06	0.00430534	4.60072
Lyz2	ENSMUSG00000069516	1.81058	5.74285	6.32603	4.77991e-06	0.00554121	4.31212
Cd63-ps	ENSMUSG00000085939	1.2395	5.10851	6.17249	6.57259e-06	0.00698447	3.99064
C1qc	ENSMUSG00000036896	1.06545	6.40311	5.60985	2.16615e-05	0.0212483	2.89922
Serpina3n	ENSMUSG00000021091	1.08443	5.58943	5.50716	2.70402e-05	0.0246298	2.69208
S100a6	ENSMUSG00000001025	0.971536	5.00891	5.31335	4.12292e-05	0.0350503	2.29624
Gusb	ENSMUSG00000025534	1.16578	3.90313	5.20052	5.28034e-05	0.0420843	1.97709
Fcrls	ENSMUSG00000015852	1.25256	5.65117	5.0928	6.69524e-05	0.0502222	1.837
C1qa	ENSMUSG00000036887	1.45161	6.84725	4.99201	8.36903e-05	0.058265	1.60611
Cd63	ENSMUSG00000025351	0.841667	7.3016	4.92133	9.79214e-05	0.058265	1.45109
Fcer1g	ENSMUSG00000058715	1.06539	5.37974	4.8887	0.0001053	0.058382	1.41243
Cyba	ENSMUSG00000006519	1.15154	3.26895	4.90962	0.000100507	0.058265	1.38911
Gm45262	ENSMUSG00000109942	-3.74696	0.405907	-6.5447	3.05319e-06	0.00432603	1.32492
Mpeg1	ENSMUSG00000046805	1.39503	3.81366	4.83425	0.000118894	0.0606457	1.2835
C3ar1	ENSMUSG00000040552	1.23186	2.45439	4.90956	0.00010052	0.058265	1.25591
AU020206	ENSMUSG00000097415	1.36609	2.90833	4.8549	0.000113538	0.0603267	1.20359
Myo1f	ENSMUSG00000024300	1.6896	2.90661	4.80426	0.00012713	0.0623522	1.0659
Cst7	ENSMUSG00000068129	1.62985	2.43558	4.60955	0.000196706	0.0904232	0.842155
Laptm5	ENSMUSG00000028581	0.84953	5.86049	4.60541	0.000198545	0.0904232	0.801921
Ctsz	ENSMUSG00000016256	1.00883	5.56892	4.57198	0.000214055	0.0941252	0.742774
Fcgr3	ENSMUSG00000059498	0.996869	4.01883	4.4997	0.000251919	0.107082	0.621204
Wbp11	ENSMUSG00000030216	-0.746042	5.274	-4.39863	0.0003165	0.130194	0.395389
Wfdc17	ENSMUSG00000069792	2.69044	1.45451	4.92372	9.74023e-05	0.058265	0.355343
Serping1	ENSMUSG00000023224	0.877152	4.16342	4.20324	0.000492661	0.179498	0.0134844
Arpc1b	ENSMUSG00000029622	0.786045	6.44725	4.23808	0.000455239	0.175915	0.00135114
Gm47283	ENSMUSG00000096768	1.12602	7.60981	4.21592	0.000478704	0.179498	-0.0747118
Irf8	ENSMUSG00000041515	0.839766	4.01538	4.13344	0.000577214	0.195347	-0.130488
Creg1	ENSMUSG00000040713	0.796504	5.03587	4.12971	0.00058212	0.195347	-0.16503
Rab7b	ENSMUSG00000052688	1.33398	2.33798	4.10611	0.000614162	0.200815	-0.272742
Trem2	ENSMUSG00000023992	1.00211	4.99783	4.07408	0.000660501	0.210568	-0.301296
2810459M11Rik	ENSMUSG00000026227	0.995926	3.57525	4.0197	0.00074733	0.212071	-0.36307
Bsdc1	ENSMUSG00000040859	-1.51997	2.47689	-4.13298	0.000577819	0.195347	-0.381484
Klhl9	ENSMUSG00000070923	-0.921967	4.33912	-4.00245	0.000777207	0.21521	-0.395187
Thrsp	ENSMUSG00000035686	0.681148	5.85859	4.04198	0.000710454	0.212071	-0.396334
Aebp1	ENSMUSG00000020473	1.26058	3.31972	4.01909	0.000748368	0.212071	-0.427038
Prdx6	ENSMUSG00000026701	0.54505	8.36206	4.05637	0.000687613	0.212071	-0.430251
Ctsb	ENSMUSG00000021939	0.817047	8.30746	4.02803	0.000733316	0.212071	-0.488366
Susd6	ENSMUSG00000021133	-1.26198	3.53971	-3.9587	0.000858427	0.223401	-0.497766
Bcl2	ENSMUSG00000057329	0.862928	4.31302	3.94704	0.000881468	0.224809	-0.512143
Slc17a5	ENSMUSG00000049624	-1.46591	2.89074	-3.99348	0.0007932	0.21521	-0.535046
Ctsa	ENSMUSG00000017760	0.594285	5.83744	3.96769	0.000841069	0.223401	-0.554406
Pvr	ENSMUSG00000040511	1.14847	3.70913	3.92207	0.000932915	0.228779	-0.572726
Rps25-ps1	ENSMUSG00000067344	1.96113	1.54096	4.29908	0.000396468	0.157993	-0.698551
Frrs1	ENSMUSG00000033386	1.176	3.13294	3.87431	0.00103983	0.239954	-0.703427
Mt1	ENSMUSG00000031765	0.606484	10.4655	3.93434	0.000907275	0.226854	-0.717925
Ldhd	ENSMUSG00000031958	0.971857	2.94254	3.86294	0.00106705	0.239954	-0.722608
Vim	ENSMUSG00000026728	0.631505	5.32245	3.86744	0.00105621	0.239954	-0.743103
Abca8b	ENSMUSG00000020620	-0.837368	3.56866	-3.82722	0.00115724	0.246209	-0.748386
Gldc	ENSMUSG00000024827	-1.18789	3.11055	-3.85095	0.00109651	0.24108	-0.759679
Smarcal1	ENSMUSG00000039354	-0.908348	3.32076	-3.81604	0.00118699	0.246209	-0.780926
Slc25a15	ENSMUSG00000031482	0.819289	3.62875	3.81004	0.00120328	0.246209	-0.78362
Hexa	ENSMUSG00000025232	0.724213	5.59881	3.80527	0.00121637	0.246209	-0.890217
St6gal1	ENSMUSG00000022885	1.39579	2.9285	3.79462	0.00124617	0.248299	-0.890943
Mdc1	ENSMUSG00000061607	-1.36533	2.21364	-3.82103	0.00117362	0.246209	-0.980745
Camk1	ENSMUSG00000030272	0.735959	6.21158	3.76923	0.00132011	0.255062	-0.989611
Aspg	ENSMUSG00000037686	1.16633	2.03698	3.77204	0.00131172	0.255062	-0.995222
Amz1	ENSMUSG00000050022	1.07597	4.22944	3.7139	0.0014967	0.280676	-0.995339
Clec7a	ENSMUSG00000079293	1.14789	1.70677	3.69887	0.00154862	0.282115	-1.01791
Man2b1	ENSMUSG00000005142	0.580338	5.7909	3.72725	0.00145205	0.276366	-1.06915
Anxa2	ENSMUSG00000032231	1.0047	3.61159	3.64605	0.00174564	0.304638	-1.10927
Pigs	ENSMUSG00000041958	0.725057	4.90446	3.67243	0.00164432	0.294865	-1.11163
C1qb	ENSMUSG00000036905	0.837593	6.76051	3.70642	0.00152232	0.281343	-1.15887
Tfdp1	ENSMUSG00000038482	-1.05928	2.9922	-3.63731	0.00178056	0.304638	-1.16394
Chil1	ENSMUSG00000064246	1.33221	2.43462	3.66695	0.00166486	0.294865	-1.16765
Coro6	ENSMUSG00000020836	1.97867	1.94214	3.86067	0.00107257	0.239954	-1.19792
Rrp12	ENSMUSG00000035049	0.829048	4.15695	3.59948	0.00193985	0.314227	-1.20904
Mapk12	ENSMUSG00000022610	-2.23228	1.66684	-3.90678	0.000965897	0.232398	-1.22783
Ampd3	ENSMUSG00000005686	0.901628	3.01647	3.59793	0.00194667	0.314227	-1.23079
Ctla2a	ENSMUSG00000044258	0.99325	3.20614	3.58333	0.00201207	0.318276	-1.2369
Scrg1	ENSMUSG00000031610	0.61237	5.56502	3.62871	0.0018156	0.304638	-1.26311
Ifi30	ENSMUSG00000031838	0.928008	3.32566	3.56429	0.00210065	0.318276	-1.27018
Yrdc	ENSMUSG00000028889	-0.842781	3.64932	-3.56216	0.00211083	0.318276	-1.27338
S100a13	ENSMUSG00000042312	0.64179	5.31257	3.60768	0.00190417	0.314227	-1.28648
Plek	ENSMUSG00000020120	1.03765	3.02319	3.53538	0.00224261	0.318276	-1.32846
Cd2ap	ENSMUSG00000061665	-0.806817	4.40645	-3.55347	0.0021527	0.318276	-1.3315
Ahnak2	ENSMUSG00000072812	1.22617	2.20199	3.55845	0.00212861	0.318276	-1.33806
Taf1b	ENSMUSG00000059669	-0.862013	3.79061	-3.53096	0.00226511	0.318276	-1.34407
Vsir	ENSMUSG00000020101	0.854857	5.02409	3.56881	0.00207932	0.318276	-1.36054
Kyat1	ENSMUSG00000039648	0.706111	3.8957	3.51928	0.00232574	0.318276	-1.36867
Bmpr1a	ENSMUSG00000021796	-0.873189	4.05069	-3.51103	0.00236949	0.318276	-1.38542
Brip1os	ENSMUSG00000085208	0.906645	3.64762	3.50618	0.00239558	0.318276	-1.38627
Gpr137b	ENSMUSG00000021306	1.31037	2.45635	3.53974	0.00222061	0.318276	-1.41523
Dhrs4	ENSMUSG00000022210	0.824768	4.59919	3.50609	0.00239605	0.318276	-1.43356
Ankrd54	ENSMUSG00000033055	0.797952	3.85673	3.47811	0.00255235	0.328559	-1.44874
Rnf31	ENSMUSG00000047098	-1.26085	2.38022	-3.4889	0.00249092	0.327467	-1.47281
Parp3	ENSMUSG00000023249	1.37205	2.05263	3.53185	0.00226058	0.318276	-1.47601
Traf7	ENSMUSG00000052752	0.633045	5.76164	3.51525	0.002347	0.318276	-1.5095
Trf	ENSMUSG00000032554	0.57688	7.51589	3.55017	0.00216883	0.318276	-1.50974
Il4ra	ENSMUSG00000030748	1.16055	3.08568	3.4384	0.00279154	0.33623	-1.51486
Hes6	ENSMUSG00000067071	0.58477	4.44979	3.46294	0.00264128	0.330211	-1.52741
Hecw2	ENSMUSG00000042807	-1.02091	3.26067	-3.43158	0.00283482	0.33623	-1.53092
Marcksl1	ENSMUSG00000047945	-1.06785	3.42372	-3.42887	0.00285218	0.33623	-1.5348
Plce1	ENSMUSG00000024998	0.891023	4.06972	3.43151	0.00283525	0.33623	-1.54107
Ctso	ENSMUSG00000028015	-0.986236	3.12088	-3.42769	0.00285975	0.33623	-1.54292
Tle1	ENSMUSG00000008305	-0.706798	5.20074	-3.47032	0.00259761	0.328559	-1.55383
Atrn	ENSMUSG00000027312	-0.788252	5.68908	-3.47867	0.00254915	0.328559	-1.56898
Npc2	ENSMUSG00000021242	0.796733	7.05527	3.51298	0.00235907	0.318276	-1.57339
9630050E16Rik	ENSMUSG00000115275	-1.61054	2.16353	-3.46953	0.00260229	0.328559	-1.58164
Mfsd2a	ENSMUSG00000028655	0.864598	4.57467	3.42144	0.00290035	0.33623	-1.59699
Atp6v0a2	ENSMUSG00000038023	0.504386	5.42152	3.45032	0.00271753	0.33623	-1.62066
Cxcl5	ENSMUSG00000029371	2.00731	2.24871	3.39364	0.00308774	0.346575	-1.6207
Prorsd1	ENSMUSG00000032673	0.919806	3.03741	3.38199	0.00316974	0.348453	-1.62839
Lhfpl5	ENSMUSG00000062252	1.91465	1.33895	3.63377	0.00179489	0.304638	-1.70299
Rnf5	ENSMUSG00000015478	-1.1397	2.30033	-3.36026	0.00332858	0.355206	-1.71907
Dennd4b	ENSMUSG00000042404	0.605455	4.51949	3.3547	0.00337044	0.355206	-1.73229
Gm44230	ENSMUSG00000107905	-0.696067	4.66185	-3.35603	0.00336036	0.355206	-1.75179
Plxna1	ENSMUSG00000030084	0.510495	5.76426	3.39249	0.00309576	0.346575	-1.76265
Anxa5	ENSMUSG00000027712	0.594535	5.23313	3.37151	0.00324541	0.353722	-1.7708
B4galt7	ENSMUSG00000021504	0.830688	4.37277	3.32704	0.00358653	0.362854	-1.7883
Pycrl	ENSMUSG00000022571	0.923375	3.47699	3.2948	0.00385557	0.362854	-1.78896
Gucy1a2	ENSMUSG00000041624	-1.75174	1.58317	-3.39212	0.00309831	0.346575	-1.79906
Ncf1	ENSMUSG00000015950	0.948268	3.40706	3.28917	0.00390453	0.362854	-1.80363
Gm8738	ENSMUSG00000092540	-1.14532	2.55942	-3.29675	0.00383876	0.362854	-1.81006
Calm2	ENSMUSG00000036438	-0.530235	10.4139	-3.4241	0.00288301	0.33623	-1.81819
Abhd5	ENSMUSG00000032540	0.697944	4.19723	3.30514	0.00376721	0.362854	-1.81854
Il10rb	ENSMUSG00000022969	1.26192	2.35036	3.32322	0.00361741	0.362854	-1.82329
St3gal5	ENSMUSG00000056091	-0.450826	7.9247	-3.39736	0.003062	0.346575	-1.84255
Ephx4	ENSMUSG00000033805	-0.958695	3.55921	-3.25854	0.00418189	0.362854	-1.86235
D8Ertd738e	ENSMUSG00000019362	0.599404	6.01636	3.35015	0.00340504	0.35591	-1.86887
Col4a3bp	ENSMUSG00000021669	-0.696456	4.83622	-3.29639	0.00384187	0.362854	-1.87328
Tmem268	ENSMUSG00000045917	1.19649	3.49217	3.24761	0.00428548	0.362854	-1.87839
Cep170	ENSMUSG00000057335	-0.725661	4.14036	-3.26554	0.00411684	0.362854	-1.88535
Pcyt1a	ENSMUSG00000005615	0.565552	5.109	3.31011	0.00372543	0.362854	-1.88682
Skap2	ENSMUSG00000059182	0.58602	4.24017	3.27096	0.0040672	0.362854	-1.89243
Tlcd1	ENSMUSG00000019437	0.69654	3.63517	3.24644	0.00429666	0.362854	-1.89855
Cotl1	ENSMUSG00000031827	0.649713	7.61326	3.36176	0.00331733	0.355206	-1.91111
1700030K09Rik	ENSMUSG00000052794	1.31426	2.19859	3.26511	0.00412082	0.362854	-1.91793
Rftn1	ENSMUSG00000039316	0.887949	3.78694	3.24816	0.00428022	0.362854	-1.91835
Phtf2	ENSMUSG00000039987	0.947104	3.27523	3.22708	0.00448677	0.368409	-1.92187
Zdhhc14	ENSMUSG00000034265	0.505806	5.44511	3.3076	0.00374648	0.362854	-1.92226
Cstad	ENSMUSG00000047363	-1.60476	2.07493	-3.25262	0.00423763	0.362854	-1.93256
Cybb	ENSMUSG00000015340	1.65949	1.36091	3.38223	0.00316803	0.348453	-1.93301
Rsbn1l	ENSMUSG00000039968	-0.668652	5.00264	-3.28215	0.00396646	0.362854	-1.93329
9130221H12Rik	ENSMUSG00000090330	0.792727	3.5261	3.22508	0.00450688	0.368409	-1.93529
Ttc27	ENSMUSG00000024078	0.826478	3.13544	3.21178	0.00464289	0.369869	-1.94538
Pycard	ENSMUSG00000030793	1.19262	2.10473	3.2473	0.00428841	0.362854	-1.95845
Abtb2	ENSMUSG00000032724	0.7992	3.43116	3.21179	0.00464279	0.369869	-1.9598
Gm44587	ENSMUSG00000109094	-1.3909	2.02563	-3.2555	0.00421043	0.362854	-1.97079
Ascc3	ENSMUSG00000038774	-1.07302	3.37021	-3.18626	0.00491503	0.374672	-1.99639
Fam129b	ENSMUSG00000026796	0.728943	4.13587	3.20919	0.00466976	0.369869	-2.0125
Ppp1r18	ENSMUSG00000034595	0.810485	3.22023	3.17853	0.00500053	0.374672	-2.01516
Gpx3	ENSMUSG00000018339	2.14217	1.73805	3.26025	0.00416593	0.362854	-2.02048
Snca	ENSMUSG00000025889	-0.727921	6.96148	-3.2987	0.00382203	0.362854	-2.02476
Zcchc24	ENSMUSG00000055538	0.479477	5.86445	3.26512	0.0041207	0.362854	-2.03748
Rnf146	ENSMUSG00000038876	-0.673591	5.24502	-3.2354	0.00440409	0.367068	-2.05059
Dnajc17	ENSMUSG00000034278	-0.934631	2.55533	-3.14795	0.00535308	0.374672	-2.06688
A930017M01Rik	ENSMUSG00000060530	-0.935724	2.56219	-3.14735	0.00536023	0.374672	-2.07369
Hexb	ENSMUSG00000021665	0.667147	6.17034	3.26275	0.00414263	0.362854	-2.07469
Zfp763	ENSMUSG00000067430	-0.811095	3.45204	-3.15017	0.00532664	0.374672	-2.0753
Eif4e2	ENSMUSG00000026254	0.607875	5.12531	3.22035	0.00455476	0.369869	-2.07546
Trim47	ENSMUSG00000020773	1.37704	2.32363	3.18497	0.00492915	0.374672	-2.07571
Tafa2	ENSMUSG00000044071	-1.16688	3.1536	-3.14311	0.005411	0.374672	-2.07756
Srsf5	ENSMUSG00000021134	-0.568246	6.19132	-3.25645	0.00420152	0.362854	-2.08295
Col27a1	ENSMUSG00000045672	0.964797	2.78963	3.13982	0.00545085	0.374672	-2.0841
Flvcr1	ENSMUSG00000066595	-1.02432	2.81106	-3.13514	0.00550781	0.374672	-2.09554
Hist2h3c2	ENSMUSG00000081058	1.13611	2.83696	3.13397	0.00552224	0.374672	-2.09791
Apbb1ip	ENSMUSG00000026786	0.727576	4.31619	3.18018	0.00498211	0.374672	-2.10081
Mthfsd	ENSMUSG00000031816	0.871689	4.26228	3.16736	0.00512661	0.374672	-2.10528
Cav2	ENSMUSG00000000058	0.669095	3.30383	3.13536	0.00550518	0.374672	-2.10542
Jph4	ENSMUSG00000022208	-0.605875	8.95784	-3.27967	0.00398863	0.362854	-2.11034
Klk6	ENSMUSG00000050063	1.47092	1.45686	3.14957	0.00533382	0.374672	-2.1114
Actr2	ENSMUSG00000020152	-0.695343	6.12244	-3.2354	0.00440413	0.367068	-2.115
Dbpht2	ENSMUSG00000029878	-0.775429	4.89673	-3.17494	0.00504068	0.374672	-2.12367
Mpst	ENSMUSG00000071711	1.05253	3.18737	3.11054	0.00581745	0.377592	-2.13488
Spef1	ENSMUSG00000027329	0.796478	3.7506	3.12186	0.00567289	0.376975	-2.14752
Ptgds	ENSMUSG00000015090	0.924403	9.79112	3.26444	0.00412698	0.362854	-2.14758
Itga8	ENSMUSG00000026768	-1.22303	2.25677	-3.12243	0.00566576	0.376975	-2.1504
1810058I24Rik	ENSMUSG00000073155	0.60802	5.52658	3.19676	0.00480123	0.374672	-2.15584
Bmpr1b	ENSMUSG00000052430	0.916087	3.22452	3.09696	0.00599554	0.377592	-2.16024
Nedd4	ENSMUSG00000032216	-0.536798	7.34836	-3.23064	0.00445125	0.368409	-2.17199
Fam45a	ENSMUSG00000024993	-0.864978	2.92739	-3.08615	0.00614103	0.378311	-2.1782
Ncf2	ENSMUSG00000026480	1.11783	2.0513	3.09336	0.00604363	0.377592	-2.18068
Lsm2	ENSMUSG00000007050	-0.836565	3.38343	-3.09164	0.00606676	0.377592	-2.18287
Thoc7	ENSMUSG00000053453	-0.541373	6.07282	-3.19623	0.00480693	0.374672	-2.1873
Zfp846	ENSMUSG00000058192	-0.559632	4.78341	-3.15278	0.00529583	0.374672	-2.19165
Gsn	ENSMUSG00000026879	0.693261	5.94268	3.19409	0.0048299	0.374672	-2.19398
Adgre1	ENSMUSG00000004730	2.12387	1.47402	3.26082	0.00416057	0.362854	-2.19552
Fyb	ENSMUSG00000022148	0.575557	3.89823	3.11431	0.00576895	0.37726	-2.20887
1700017B05Rik	ENSMUSG00000032300	0.727686	4.0113	3.09139	0.00607002	0.377592	-2.20908
Spag5	ENSMUSG00000002055	-0.870339	2.90365	-3.0682	0.00639038	0.382583	-2.211
Dpp7	ENSMUSG00000026958	0.770958	4.42535	3.12614	0.00561917	0.376975	-2.2125
Tbxas1	ENSMUSG00000029925	1.26569	2.13496	3.07554	0.00628728	0.378968	-2.21301
Sirt2	ENSMUSG00000015149	0.430298	7.00062	3.21075	0.00465356	0.369869	-2.21415
Gm10134	ENSMUSG00000063611	1.77225	1.6617	3.15366	0.00528539	0.374672	-2.21609
Inpp5j	ENSMUSG00000034570	0.488853	5.46114	3.16257	0.00518157	0.374672	-2.22156
Gm43321	ENSMUSG00000106408	-1.62289	2.77178	-3.06314	0.00646235	0.385083	-2.22233
Mir5136	ENSMUSG00000093314	-1.08313	2.00554	-3.08165	0.00620258	0.37833	-2.22353
Syk	ENSMUSG00000021457	1.43457	1.63037	3.11728	0.00573099	0.376975	-2.22481
Mfsd5	ENSMUSG00000045665	0.566272	5.5637	3.16537	0.00514929	0.374672	-2.22662
Gm42463	ENSMUSG00000106032	-0.899217	2.53208	-3.05593	0.00656632	0.388814	-2.23746
Kank4	ENSMUSG00000035407	1.1212	1.98754	3.09218	0.00605945	0.377592	-2.2416
Aldh1a2	ENSMUSG00000013584	1.1942	2.35426	3.07964	0.00623034	0.37833	-2.24178
Arhgef28	ENSMUSG00000021662	-0.720951	5.05501	-3.13395	0.00552249	0.374672	-2.24678
Pibf1	ENSMUSG00000022064	-1.0236	3.23251	-3.05459	0.00658593	0.388814	-2.2505
Gm29055	ENSMUSG00000100768	-2.54986	1.49756	-3.2516	0.00424739	0.362854	-2.25321
Med29	ENSMUSG00000003444	-1.19303	2.03832	-3.10346	0.0059096	0.377592	-2.25541
Mrpl49	ENSMUSG00000007338	0.530152	5.14534	3.13385	0.00552371	0.374672	-2.25697
Tdrp	ENSMUSG00000050052	0.915478	2.79658	3.03773	0.00683624	0.389309	-2.2685
Nfyc	ENSMUSG00000032897	0.668	5.00308	3.11738	0.00572972	0.376975	-2.26997
Slc25a16	ENSMUSG00000071253	-1.5558	2.69624	-3.03321	0.00690487	0.389309	-2.27534
Slc1a6	ENSMUSG00000005357	0.952029	3.48906	3.04484	0.00672946	0.389309	-2.28491
C2cd5	ENSMUSG00000030279	-0.558233	5.31508	-3.11696	0.00573503	0.376975	-2.29742
Plod1	ENSMUSG00000019055	0.641245	4.48046	3.08229	0.00619391	0.37833	-2.29863
Pmp22	ENSMUSG00000018217	0.637367	4.67783	3.08691	0.00613075	0.378311	-2.31745
Kcnj10	ENSMUSG00000044708	0.511754	6.05592	3.13767	0.00547697	0.374672	-2.31894
Rny3	ENSMUSG00000064945	-1.0822	1.97494	-3.01271	0.00722466	0.392476	-2.3209
Ddah1	ENSMUSG00000028194	0.548387	7.41806	3.15423	0.00527877	0.374672	-2.34329
Sprtn	ENSMUSG00000031986	-1.36508	1.85154	-3.04345	0.00675023	0.389309	-2.34727
Gm42853	ENSMUSG00000107021	-0.948113	3.14761	-2.99523	0.00750873	0.395134	-2.35171
3110082I17Rik	ENSMUSG00000053553	-0.801638	3.99521	-3.03512	0.00687569	0.389309	-2.35232
Adra2a	ENSMUSG00000033717	0.976016	3.60829	2.99802	0.00746275	0.395134	-2.36549
Prxl2c	ENSMUSG00000021482	-1.98577	1.49785	-3.16333	0.00517276	0.374672	-2.36797
Nipsnap3b	ENSMUSG00000015247	-0.778237	3.155	-2.99375	0.00753328	0.395134	-2.36944
Tmem179b	ENSMUSG00000118346	0.890174	3.40073	2.98355	0.00770458	0.396513	-2.37361
Trp53inp1	ENSMUSG00000028211	0.897388	2.78217	2.97759	0.00780647	0.396513	-2.37717
Fam131a	ENSMUSG00000050821	-1.06842	5.96455	-3.1015	0.00593541	0.377592	-2.38903
Zfp354a	ENSMUSG00000020364	-1.00478	1.96713	-2.98529	0.00767517	0.396513	-2.39988
Itgb5	ENSMUSG00000022817	0.680851	4.61702	3.03779	0.00683531	0.389309	-2.40401
Rpp40	ENSMUSG00000021418	-0.784086	2.76934	-2.96014	0.008112	0.396513	-2.4132
Ilvbl	ENSMUSG00000032763	0.660537	4.56888	3.02769	0.00698955	0.389309	-2.41666
Sec13	ENSMUSG00000030298	-0.692387	4.58944	-3.02759	0.0069912	0.389309	-2.41879
Flna	ENSMUSG00000031328	0.589786	5.17395	3.05246	0.00661696	0.388845	-2.42049
Cit	ENSMUSG00000029516	0.501317	6.6433	3.09139	0.00607014	0.377592	-2.42768
Sft2d1	ENSMUSG00000073468	-1.64116	1.67533	-2.99557	0.00750313	0.395134	-2.4308
Kcne1l	ENSMUSG00000090122	0.805693	2.59649	2.94476	0.00839093	0.396513	-2.43379
Ms4a6d	ENSMUSG00000024679	1.39459	1.32908	2.99211	0.0075606	0.395134	-2.43837
Timm50	ENSMUSG00000003438	0.618528	4.49376	3.01028	0.00726351	0.392476	-2.4401
Ifitm1	ENSMUSG00000025491	1.18019	2.16813	2.95218	0.00825514	0.396513	-2.44095
Gm37531	ENSMUSG00000103696	1.09656	2.87874	2.93448	0.00858252	0.396513	-2.45211
Fam43b	ENSMUSG00000078235	0.623126	4.75907	3.01262	0.00722614	0.392476	-2.4524
Cenpw	ENSMUSG00000075266	-0.711801	3.26518	-2.95005	0.008294	0.396513	-2.45331
Sox11	ENSMUSG00000063632	0.556267	6.4168	3.0746	0.00630029	0.378968	-2.45816
Arhgap45	ENSMUSG00000035697	0.929724	3.17989	2.94861	0.00832024	0.396513	-2.4597
Robo1	ENSMUSG00000022883	-0.918057	3.28069	-2.93381	0.00859514	0.396513	-2.46617
Ecel1	ENSMUSG00000026247	2.43927	1.32461	3.00417	0.00736213	0.392811	-2.47128
Mgat3	ENSMUSG00000042428	-0.944375	4.33055	-2.9809	0.00774965	0.396513	-2.47344
Hps4	ENSMUSG00000042328	0.5738	4.22621	2.97366	0.00787423	0.396513	-2.47654
D16Ertd472e	ENSMUSG00000022864	-0.457648	5.1422	-3.03031	0.00694928	0.389309	-2.47689
Ppp1r14c	ENSMUSG00000040653	-0.993896	2.33604	-2.92219	0.00881709	0.396513	-2.47822
Pigu	ENSMUSG00000038383	-0.814321	3.13585	-2.92393	0.0087835	0.396513	-2.4793
Sde2	ENSMUSG00000038806	-0.511364	5.09257	-3.01461	0.00719451	0.392476	-2.48154
Gm50403	ENSMUSG00000117943	-1.34241	3.31575	-2.92382	0.00878569	0.396513	-2.49564
Mosmo	ENSMUSG00000046096	-0.730121	5.02882	-3.0082	0.00729694	0.392619	-2.50089
Lyn	ENSMUSG00000042228	0.71544	3.01828	2.9149	0.00895911	0.396513	-2.50307
Cab39	ENSMUSG00000036707	-0.592225	5.2	-3.01079	0.00725537	0.392476	-2.50442
Pex1	ENSMUSG00000005907	-0.822009	3.66101	-2.92553	0.00875278	0.396513	-2.51064
Zdhhc7	ENSMUSG00000031823	0.534852	4.46121	2.96548	0.00801733	0.396513	-2.51341
Apoe	ENSMUSG00000002985	0.588107	11.571	3.09583	0.00601062	0.377592	-2.52368
Nfxl1	ENSMUSG00000072889	-1.37534	1.99785	-2.91648	0.00892808	0.396513	-2.52369
Psat1	ENSMUSG00000024640	0.46104	6.48943	3.04806	0.0066818	0.389309	-2.52478
Bdnf	ENSMUSG00000048482	-0.733915	6.01474	-3.03336	0.00690256	0.389309	-2.5291
Il13ra1	ENSMUSG00000017057	1.39098	1.53319	2.97954	0.00777301	0.396513	-2.53067
Plin4	ENSMUSG00000002831	2.59904	2.0461	2.97896	0.00778281	0.396513	-2.53599
Lrp10	ENSMUSG00000022175	0.619544	4.3702	2.95702	0.00816794	0.396513	-2.53957
Psma1	ENSMUSG00000030751	-0.428936	6.11263	-3.02338	0.00705641	0.391232	-2.55128
Bcap29	ENSMUSG00000020650	-0.671693	4.37834	-2.93814	0.00851384	0.396513	-2.55972
Rab29	ENSMUSG00000026433	1.01272	3.34171	2.88567	0.00955109	0.40871	-2.56067
Eps15l1	ENSMUSG00000006276	-0.869977	3.4978	-2.89877	0.00928123	0.405323	-2.56605
Tnfrsf1a	ENSMUSG00000030341	0.79796	3.50744	2.89245	0.00941054	0.407246	-2.56845
Oasl2	ENSMUSG00000029561	-1.1054	2.26246	-2.86632	0.00996361	0.411858	-2.57248
Gm49677	ENSMUSG00000116867	-0.711417	4.50131	-2.95534	0.00819817	0.396513	-2.57478
Scg2	ENSMUSG00000050711	-0.742458	6.33009	-3.01625	0.00716852	0.392476	-2.5787
Bcl7a	ENSMUSG00000029438	-0.933376	4.87365	-2.95943	0.00812474	0.396513	-2.57947
Arid5a	ENSMUSG00000037447	-1.03642	2.24816	-2.86222	0.0100533	0.411858	-2.59336
Gyg	ENSMUSG00000019528	0.679865	4.45367	2.92826	0.00870053	0.396513	-2.59515
Grm4	ENSMUSG00000063239	0.794269	5.13461	2.95132	0.00827083	0.396513	-2.59565
C1ql2	ENSMUSG00000036907	-0.470075	7.67791	-3.03406	0.00689196	0.389309	-2.60038
Adamts8	ENSMUSG00000031994	-1.0712	2.05571	-2.86878	0.00991025	0.411858	-2.605
1110059G10Rik	ENSMUSG00000032551	-0.882118	3.61265	-2.87606	0.00975387	0.411858	-2.606
Cdk20	ENSMUSG00000021483	0.867336	3.20467	2.85241	0.0102708	0.411858	-2.60775
Acacb	ENSMUSG00000042010	1.82923	1.1836	3.00485	0.00735117	0.392811	-2.60792
Tbc1d32	ENSMUSG00000038122	-0.962343	2.82706	-2.84597	0.0104159	0.412497	-2.61002
Spi1	ENSMUSG00000002111	0.91453	1.7209	2.84811	0.0103675	0.411858	-2.6193
Lrrc3	ENSMUSG00000051652	1.1159	2.18084	2.84879	0.0103521	0.411858	-2.62105
Ankrd13a	ENSMUSG00000041870	0.521749	5.60352	2.97303	0.00788517	0.396513	-2.62142
Herc3	ENSMUSG00000029804	-0.904626	4.04544	-2.87723	0.00972894	0.411858	-2.62458
Mad2l1	ENSMUSG00000029910	-1.05894	1.62116	-2.86304	0.0100351	0.411858	-2.62853
2610021A01Rik	ENSMUSG00000091474	-1.23403	1.76093	-2.86112	0.0100775	0.411858	-2.63173
Arhgap22	ENSMUSG00000063506	1.00405	2.58567	2.83496	0.0106687	0.418607	-2.63219
Fam214a	ENSMUSG00000034858	-0.693341	4.33365	-2.90084	0.00923937	0.404881	-2.63473
Med7	ENSMUSG00000020397	0.68842	3.77278	2.8534	0.0102485	0.411858	-2.64309
Yipf4	ENSMUSG00000024072	-0.758137	3.87239	-2.86382	0.0100182	0.411858	-2.64791
Fgfr3	ENSMUSG00000054252	0.451829	6.38835	2.9827	0.00771902	0.396513	-2.64959
Vps50	ENSMUSG00000001376	-0.555641	4.8008	-2.91352	0.00898621	0.396513	-2.6563
B3gnt8	ENSMUSG00000059479	1.22423	1.43903	2.87216	0.00983729	0.411858	-2.65783
Plod3	ENSMUSG00000004846	0.523347	4.8478	2.9165	0.00892782	0.396513	-2.66517
Gm48532	ENSMUSG00000112020	-1.13195	2.0691	-2.83859	0.0105848	0.416597	-2.66634
Nup37	ENSMUSG00000035351	-0.971455	2.49286	-2.81562	0.0111272	0.426997	-2.66929
Vstm4	ENSMUSG00000050666	1.2474	1.63766	2.87036	0.00987613	0.411858	-2.6709
Itprid2	ENSMUSG00000027007	1.69662	1.90508	2.89194	0.00942108	0.407246	-2.67259
Mbd3	ENSMUSG00000035478	0.484201	5.81066	2.95196	0.00825924	0.396513	-2.67881
Zfp512b	ENSMUSG00000000823	-0.476459	5.1637	-2.93143	0.00864019	0.396513	-2.68341
Ankrd13b	ENSMUSG00000037907	0.532064	5.4486	2.93115	0.00864542	0.396513	-2.68897
Ddx52	ENSMUSG00000020677	-0.665692	4.47583	-2.88262	0.0096151	0.410073	-2.69011
Wdr47	ENSMUSG00000040389	0.423057	5.93223	2.9452	0.00838291	0.396513	-2.69031
Zfp277	ENSMUSG00000055917	-0.577246	4.12515	-2.85651	0.0101792	0.411858	-2.69657
Dok3	ENSMUSG00000035711	0.776624	3.35109	2.81016	0.01126	0.426997	-2.69667
Trpt1	ENSMUSG00000047656	-1.7282	1.31533	-2.91397	0.00897746	0.396513	-2.69875
Gpr17	ENSMUSG00000052229	0.911384	2.71407	2.79459	0.0116472	0.426997	-2.70409
Tma16	ENSMUSG00000025591	-0.778896	3.53793	-2.82015	0.0110183	0.426997	-2.71
Gjb6	ENSMUSG00000040055	0.533148	6.33787	2.95121	0.00827289	0.396513	-2.71117
Pld5	ENSMUSG00000055214	2.16159	1.04452	2.87331	0.00981278	0.411858	-2.71302
Gm15445	ENSMUSG00000085311	-1.12965	1.63387	-2.80989	0.0112667	0.426997	-2.71386
Mtap	ENSMUSG00000062937	0.75273	3.48465	2.8156	0.0111277	0.426997	-2.71686
Syt9	ENSMUSG00000062542	1.46797	2.00661	2.85352	0.0102458	0.411858	-2.71793
Egln3	ENSMUSG00000035105	1.19308	1.75019	2.80433	0.0114036	0.426997	-2.72232
Arglu1	ENSMUSG00000040459	-0.469985	7.44315	-2.96806	0.00797196	0.396513	-2.72486
Polr2k	ENSMUSG00000045996	-1.34684	1.87206	-2.79978	0.0115168	0.426997	-2.72805
Gm43667	ENSMUSG00000105135	-1.7024	1.32366	-2.92115	0.00883722	0.396513	-2.72864
Ttc30b	ENSMUSG00000075273	-1.21116	1.61735	-2.80732	0.0113297	0.426997	-2.73098
Cox6a2	ENSMUSG00000030785	0.695063	4.37983	2.84978	0.0103298	0.411858	-2.73773
Gm37706	ENSMUSG00000103646	-1.01474	2.56107	-2.77086	0.012262	0.434212	-2.74018
Ctss	ENSMUSG00000038642	0.576288	7.00962	2.9586	0.00813958	0.396513	-2.741
A730017L22Rik	ENSMUSG00000085566	-1.44802	1.95071	-2.79804	0.0115604	0.426997	-2.74573
Iws1	ENSMUSG00000024384	-0.606002	4.70151	-2.84896	0.0103482	0.411858	-2.75306
Plxdc2	ENSMUSG00000026748	0.727063	4.42974	2.84139	0.0105204	0.415346	-2.76383
Uap1l1	ENSMUSG00000026956	0.716262	3.68964	2.7972	0.0115813	0.426997	-2.76454
Selenop	ENSMUSG00000064373	0.517049	6.66096	2.93252	0.00861954	0.396513	-2.76863
Ctsh	ENSMUSG00000032359	0.644859	4.70033	2.86735	0.00994134	0.411858	-2.77108
Kcnd2	ENSMUSG00000060882	-0.491284	7.2063	-2.93972	0.00848432	0.396513	-2.77211
Wdr55	ENSMUSG00000042660	-0.766625	3.04784	-2.76602	0.012391	0.434212	-2.77307
Gpc4	ENSMUSG00000031119	-1.16259	2.63649	-2.74565	0.0129488	0.441367	-2.78121
Tyw1	ENSMUSG00000056310	0.748712	3.46463	2.76475	0.0124251	0.434212	-2.78275
S100a4	ENSMUSG00000001020	0.65956	3.90307	2.81413	0.0111632	0.426997	-2.78341
Dbi	ENSMUSG00000026385	0.49433	9.54032	2.95895	0.0081332	0.396513	-2.78764
Plcb1	ENSMUSG00000051177	-0.522621	7.90416	-2.94198	0.00844228	0.396513	-2.78957
Fgfbp3	ENSMUSG00000047632	-0.986478	2.4206	-2.73836	0.0131543	0.441898	-2.79294
Syndig1l	ENSMUSG00000071234	0.811478	2.88421	2.74281	0.0130286	0.441367	-2.79348
Pfkfb3	ENSMUSG00000026773	0.51653	5.74602	2.89405	0.00937773	0.407246	-2.79636
Cttnbp2	ENSMUSG00000000416	-0.476134	7.24242	-2.9293	0.00868058	0.396513	-2.79701
Gm37928	ENSMUSG00000104362	-0.850873	2.90327	-2.74697	0.012912	0.441367	-2.798
Etaa1	ENSMUSG00000016984	-1.23899	2.21011	-2.7421	0.0130486	0.441367	-2.79853
1110003F10Rik	ENSMUSG00000106291	0.831968	3.0486	2.74768	0.0128923	0.441367	-2.80081
Cnpy2	ENSMUSG00000025381	0.512206	5.81758	2.88811	0.0095004	0.407909	-2.8057
Tspan4	ENSMUSG00000025511	0.588934	3.43805	2.77031	0.0122764	0.434212	-2.80768
Zfp280c	ENSMUSG00000036916	-1.1971	1.65617	-2.75274	0.0127519	0.441367	-2.80868
Wdfy4	ENSMUSG00000051506	1.09533	1.29335	2.74972	0.0128355	0.441367	-2.81335
Tmem176b	ENSMUSG00000029810	0.616938	6.28697	2.90471	0.00916139	0.402848	-2.81458
Anxa3	ENSMUSG00000029484	0.688856	3.69694	2.77394	0.0121803	0.434212	-2.82294
Srsf4	ENSMUSG00000028911	-0.982951	3.6814	-2.74847	0.0128703	0.441367	-2.82702
Trim59	ENSMUSG00000034317	-1.30854	2.69339	-2.7194	0.0137032	0.444251	-2.82852
Rnf135	ENSMUSG00000020707	1.05532	2.48232	2.71745	0.0137609	0.444251	-2.82885
Mrpl27	ENSMUSG00000024414	-0.899942	3.66325	-2.77024	0.0122783	0.434212	-2.8294
Gatb	ENSMUSG00000028085	-0.638885	3.28567	-2.73514	0.0132461	0.441898	-2.83143
Slc35d1	ENSMUSG00000028521	0.606809	4.24779	2.79215	0.011709	0.426997	-2.83219
Sbno2	ENSMUSG00000035673	0.543035	3.99821	2.79436	0.0116529	0.426997	-2.83439
Stau2	ENSMUSG00000025920	-0.43565	6.27078	-2.89008	0.00945953	0.407527	-2.8355
Zbtb10	ENSMUSG00000069114	-0.994773	2.43054	-2.70417	0.0141598	0.448055	-2.85078
Pla2g4e	ENSMUSG00000050211	-1.23998	1.45501	-2.71051	0.0139679	0.446294	-2.85129
Gtf2b	ENSMUSG00000028271	-0.662962	3.90008	-2.76463	0.0124284	0.434212	-2.85239
Ifit1	ENSMUSG00000034459	-1.13832	1.78748	-2.70609	0.0141016	0.447322	-2.85351
Usp8	ENSMUSG00000027363	-0.50588	5.60206	-2.85395	0.0102362	0.411858	-2.85889
Arhgap18	ENSMUSG00000039031	1.15927	2.38001	2.69986	0.0142916	0.448333	-2.86195
Rev3l	ENSMUSG00000019841	-0.817172	3.79302	-2.73302	0.0133068	0.441898	-2.872
Trmt10a	ENSMUSG00000004127	-0.537821	3.85009	-2.76672	0.0123723	0.434212	-2.87205
Dazl	ENSMUSG00000010592	-1.0226	1.92906	-2.70831	0.0140342	0.446294	-2.87381
Rmdn2	ENSMUSG00000036368	-1.11568	2.07784	-2.69849	0.0143338	0.448333	-2.87564
Tubgcp6	ENSMUSG00000051786	0.611584	4.21599	2.7601	0.0125508	0.43729	-2.87879
Llgl1	ENSMUSG00000020536	-0.57431	5.23092	-2.82788	0.0108344	0.423138	-2.879
Palmd	ENSMUSG00000033377	-0.658445	4.5886	-2.79431	0.0116542	0.426997	-2.88006
Tmem242	ENSMUSG00000004945	0.553062	6.48887	2.87328	0.00981326	0.411858	-2.88244
Mbip	ENSMUSG00000021028	-1.05891	2.47421	-2.68436	0.0147755	0.450111	-2.88404
Gm11510	ENSMUSG00000084411	0.730281	3.1397	2.70931	0.0140041	0.446294	-2.88615
Hpgds	ENSMUSG00000029919	0.669794	3.24729	2.72611	0.0135065	0.444251	-2.88691
Tmem140	ENSMUSG00000057137	1.57813	1.29284	2.73406	0.013277	0.441898	-2.88829
Mrpl22	ENSMUSG00000020514	0.713732	3.63444	2.71944	0.0137021	0.444251	-2.88861
Gprin2	ENSMUSG00000071531	1.72568	1.95772	2.72784	0.0134562	0.444251	-2.89083
Retreg3	ENSMUSG00000017802	-1.49718	2.32067	-2.68777	0.0146679	0.44855	-2.89334
Zfp703	ENSMUSG00000085795	0.536303	4.92589	2.801	0.0114862	0.426997	-2.89635
Zfp770	ENSMUSG00000040321	-0.762095	3.24273	-2.69912	0.0143145	0.448333	-2.89644
Cacna2d3	ENSMUSG00000021991	-0.557736	5.08302	-2.80658	0.011348	0.426997	-2.89647
Gm44847	ENSMUSG00000108890	-0.859223	3.03372	-2.70289	0.0141989	0.448178	-2.8976
Tcirg1	ENSMUSG00000001750	0.719323	3.56165	2.7206	0.0136678	0.444251	-2.90223
Slc25a37	ENSMUSG00000034248	0.555703	4.96596	2.80188	0.0114645	0.426997	-2.90411
Sgtb	ENSMUSG00000042743	-0.815293	5.53377	-2.8272	0.0108506	0.423138	-2.91256
Ang	ENSMUSG00000072115	1.32653	1.66758	2.6924	0.0145228	0.44855	-2.91839
Pdzd11	ENSMUSG00000015668	0.559026	4.07843	2.73712	0.0131894	0.441898	-2.92267
Fbn2	ENSMUSG00000024598	0.880483	2.52732	2.66061	0.0155473	0.455244	-2.92337
Lactb2	ENSMUSG00000025937	-0.79282	2.64775	-2.66744	0.0153217	0.455244	-2.92338
Clcn7	ENSMUSG00000036636	0.54504	4.97153	2.78719	0.0118356	0.429995	-2.92938
Ube2g1	ENSMUSG00000020794	-0.635311	4.54646	-2.74357	0.0130072	0.441367	-2.94161
Gm38115	ENSMUSG00000102930	-0.979769	1.89976	-2.64964	0.0159167	0.456113	-2.94198
Pex3	ENSMUSG00000019809	-0.684148	4.04857	-2.71785	0.013749	0.444251	-2.94351
Setdb1	ENSMUSG00000015697	-0.989114	2.84427	-2.65993	0.01557	0.455244	-2.9459
Frmpd1	ENSMUSG00000035615	0.751883	3.19808	2.6666	0.0153492	0.455244	-2.94724
Fnip2	ENSMUSG00000061175	0.520796	4.58827	2.76475	0.0124251	0.434212	-2.94755
Zfp719	ENSMUSG00000030469	0.723257	3.55002	2.68085	0.0148875	0.45166	-2.9576
Pygl	ENSMUSG00000021069	0.850003	2.06319	2.64038	0.016235	0.459896	-2.95837
Hdac10	ENSMUSG00000062906	-0.684491	3.43495	-2.68392	0.0147896	0.450111	-2.95895
Gm2011	ENSMUSG00000107741	-0.852355	2.20736	-2.63227	0.0165187	0.459896	-2.97098
Qtrt2	ENSMUSG00000022704	-1.60963	1.20374	-2.74592	0.0129412	0.441367	-2.97375
Rps4l	ENSMUSG00000063171	0.525441	4.83438	2.76751	0.0123512	0.434212	-2.97524
1500026H17Rik	ENSMUSG00000097383	-1.38405	1.06018	-2.66079	0.0155416	0.455244	-2.97551
Eif4a2	ENSMUSG00000022884	-0.914711	5.72376	-2.79761	0.0115712	0.426997	-2.9774
Mrps33	ENSMUSG00000029918	-0.880377	3.30555	-2.64536	0.016063	0.458246	-2.97866
Vars	ENSMUSG00000007029	0.554013	3.84624	2.68891	0.014632	0.44855	-2.98707
Bace2	ENSMUSG00000040605	0.992941	1.76834	2.62525	0.0167679	0.459896	-2.98759
Gm38077	ENSMUSG00000104344	-1.23796	2.86585	-2.63648	0.0163707	0.459896	-2.99342
Sdccag8	ENSMUSG00000026504	0.515333	4.25646	2.71462	0.013845	0.444715	-2.99507
Tmem200a	ENSMUSG00000049420	0.647461	3.3688	2.65158	0.0158509	0.455248	-2.99723
Fhit	ENSMUSG00000060579	1.28551	1.57632	2.65705	0.0156664	0.455244	-2.99759
Ifi27l2a	ENSMUSG00000079017	1.76159	1.16367	2.65457	0.0157498	0.455244	-3.00138
Gm26982	ENSMUSG00000097994	-0.876832	2.45222	-2.6114	0.0172702	0.459896	-3.00448
Ksr2	ENSMUSG00000061578	-0.466184	5.52452	-2.77513	0.0121491	0.434212	-3.00451
Miga2	ENSMUSG00000026858	0.501294	5.75407	2.78383	0.0119221	0.431153	-3.00963
B230303O12Rik	ENSMUSG00000106547	-1.64206	1.44162	-2.66843	0.0152892	0.455244	-3.0101
Adck1	ENSMUSG00000021044	0.596997	4.23755	2.68999	0.0145981	0.44855	-3.01206
Atp8b2	ENSMUSG00000060671	-1.31706	1.78596	-2.63613	0.0163829	0.459896	-3.01283
Bcat1	ENSMUSG00000030268	0.470256	5.75746	2.78333	0.0119351	0.431153	-3.01331
Samd14	ENSMUSG00000047181	0.792674	4.27589	2.69767	0.0143592	0.448333	-3.01338
Ube2j1	ENSMUSG00000028277	0.450405	6.16966	2.79986	0.0115146	0.426997	-3.01392
Ipo8	ENSMUSG00000040029	0.56038	4.94566	2.72429	0.0135595	0.444251	-3.0161
AI413582	ENSMUSG00000062753	0.499196	6.28821	2.80152	0.0114734	0.426997	-3.01903
Nfam1	ENSMUSG00000058099	0.878727	2.12414	2.61139	0.0172705	0.459896	-3.01936
Prkaa2	ENSMUSG00000028518	-0.814929	3.50035	-2.63245	0.0165123	0.459896	-3.02152
Nfs1	ENSMUSG00000027618	-0.619592	4.3227	-2.68822	0.0146535	0.44855	-3.0274
Cd93	ENSMUSG00000027435	0.607993	3.60967	2.65224	0.0158284	0.455248	-3.03091
Ccl3	ENSMUSG00000000982	0.964176	1.7542	2.61023	0.0173134	0.459896	-3.033
Csdc2	ENSMUSG00000042109	-0.527767	4.39122	-2.69701	0.0143796	0.448333	-3.03617
Fxyd5	ENSMUSG00000009687	0.764957	3.40159	2.62176	0.0168931	0.459896	-3.03822
Capg	ENSMUSG00000056737	1.02888	1.80757	2.59024	0.0180655	0.459896	-3.03892
Scmh1	ENSMUSG00000000085	0.461895	5.78663	2.77034	0.0122757	0.434212	-3.0391
Gm20371	ENSMUSG00000108264	-0.598042	5.13987	-2.73982	0.0131129	0.441898	-3.04487
Luc7l2	ENSMUSG00000029823	-0.495784	7.3048	-2.80889	0.0112911	0.426997	-3.04597
Ift27	ENSMUSG00000016637	0.695289	3.37379	2.61659	0.0170804	0.459896	-3.04761
A930004D18Rik	ENSMUSG00000054057	1.73395	1.37816	2.66429	0.0154254	0.455244	-3.04789
Hacd4	ENSMUSG00000028497	0.976508	1.63343	2.59097	0.0180373	0.459896	-3.04909
Sh3glb1	ENSMUSG00000037062	0.371728	6.76043	2.79173	0.0117196	0.426997	-3.05496
Fdxacb1	ENSMUSG00000037845	-1.00546	1.90336	-2.58042	0.0184462	0.459896	-3.05508
Smoc1	ENSMUSG00000021136	0.878839	2.66161	2.59028	0.0180639	0.459896	-3.05836
Litaf	ENSMUSG00000022500	0.611378	3.93833	2.65512	0.0157313	0.455244	-3.05846
Rnaseh2c	ENSMUSG00000024925	0.60639	5.04247	2.71514	0.0138294	0.444715	-3.06537
Gm43794	ENSMUSG00000106772	-1.06566	2.22338	-2.57678	0.018589	0.459896	-3.06727
Blnk	ENSMUSG00000061132	0.869928	1.95036	2.57307	0.018736	0.459896	-3.06792
Slc35b3	ENSMUSG00000021432	-0.674033	2.94021	-2.59336	0.017946	0.459896	-3.06936
Wdr11	ENSMUSG00000042055	-0.749351	3.60349	-2.61997	0.0169578	0.459896	-3.07508
C130051F05Rik	ENSMUSG00000114605	-0.855916	2.48066	-2.58006	0.01846	0.459896	-3.07658
Gm47592	ENSMUSG00000112015	-0.697332	3.87684	-2.65677	0.0156758	0.455244	-3.07811
Cd52	ENSMUSG00000000682	0.81474	2.84732	2.62528	0.0167669	0.459896	-3.07835
Gm49768	ENSMUSG00000115220	-0.95465	2.3724	-2.5731	0.0187346	0.459896	-3.0812
Mylip	ENSMUSG00000038175	-1.06898	2.34021	-2.56446	0.0190811	0.459896	-3.08139
Usp37	ENSMUSG00000033364	-0.691602	3.72805	-2.61915	0.0169874	0.459896	-3.0836
Irf7	ENSMUSG00000025498	-1.11552	1.37551	-2.58248	0.0183654	0.459896	-3.08429
5830448L01Rik	ENSMUSG00000115007	-1.11203	1.7966	-2.57491	0.018663	0.459896	-3.08617
Cd84	ENSMUSG00000038147	0.887786	2.49446	2.59286	0.0179652	0.459896	-3.08642
Fam120c	ENSMUSG00000025262	-0.999942	2.28471	-2.5622	0.0191727	0.459896	-3.08701
Gm48822	ENSMUSG00000110895	-0.923969	2.137	-2.56158	0.0191975	0.459896	-3.08779
Psd2	ENSMUSG00000024347	-0.717548	3.89416	-2.62587	0.0167459	0.459896	-3.08887
Pdpn	ENSMUSG00000028583	0.834557	5.04686	2.71203	0.0139224	0.446078	-3.09283
Plxnc1	ENSMUSG00000074785	0.642224	3.68703	2.60633	0.0174579	0.459896	-3.0943
Sbds	ENSMUSG00000025337	-0.70413	4.86185	-2.67841	0.0149655	0.452229	-3.09618
Ngb	ENSMUSG00000021032	1.86572	1.53838	2.5681	0.0189344	0.459896	-3.09676
Adnp2	ENSMUSG00000053950	-1.08449	2.02562	-2.55977	0.0192714	0.459896	-3.09681
Zfp1	ENSMUSG00000055835	-0.852289	3.23851	-2.58207	0.0183815	0.459896	-3.09701
Rad9b	ENSMUSG00000038569	1.20375	1.7573	2.56129	0.0192097	0.459896	-3.10472
Ctnnal1	ENSMUSG00000038816	-0.7666	3.79093	-2.61337	0.017198	0.459896	-3.10487
Rp2	ENSMUSG00000060090	1.14983	1.81448	2.57963	0.0184771	0.459896	-3.10522
Haus2	ENSMUSG00000027285	-0.660538	3.4436	-2.59515	0.0178779	0.459896	-3.10963
Myo1c	ENSMUSG00000017774	0.792633	2.94134	2.56093	0.0192242	0.459896	-3.11065
Kif9	ENSMUSG00000032489	1.03266	2.41058	2.54632	0.0198276	0.461815	-3.11106
4931406C07Rik	ENSMUSG00000031938	-0.637412	3.42353	-2.60364	0.0175579	0.459896	-3.11122
Sardh	ENSMUSG00000009614	0.632373	3.0757	2.57511	0.0186552	0.459896	-3.11174
Agtrap	ENSMUSG00000029007	0.730436	3.10751	2.57324	0.0187294	0.459896	-3.11438
Gm38192	ENSMUSG00000102305	0.770966	3.11503	2.57008	0.0188549	0.459896	-3.1214
Slc12a6	ENSMUSG00000027130	-0.602049	4.53368	-2.65369	0.0157793	0.455244	-3.12169
Mkx	ENSMUSG00000061013	-0.952913	2.74156	-2.55701	0.0193843	0.459896	-3.12199
Arl14ep	ENSMUSG00000027122	-0.559476	4.37759	-2.64737	0.0159943	0.457308	-3.12806
Gm21781	ENSMUSG00000095123	-1.01555	1.92105	-2.53399	0.0203509	0.461815	-3.13053
Rbm43	ENSMUSG00000036249	0.940458	2.82288	2.54492	0.0198864	0.461815	-3.13523
Gstm6	ENSMUSG00000068762	0.639895	3.43606	2.58382	0.0183136	0.459896	-3.13581
Cdh7	ENSMUSG00000026312	0.64001	4.35201	2.64341	0.01613	0.45913	-3.14139
Gm44676	ENSMUSG00000109217	-2.63566	0.677616	-2.61562	0.0171157	0.459896	-3.14248
9430038I01Rik	ENSMUSG00000040139	-0.846883	2.22538	-2.53461	0.020324	0.461815	-3.14344
Lipt1	ENSMUSG00000037216	0.833216	2.74769	2.53475	0.0203182	0.461815	-3.14529
Plin2	ENSMUSG00000028494	0.896661	2.79586	2.53345	0.0203738	0.461815	-3.14647
Vip	ENSMUSG00000019772	0.819565	3.57334	2.56616	0.0190123	0.459896	-3.14663
Gng4	ENSMUSG00000021303	0.773506	4.73566	2.65701	0.0156676	0.455244	-3.14681
Slc39a2	ENSMUSG00000072572	0.758891	3.35993	2.55426	0.0194973	0.460716	-3.14757
Phf23	ENSMUSG00000018572	0.444271	6.10262	2.72668	0.0134899	0.444251	-3.14759
1700029J07Rik	ENSMUSG00000071103	0.790821	2.93625	2.53957	0.0201123	0.461815	-3.15197
Snord104	ENSMUSG00000065126	0.587988	3.955	2.59626	0.0178358	0.459896	-3.15344
Slc31a1	ENSMUSG00000066150	0.926699	4.11131	2.5941	0.0179178	0.459896	-3.15787
2310015A10Rik	ENSMUSG00000097729	0.830643	2.96749	2.52314	0.0208217	0.46369	-3.1599
Wdr53	ENSMUSG00000022787	0.605822	3.55367	2.56272	0.0191513	0.459896	-3.16135
Actl6b	ENSMUSG00000029712	-0.434733	7.21662	-2.74795	0.0128847	0.441367	-3.16221
Cwc27	ENSMUSG00000021715	-0.657427	3.63682	-2.58147	0.0184051	0.459896	-3.16299
D630030B08Rik	ENSMUSG00000106837	-1.30498	1.28916	-2.5331	0.0203891	0.461815	-3.16436
Tdrkh	ENSMUSG00000041912	-0.557641	4.14773	-2.61979	0.0169641	0.459896	-3.16489
Gh	ENSMUSG00000020713	2.53446	1.04418	2.56468	0.0190719	0.459896	-3.16749
Ptn	ENSMUSG00000029838	-0.560691	6.64007	-2.73524	0.0132432	0.441898	-3.16993
Prr3	ENSMUSG00000038500	-0.732108	3.24052	-2.53429	0.0203377	0.461815	-3.17092
Slc7a14	ENSMUSG00000069072	-0.519088	6.34476	-2.7204	0.0136736	0.444251	-3.17098
Ifit3	ENSMUSG00000074896	-0.946557	3.20119	-2.57026	0.0188479	0.459896	-3.17514
Chmp3	ENSMUSG00000053119	-0.465188	6.36542	-2.71795	0.0137461	0.444251	-3.17626
Kdm3b	ENSMUSG00000038773	-0.921621	2.74184	-2.51544	0.0211625	0.46369	-3.17857
Creb5	ENSMUSG00000053007	-0.63198	3.29493	-2.57479	0.0186678	0.459896	-3.18158
Zbtb8os	ENSMUSG00000057572	0.487234	4.24712	2.60299	0.0175822	0.459896	-3.18868
Khnyn	ENSMUSG00000047153	0.835556	2.56022	2.50912	0.0214456	0.46369	-3.18902
Gm36963	ENSMUSG00000103932	-0.660337	3.78438	-2.58355	0.0183241	0.459896	-3.19006
Ppp1r14a	ENSMUSG00000037166	-0.760791	3.30156	-2.54266	0.0199815	0.461815	-3.19399
Thumpd3	ENSMUSG00000030264	-0.776735	3.52469	-2.56037	0.0192468	0.459896	-3.19562
Coro7	ENSMUSG00000039637	-0.471074	4.81368	-2.63353	0.0164741	0.459896	-3.1969
Stra6	ENSMUSG00000032327	0.96796	3.16606	2.51444	0.0212069	0.46369	-3.19868
Tecpr2	ENSMUSG00000021275	-0.642661	4.47876	-2.60654	0.01745	0.459896	-3.2019
Rac2	ENSMUSG00000033220	0.747653	2.99877	2.52531	0.020727	0.46369	-3.20262
Esco1	ENSMUSG00000024293	-1.01329	2.24815	-2.48779	0.0224287	0.46369	-3.20317
Pkmyt1	ENSMUSG00000023908	0.967192	2.47306	2.50274	0.0217353	0.46369	-3.20429
Sgf29	ENSMUSG00000030714	0.578777	3.44384	2.54322	0.0199579	0.461815	-3.20747
Foxk1	ENSMUSG00000056493	-0.9337	3.60193	-2.55747	0.0193656	0.459896	-3.20975
Gm47113	ENSMUSG00000111465	-1.38018	1.14782	-2.49676	0.0220106	0.46369	-3.21459
Gm42656	ENSMUSG00000106841	-0.750872	3.35371	-2.56118	0.0192139	0.459896	-3.215
Nbl1	ENSMUSG00000041120	0.405339	5.26424	2.66336	0.0154561	0.455244	-3.21623
Rrp15	ENSMUSG00000001305	-0.97283	2.03507	-2.47666	0.0229583	0.46369	-3.2212
Plk5	ENSMUSG00000035486	-0.670259	4.79074	-2.62883	0.0166402	0.459896	-3.2239
Gm15513	ENSMUSG00000086291	-0.758221	2.53007	-2.4907	0.0222923	0.46369	-3.22449
Polr1e	ENSMUSG00000028318	0.9414	2.20033	2.47307	0.0231318	0.46369	-3.22558
Snrnp40	ENSMUSG00000074088	-0.528751	4.01369	-2.57218	0.0187714	0.459896	-3.22618
Gngt2	ENSMUSG00000038811	0.776572	2.81323	2.50515	0.0216256	0.46369	-3.23091
Gm43663	ENSMUSG00000105578	-1.2502	1.67916	-2.47563	0.0230082	0.46369	-3.23542
Atp11a	ENSMUSG00000031441	0.518198	4.75865	2.61611	0.0170977	0.459896	-3.23929
Akap6	ENSMUSG00000061603	-0.367821	6.61552	-2.69375	0.0144806	0.44855	-3.24185
Shroom3	ENSMUSG00000029381	1.40976	1.50924	2.4889	0.0223768	0.46369	-3.24294
B230369F24Rik	ENSMUSG00000086350	-1.01784	1.43028	-2.46903	0.0233284	0.46369	-3.25018
Prkg1	ENSMUSG00000052920	-0.728649	2.68004	-2.4785	0.0228699	0.46369	-3.25024
P3h1	ENSMUSG00000028641	0.817357	2.90608	2.47323	0.023124	0.46369	-3.25103
Ryr1	ENSMUSG00000030592	-0.700433	3.39561	-2.50215	0.0217627	0.46369	-3.25341
Gm37390	ENSMUSG00000103123	-0.855577	1.99874	-2.4612	0.0237135	0.464379	-3.2544
Fnbp4	ENSMUSG00000008200	-0.628033	4.40133	-2.58684	0.0181962	0.459896	-3.25662
Lrrc4c	ENSMUSG00000050587	-0.715276	6.85202	-2.69224	0.0145278	0.44855	-3.25764
Tmx3	ENSMUSG00000024614	-0.529245	5.05616	-2.6186	0.0170073	0.459896	-3.25814
Tufm	ENSMUSG00000073838	0.738365	3.26406	2.49363	0.0221555	0.46369	-3.26086
Gm42715	ENSMUSG00000107023	-0.582836	3.38845	-2.5258	0.0207054	0.46369	-3.26156
Ifit3b	ENSMUSG00000062488	-0.885108	1.85681	-2.45406	0.0240703	0.465433	-3.26172
Gadd45b	ENSMUSG00000015312	1.03194	2.31885	2.45068	0.0242408	0.465433	-3.263
Nckap1l	ENSMUSG00000022488	0.662577	3.11484	2.50507	0.0216294	0.46369	-3.26316
Creg2	ENSMUSG00000050967	-0.720923	5.19582	-2.61713	0.0170607	0.459896	-3.2686
Plxnb1	ENSMUSG00000053646	0.597772	6.10431	2.66602	0.0153682	0.455244	-3.26979
Gm4953	ENSMUSG00000061992	0.821869	2.72584	2.461	0.0237238	0.464379	-3.27827
Gm44799	ENSMUSG00000109095	-0.556947	5.01208	-2.60248	0.0176014	0.459896	-3.28152
Tln1	ENSMUSG00000028465	0.44006	6.50387	2.6704	0.0152247	0.455244	-3.2827
Fbxo27	ENSMUSG00000037463	-1.26746	1.43867	-2.48903	0.0223705	0.46369	-3.28441
Fcgr2b	ENSMUSG00000026656	1.0033	1.61539	2.43411	0.0250932	0.472012	-3.28591
Mgp	ENSMUSG00000030218	0.608322	5.21145	2.60311	0.0175777	0.459896	-3.28611
Cxcl14	ENSMUSG00000021508	0.441863	6.04714	2.65692	0.0156707	0.455244	-3.28709
C1ql1	ENSMUSG00000045532	0.670936	2.8207	2.46916	0.0233222	0.46369	-3.29012
Tmem115	ENSMUSG00000010045	0.876537	3.59956	2.46994	0.0232839	0.46369	-3.29096
Gm27029	ENSMUSG00000097239	0.767677	2.49589	2.44297	0.0246341	0.469265	-3.29373
Adcy4	ENSMUSG00000022220	0.938864	1.9228	2.43201	0.0252033	0.472012	-3.29481
Neurod6	ENSMUSG00000037984	-0.419651	8.00279	-2.6926	0.0145165	0.44855	-3.29564
Gm47121	ENSMUSG00000111434	-0.921169	1.91881	-2.43007	0.0253052	0.472012	-3.29704
Hsp90b1	ENSMUSG00000020048	-0.500718	7.26121	-2.67549	0.0150595	0.453994	-3.29776
B4galt4	ENSMUSG00000022793	-0.580554	3.94623	-2.52022	0.0209503	0.46369	-3.29908
Pbxip1	ENSMUSG00000042613	0.461669	7.19281	2.6801	0.0149113	0.45166	-3.29917
Osbp	ENSMUSG00000024687	-0.843547	2.37158	-2.42727	0.0254535	0.472465	-3.30203
Dmrtc1a	ENSMUSG00000031323	0.726751	3.48492	2.49643	0.0220256	0.46369	-3.30248
AI593442	ENSMUSG00000078307	-0.479244	6.56672	-2.66182	0.0155073	0.455244	-3.30259
Dpagt1	ENSMUSG00000032123	0.575121	3.81699	2.51024	0.0213952	0.46369	-3.30276
Timm17b	ENSMUSG00000031158	0.551782	4.85813	2.58153	0.0184028	0.459896	-3.30601
Gphn	ENSMUSG00000047454	-0.703081	4.5733	-2.56541	0.0190425	0.459896	-3.30614
Cth	ENSMUSG00000028179	-1.82214	1.20956	-2.46781	0.023388	0.46369	-3.30866
Rnf13	ENSMUSG00000036503	-0.470092	4.95056	-2.58861	0.0181279	0.459896	-3.30904
Bicdl1	ENSMUSG00000041609	-0.741297	3.48449	-2.4873	0.0224521	0.46369	-3.31072
Ndfip2	ENSMUSG00000053253	-0.640379	5.27458	-2.60132	0.0176447	0.459896	-3.31181
Myt1	ENSMUSG00000010505	0.626397	3.82656	2.50347	0.0217021	0.46369	-3.31317
A2m	ENSMUSG00000030111	1.52214	1.7667	2.44986	0.0242822	0.465433	-3.3132
Rgcc	ENSMUSG00000022018	-0.621555	2.98144	-2.45184	0.0241823	0.465433	-3.31349
Cpped1	ENSMUSG00000065979	-1.25942	2.34697	-2.4149	0.0261166	0.477967	-3.31559
Ptpn11	ENSMUSG00000043733	-0.498944	6.02627	-2.63102	0.0165627	0.459896	-3.31786
Nrn1	ENSMUSG00000039114	-0.957541	6.09543	-2.63707	0.0163501	0.459896	-3.31907
Gm42608	ENSMUSG00000106651	-2.1868	0.679449	-2.48231	0.022688	0.46369	-3.32039
Neb	ENSMUSG00000026950	1.09453	1.62415	2.42099	0.025788	0.477267	-3.32346
Phf10	ENSMUSG00000023883	-0.579584	4.39837	-2.53933	0.0201226	0.461815	-3.32673
Bmp7	ENSMUSG00000008999	1.3438	2.42846	2.40709	0.026544	0.478175	-3.32727
Gucy1b1	ENSMUSG00000028005	-0.504966	5.61081	-2.61288	0.0172159	0.459896	-3.33048
Rwdd1	ENSMUSG00000019782	-0.988277	3.97084	-2.5238	0.0207931	0.46369	-3.33429
Tdrd7	ENSMUSG00000035517	-1.43984	1.98672	-2.40237	0.026805	0.478175	-3.33444
Gm37954	ENSMUSG00000104060	-1.14899	1.70226	-2.40257	0.0267941	0.478175	-3.33448
Slc13a5	ENSMUSG00000020805	1.27219	1.9699	2.40341	0.0267475	0.478175	-3.33458
Hat1	ENSMUSG00000027018	-0.743051	3.29915	-2.44372	0.0245957	0.469265	-3.33567
Snip1	ENSMUSG00000050213	-0.80103	2.49476	-2.40356	0.0267392	0.478175	-3.33791
Nadk2	ENSMUSG00000022253	-0.812911	2.5534	-2.41621	0.0260456	0.477967	-3.33951
Ly86	ENSMUSG00000021423	1.03762	1.71664	2.39861	0.0270151	0.478175	-3.34025
Foxn2	ENSMUSG00000034998	-0.705294	3.73411	-2.48201	0.0227023	0.46369	-3.34066
Cox7a1	ENSMUSG00000074218	0.881435	2.38096	2.39999	0.0269378	0.478175	-3.34077
Fbh1	ENSMUSG00000058594	0.606182	3.78347	2.47879	0.0228562	0.46369	-3.34517
Mat2b	ENSMUSG00000042032	-0.47516	5.09307	-2.57422	0.0186904	0.459896	-3.34685
Ppp2r5c	ENSMUSG00000017843	-0.328856	7.30907	-2.65419	0.0157625	0.455244	-3.35084
Fgf5	ENSMUSG00000029337	-1.08886	1.73122	-2.39232	0.0273699	0.478175	-3.35255
Fermt3	ENSMUSG00000024965	1.02233	1.87873	2.38954	0.0275275	0.478175	-3.35385
Bmper	ENSMUSG00000031963	0.950753	1.68334	2.39199	0.0273884	0.478175	-3.35482
Ltbp3	ENSMUSG00000024940	0.573433	4.18125	2.51181	0.0213249	0.46369	-3.35692
Ears2	ENSMUSG00000030871	-1.11047	2.08655	-2.3894	0.0275357	0.478175	-3.3602
Amigo2	ENSMUSG00000048218	0.523483	5.38736	2.59224	0.017989	0.459896	-3.36097
Gper1	ENSMUSG00000053647	0.795274	2.5969	2.40825	0.0264802	0.478175	-3.36139
Tmem38b	ENSMUSG00000028420	-1.06097	1.7697	-2.38407	0.027841	0.479313	-3.36483
B230209E15Rik	ENSMUSG00000109006	-0.698134	5.83823	-2.60112	0.0176524	0.459896	-3.36688
Galnt13	ENSMUSG00000060988	-0.997309	2.3227	-2.38128	0.0280025	0.479313	-3.36769
Gm43322	ENSMUSG00000105939	-0.641703	4.58344	-2.53139	0.0204628	0.462121	-3.37891
Ptprf	ENSMUSG00000033295	0.48615	6.4077	2.61874	0.0170023	0.459896	-3.38202
Myadm	ENSMUSG00000068566	0.632346	4.203	2.4919	0.0222361	0.46369	-3.38298
Gpr45	ENSMUSG00000041907	-0.887876	3.57252	-2.44935	0.0243082	0.465433	-3.38459
Acap2	ENSMUSG00000049076	-0.633655	5.50695	-2.56998	0.018859	0.459896	-3.38754
Trmt10b	ENSMUSG00000035601	-0.696558	2.84082	-2.39169	0.0274052	0.478175	-3.39163
Scrib	ENSMUSG00000022568	0.545797	3.90544	2.47122	0.0232218	0.46369	-3.39254
Zscan26	ENSMUSG00000022228	-0.88252	2.80141	-2.37141	0.0285793	0.482388	-3.39778
Fkrp	ENSMUSG00000048920	-0.566872	5.16207	-2.55831	0.0193313	0.459896	-3.39833
Gm43319	ENSMUSG00000105958	-2.42454	0.841275	-2.40412	0.026708	0.478175	-3.40042
Gjc3	ENSMUSG00000056966	-0.739284	4.29947	-2.48585	0.0225203	0.46369	-3.40223
Wdr20	ENSMUSG00000037957	-0.86022	3.02114	-2.38942	0.0275344	0.478175	-3.40297
Arhgef19	ENSMUSG00000028919	0.711155	3.28294	2.41475	0.0261248	0.477967	-3.40358
Hcst	ENSMUSG00000064109	1.44884	0.8893	2.36777	0.0287953	0.482388	-3.40435
Josd2	ENSMUSG00000038695	0.509304	5.13781	2.55224	0.019581	0.460716	-3.40454
Gm42583	ENSMUSG00000106826	-0.635043	5.09454	-2.55656	0.0194028	0.459896	-3.4078
Zdhhc9	ENSMUSG00000036985	0.569112	4.89444	2.53619	0.0202566	0.461815	-3.40974
Ppm1f	ENSMUSG00000026181	0.451884	4.55808	2.49955	0.0218818	0.46369	-3.41063
Smg8	ENSMUSG00000020495	-1.03462	1.77883	-2.35321	0.029673	0.485772	-3.41138
Cdpf1	ENSMUSG00000064284	0.630932	2.87363	2.38569	0.0277478	0.479313	-3.4131
2900093K20Rik	ENSMUSG00000099632	-0.912966	2.67538	-2.37544	0.0283427	0.482388	-3.41471
Tuft1	ENSMUSG00000005968	1.04717	1.85037	2.35278	0.0296993	0.485772	-3.41637
Gm44283	ENSMUSG00000107586	-0.987346	1.69874	-2.3474	0.0300303	0.485772	-3.41702
Cyp2d22	ENSMUSG00000061740	0.522792	4.11248	2.47268	0.0231507	0.46369	-3.41722
Dhrs1	ENSMUSG00000002332	0.530787	7.12892	2.6172	0.0170582	0.459896	-3.42015
Slc2a13	ENSMUSG00000036298	-0.654386	4.61098	-2.50061	0.0218333	0.46369	-3.42269
Alg13	ENSMUSG00000041718	-1.0952	1.82157	-2.34358	0.0302671	0.486716	-3.42271
Hmgb3	ENSMUSG00000015217	-0.583956	4.39055	-2.50279	0.0217331	0.46369	-3.42463
Zfand1	ENSMUSG00000039795	-1.08393	1.48734	-2.34771	0.0300108	0.485772	-3.42806
Nploc4	ENSMUSG00000039703	0.423043	5.11343	2.53551	0.0202855	0.461815	-3.42822
Itgax	ENSMUSG00000030789	1.0166	1.04648	2.34152	0.0303955	0.48694	-3.42927
Magohb	ENSMUSG00000030188	-1.50529	1.27346	-2.38384	0.0278542	0.479313	-3.42989
Cnn3	ENSMUSG00000053931	0.479013	6.01059	2.57958	0.0184791	0.459896	-3.43434
Zfp324	ENSMUSG00000004500	0.617179	3.00568	2.36856	0.0287483	0.482388	-3.43434
Galk1	ENSMUSG00000020766	0.837842	3.73144	2.43244	0.0251807	0.472012	-3.43561
Spata24	ENSMUSG00000024352	0.828702	2.37165	2.3428	0.0303155	0.486881	-3.4358
Dusp22	ENSMUSG00000069255	0.462084	4.60793	2.48396	0.0226097	0.46369	-3.44001
Usp2	ENSMUSG00000032010	-0.339975	7.01284	-2.60136	0.0176431	0.459896	-3.4462
Phactr3	ENSMUSG00000027525	-0.481883	5.61194	-2.54197	0.0200109	0.461815	-3.45206
Nudt6	ENSMUSG00000050174	-0.614698	3.01461	-2.37855	0.0281606	0.480728	-3.45403
Gm14049	ENSMUSG00000083953	-1.0451	1.65757	-2.32256	0.0316026	0.491459	-3.45489
Gtf3c1	ENSMUSG00000032777	-0.552711	5.28117	-2.52375	0.0207951	0.46369	-3.45492
Lins1	ENSMUSG00000053091	0.81059	2.59034	2.34912	0.029924	0.485772	-3.45503
Plekha6	ENSMUSG00000041757	0.452171	4.40896	2.46226	0.0236611	0.464379	-3.45662
Syngr1	ENSMUSG00000022415	0.523258	8.08673	2.61229	0.0172377	0.459896	-3.45713
Olfr46	ENSMUSG00000093942	-1.17526	2.00648	-2.32914	0.0311787	0.49144	-3.45771
Naglu	ENSMUSG00000001751	0.69399	3.40032	2.4173	0.0259868	0.477967	-3.45877
Znrd1as	ENSMUSG00000036214	-1.2183	1.79997	-2.32022	0.0317542	0.491666	-3.45897
Cyb5rl	ENSMUSG00000028621	0.944424	1.82184	2.31734	0.0319427	0.491666	-3.46228
Pcdhb17	ENSMUSG00000046387	-0.581047	3.48886	-2.40031	0.0269202	0.478175	-3.46258
Lsr	ENSMUSG00000001247	0.66297	3.73471	2.38988	0.027508	0.478175	-3.46332
Hebp2	ENSMUSG00000019853	0.715624	2.99693	2.34418	0.0302296	0.486716	-3.46359
Odf3b	ENSMUSG00000047394	1.0871	1.71727	2.31615	0.0320204	0.491666	-3.4655
Pon2	ENSMUSG00000032667	0.383675	5.67617	2.54741	0.0197818	0.461815	-3.46558
Bmp2	ENSMUSG00000027358	-0.853145	2.05785	-2.32646	0.0313508	0.49144	-3.46595
Zswim3	ENSMUSG00000045822	0.909054	2.06286	2.31253	0.0322586	0.491666	-3.46952
Ugcg	ENSMUSG00000028381	-0.629767	4.79691	-2.48469	0.0225755	0.46369	-3.46975
Nap1l3	ENSMUSG00000055733	-0.548258	4.11927	-2.41795	0.0259517	0.477967	-3.47046
Rps6	ENSMUSG00000028495	-0.926383	3.46765	-2.38895	0.0275611	0.478175	-3.47068
Scrt1	ENSMUSG00000048385	0.435579	5.78909	2.55306	0.0195469	0.460716	-3.47138
Adss	ENSMUSG00000015961	-0.423467	5.26113	-2.51915	0.0209976	0.46369	-3.47266
Igsf3	ENSMUSG00000042035	-0.457498	5.04427	-2.51471	0.0211951	0.46369	-3.47314
S100b	ENSMUSG00000033208	0.384844	8.98271	2.61301	0.0172111	0.459896	-3.47366
Lingo2	ENSMUSG00000045083	-0.439662	5.04587	-2.50218	0.0217612	0.46369	-3.47368
Fam20c	ENSMUSG00000025854	0.639997	4.27725	2.45134	0.0242072	0.465433	-3.47419
Ppp1r15a	ENSMUSG00000040435	-1.33591	1.58401	-2.30905	0.0324891	0.491666	-3.47654
Smarca5	ENSMUSG00000031715	-0.575718	4.96823	-2.49356	0.022159	0.46369	-3.47685
Man2c1	ENSMUSG00000032295	0.429413	4.82263	2.4867	0.0224802	0.46369	-3.47763
Dock9	ENSMUSG00000025558	-0.492182	5.66333	-2.53618	0.0202568	0.461815	-3.47809
Ttc39b	ENSMUSG00000038172	-0.45353	4.94609	-2.49289	0.0221901	0.46369	-3.47946
Ttc38	ENSMUSG00000035944	-0.662456	2.89439	-2.36339	0.0290569	0.483209	-3.47989
Lhfpl2	ENSMUSG00000045312	0.454316	4.79415	2.48074	0.0227629	0.46369	-3.48006
Ambra1	ENSMUSG00000040506	-0.488794	4.58075	-2.47265	0.0231523	0.46369	-3.48011
Gm7818	ENSMUSG00000117234	-1.04262	1.46923	-2.30443	0.0327982	0.491666	-3.48109
Plaa	ENSMUSG00000028577	-0.563605	4.37423	-2.45285	0.0241314	0.465433	-3.4828
Rnf121	ENSMUSG00000070426	0.450978	5.25252	2.51576	0.021148	0.46369	-3.48284
Fignl2	ENSMUSG00000095440	1.04591	1.47147	2.30577	0.0327083	0.491666	-3.48323
Gm45464	ENSMUSG00000109727	-0.795476	2.52825	-2.33924	0.0305386	0.487992	-3.48326
Inava	ENSMUSG00000041605	1.53887	1.20406	2.31462	0.0321213	0.491666	-3.48334
Fgf1	ENSMUSG00000036585	0.461484	5.05024	2.49605	0.0220432	0.46369	-3.48573
Uhrf1bp1	ENSMUSG00000039512	-0.693383	2.8733	-2.34698	0.030056	0.485772	-3.48823
Psen1	ENSMUSG00000019969	0.429856	5.36126	2.53331	0.0203801	0.461815	-3.48844
Pigm	ENSMUSG00000050229	-0.612288	2.80111	-2.33494	0.0308097	0.488663	-3.49181
Gm43843	ENSMUSG00000106944	-1.49471	2.98601	-2.34189	0.0303723	0.48694	-3.49219
Slco2b1	ENSMUSG00000030737	0.554605	4.04842	2.4336	0.02512	0.472012	-3.49356
Megf11	ENSMUSG00000036466	0.72044	3.05209	2.35095	0.0298112	0.485772	-3.49401
Pitpnm3	ENSMUSG00000040543	-0.728114	3.96088	-2.399	0.0269934	0.478175	-3.49448
Gm37694	ENSMUSG00000102562	-0.749234	2.57625	-2.32652	0.0313467	0.49144	-3.49851
Ccno	ENSMUSG00000042417	-0.982266	1.91054	-2.2914	0.0336831	0.492013	-3.50058
Srsf12	ENSMUSG00000054679	-0.826776	2.24159	-2.30788	0.0325673	0.491666	-3.5009
Cd151	ENSMUSG00000025510	0.626584	4.9837	2.4838	0.0226176	0.46369	-3.50183
Mrpl24	ENSMUSG00000019710	0.396577	5.88985	2.53835	0.0201642	0.461815	-3.50333
Ndst2	ENSMUSG00000039308	0.545609	4.01147	2.42031	0.0258245	0.477267	-3.50476
Cpt2	ENSMUSG00000028607	1.04973	2.35021	2.29703	0.0332979	0.491666	-3.50483
Ctu1	ENSMUSG00000038888	-0.633915	3.27489	-2.35482	0.0295746	0.485772	-3.50886
Gnai2	ENSMUSG00000032562	0.34509	8.5431	2.58912	0.0181083	0.459896	-3.51134
Xpa	ENSMUSG00000028329	-0.514556	4.18458	-2.42941	0.0253403	0.472012	-3.5138
Lhx6	ENSMUSG00000026890	0.844867	2.63162	2.29288	0.033581	0.491666	-3.51387
Ighmbp2	ENSMUSG00000024831	0.589712	3.36789	2.35444	0.0295977	0.485772	-3.51428
Pecam1	ENSMUSG00000020717	0.488874	4.08063	2.41363	0.0261858	0.478175	-3.51553
Tmco1	ENSMUSG00000052428	-0.52317	5.1391	-2.48758	0.0224386	0.46369	-3.51599
Bnip3	ENSMUSG00000078566	0.360351	6.49906	2.54995	0.019676	0.461815	-3.51711
Exosc2	ENSMUSG00000039356	-0.821469	2.43953	-2.30862	0.0325177	0.491666	-3.51855
Rcbtb2	ENSMUSG00000022106	0.576029	3.79074	2.38406	0.0278416	0.479313	-3.51886
Borcs7	ENSMUSG00000062376	-0.489444	5.13283	-2.49612	0.0220399	0.46369	-3.52073
Gpt2	ENSMUSG00000031700	0.474861	5.93502	2.52294	0.0208305	0.46369	-3.52183
Zswim9	ENSMUSG00000070814	0.564132	3.92957	2.39353	0.0273011	0.478175	-3.52284
Glra3	ENSMUSG00000038257	1.10543	1.62752	2.27907	0.0345402	0.496683	-3.52305
Gm44242	ENSMUSG00000107826	-0.667423	4.8049	-2.4726	0.0231544	0.46369	-3.52397
Atad5	ENSMUSG00000017550	-1.05352	1.76007	-2.27439	0.0348711	0.496683	-3.52499
Fpgs	ENSMUSG00000009566	-0.861402	1.8815	-2.274	0.0348987	0.496683	-3.52631
Akain1	ENSMUSG00000091636	-0.817	2.66006	-2.29644	0.0333378	0.491666	-3.52655
Robo4	ENSMUSG00000032125	0.775517	2.11674	2.28275	0.0342825	0.49608	-3.52699
Ighm	ENSMUSG00000076617	1.0034	3.72534	2.3641	0.0290139	0.483209	-3.52727
Gm39469	ENSMUSG00000110834	-0.878343	2.00205	-2.2764	0.0347286	0.496683	-3.52828
AV356131	ENSMUSG00000108461	-0.728363	2.04834	-2.28432	0.0341728	0.49608	-3.52874
Slc25a42	ENSMUSG00000002346	-0.935292	1.97525	-2.27153	0.0350746	0.497336	-3.52923
Grm1	ENSMUSG00000019828	-0.64623	5.52637	-2.50656	0.0215616	0.46369	-3.53015
Cramp1l	ENSMUSG00000038002	-0.561461	4.34708	-2.42763	0.0254341	0.472465	-3.53108
Alas1	ENSMUSG00000032786	-0.612409	4.48482	-2.45753	0.0238965	0.465433	-3.53381
Pde1c	ENSMUSG00000004347	0.986132	2.08116	2.26739	0.0353712	0.498546	-3.53619
Entr1	ENSMUSG00000026927	-0.78326	4.21678	-2.40274	0.0267846	0.478175	-3.53627
Cnnm4	ENSMUSG00000037408	-0.917631	2.123	-2.27148	0.035078	0.497336	-3.53815
Mlc1	ENSMUSG00000035805	0.396088	7.01052	2.55222	0.0195819	0.460716	-3.54106
Inpp5a	ENSMUSG00000025477	0.534466	6.01753	2.51717	0.0210854	0.46369	-3.54493
Tbc1d13	ENSMUSG00000039678	0.465261	5.80249	2.51775	0.0210595	0.46369	-3.54531
Birc2	ENSMUSG00000057367	-0.541279	4.21456	-2.4084	0.026472	0.478175	-3.54688
Ints7	ENSMUSG00000037461	0.507277	4.007	2.39248	0.0273603	0.478175	-3.54748
Gm43316	ENSMUSG00000105332	-1.24474	3.19181	-2.32407	0.0315048	0.49144	-3.55033
Slc35a5	ENSMUSG00000022664	-0.724559	3.31207	-2.33561	0.0307668	0.488663	-3.55037
Cox15	ENSMUSG00000040018	-0.57472	3.65084	-2.34903	0.0299295	0.485772	-3.5506
Gli3	ENSMUSG00000021318	-0.76337	2.2265	-2.27117	0.0351005	0.497336	-3.55213
Zfyve1	ENSMUSG00000042628	0.579228	3.7666	2.37083	0.0286135	0.482388	-3.55632
Sybu	ENSMUSG00000022340	-0.490715	4.80939	-2.43606	0.0249916	0.472012	-3.55658
Gstcd	ENSMUSG00000028018	-0.910287	1.7714	-2.25841	0.0360227	0.50146	-3.55718
Gm49700	ENSMUSG00000116883	1.09569	1.66128	2.25017	0.0366301	0.503927	-3.5584
Apaf1	ENSMUSG00000019979	-0.807875	2.80533	-2.28695	0.0339899	0.494794	-3.55842
Magef1	ENSMUSG00000116632	-0.708851	3.20138	-2.33084	0.0310701	0.490375	-3.55867
Mpg	ENSMUSG00000020287	-0.598745	3.93086	-2.3814	0.0279954	0.479313	-3.56052
Nrsn2	ENSMUSG00000059361	0.624802	5.84939	2.49259	0.0222041	0.46369	-3.56172
Fstl1	ENSMUSG00000022816	0.531012	4.73461	2.43851	0.0248645	0.471132	-3.56187
Ankrd13d	ENSMUSG00000005986	0.465756	4.15963	2.3892	0.027547	0.478175	-3.56324
Spryd7	ENSMUSG00000021930	0.378076	5.41374	2.48088	0.0227565	0.46369	-3.56351
Gm16300	ENSMUSG00000089828	-0.795067	2.03691	-2.25062	0.0365964	0.503927	-3.56606
Spop	ENSMUSG00000057522	-0.535976	6.10091	-2.50785	0.0215031	0.46369	-3.56621
Mrps14	ENSMUSG00000058267	-0.519969	4.78472	-2.43964	0.0248057	0.470717	-3.56628
Itfg2	ENSMUSG00000001518	0.465471	3.97951	2.37405	0.0284242	0.482388	-3.56816
Mdfic	ENSMUSG00000041390	1.72894	1.61629	2.26414	0.0356056	0.499853	-3.56924
Tbk1	ENSMUSG00000020115	-0.656738	3.89018	-2.35917	0.0293109	0.485772	-3.56953
Fzd3	ENSMUSG00000007989	-0.553153	5.51919	-2.46721	0.0234172	0.46369	-3.57134
Zranb2	ENSMUSG00000028180	-0.425707	7.00219	-2.5311	0.0204751	0.462121	-3.57138
Rapgef2	ENSMUSG00000062232	-0.73686	5.14691	-2.4512	0.0242144	0.465433	-3.57415
Ash2l	ENSMUSG00000031575	0.364966	5.44117	2.47781	0.0229031	0.46369	-3.57977
Wasf1	ENSMUSG00000019831	-0.340279	7.5766	-2.53894	0.0201394	0.461815	-3.58101
Zfp286	ENSMUSG00000047342	-0.643283	2.94335	-2.2895	0.0338137	0.492791	-3.58168
Ncstn	ENSMUSG00000003458	-1.04086	1.68556	-2.23361	0.0378792	0.508844	-3.58185
Ramac	ENSMUSG00000038646	-0.886825	3.45672	-2.33495	0.0308089	0.488663	-3.58217
Pgd	ENSMUSG00000028961	0.461656	5.18156	2.46974	0.0232938	0.46369	-3.58238
Bicral	ENSMUSG00000036568	-0.472568	5.08724	-2.45004	0.0242734	0.465433	-3.58375
Klhdc7a	ENSMUSG00000078234	0.891708	2.58965	2.24292	0.0371724	0.506237	-3.58382
Gm10177	ENSMUSG00000090136	0.862581	1.93147	2.22379	0.0386383	0.508844	-3.59745
Stag2	ENSMUSG00000025862	-0.457274	5.06698	-2.44097	0.0247368	0.470109	-3.59848
Mex3b	ENSMUSG00000057706	-1.11678	1.59777	-2.22165	0.0388062	0.508844	-3.59885
Tjp1	ENSMUSG00000030516	-0.743929	3.55775	-2.33082	0.0310714	0.490375	-3.60174
Zgpat	ENSMUSG00000027582	-0.747502	2.24961	-2.23455	0.0378074	0.508844	-3.6018
Sh3bp5l	ENSMUSG00000013646	0.420873	5.39953	2.45179	0.0241845	0.465433	-3.60471
Ak3	ENSMUSG00000024782	0.423992	5.44166	2.4569	0.0239277	0.465433	-3.60561
Dync2li1	ENSMUSG00000024253	-0.776247	2.85838	-2.25908	0.0359736	0.50146	-3.60686
1110032F04Rik	ENSMUSG00000046999	-0.835337	2.61091	-2.25783	0.0360651	0.50146	-3.60715
Pmepa1	ENSMUSG00000038400	0.397945	5.88069	2.48218	0.0226943	0.46369	-3.60863
Vapb	ENSMUSG00000054455	0.332607	7.08975	2.51553	0.0211586	0.46369	-3.60953
Ice1	ENSMUSG00000034525	-0.516215	5.60647	-2.46347	0.0236011	0.464379	-3.61317
3110021N24Rik	ENSMUSG00000094958	-1.09897	1.61746	-2.21217	0.0395549	0.508844	-3.61319
Gm42589	ENSMUSG00000105470	-1.33786	1.68671	-2.21075	0.039668	0.508844	-3.61397
Mapkapk2	ENSMUSG00000016528	0.456942	4.68959	2.40757	0.0265177	0.478175	-3.61688
Cebpb	ENSMUSG00000056501	-0.996251	2.14946	-2.20926	0.0397872	0.508844	-3.61691
Nop16	ENSMUSG00000025869	0.445325	4.70683	2.41186	0.0262823	0.478175	-3.61818
Tent5c	ENSMUSG00000044468	0.857871	2.33826	2.25413	0.036337	0.50257	-3.61905
Krr1	ENSMUSG00000063334	-0.526626	4.44219	-2.38264	0.0279234	0.479313	-3.61977
Gm45767	ENSMUSG00000110702	-1.25267	1.28026	-2.21614	0.0392395	0.508844	-3.62023
Rskr	ENSMUSG00000037593	-0.735354	2.07488	-2.21474	0.0393508	0.508844	-3.62044
Clspn	ENSMUSG00000042489	-1.85529	1.15263	-2.22016	0.0389226	0.508844	-3.62054
Vps13c	ENSMUSG00000035284	-0.577696	5.57574	-2.45379	0.0240836	0.465433	-3.62067
Hacd1	ENSMUSG00000063275	0.682345	3.65882	2.3072	0.0326124	0.491666	-3.62121
Lcp1	ENSMUSG00000021998	0.627934	3.87422	2.36576	0.0289147	0.483209	-3.62147
Tmem267	ENSMUSG00000074634	0.59178	4.78766	2.41669	0.0260199	0.477967	-3.62194
Dhrs13	ENSMUSG00000020834	-0.777944	1.8819	-2.21403	0.0394071	0.508844	-3.62241
Scfd2	ENSMUSG00000062110	-0.638475	3.30723	-2.29525	0.033419	0.491666	-3.62254
Htra3	ENSMUSG00000029096	0.847623	1.91453	2.20738	0.0399386	0.508844	-3.62367
Whrn	ENSMUSG00000039137	0.802807	3.45179	2.29395	0.0335082	0.491666	-3.62538
Mycl	ENSMUSG00000028654	-0.741298	3.61492	-2.30391	0.0328329	0.491666	-3.62567
Mbtps1	ENSMUSG00000031835	0.335965	6.36867	2.48955	0.0223464	0.46369	-3.62714
Usp19	ENSMUSG00000006676	-0.406226	5.40082	-2.44476	0.0245421	0.469207	-3.62873
Sec23ip	ENSMUSG00000055319	-0.528959	4.7634	-2.39401	0.0272739	0.478175	-3.6289
Rnase4	ENSMUSG00000021876	0.612673	3.9325	2.34427	0.030224	0.486716	-3.63048
Pias1	ENSMUSG00000032405	-0.542098	5.16977	-2.4301	0.0253036	0.472012	-3.63253
Ttc7	ENSMUSG00000036918	0.80261	3.06038	2.27768	0.034638	0.496683	-3.63275
Tppp3	ENSMUSG00000014846	0.561455	5.79245	2.46975	0.0232933	0.46369	-3.63291
Itgb8	ENSMUSG00000025321	-0.695657	3.5439	-2.29206	0.0336377	0.491912	-3.63365
Stab1	ENSMUSG00000042286	0.888756	3.13572	2.28122	0.0343895	0.49608	-3.63509
Dicer1	ENSMUSG00000041415	-0.372819	5.69573	-2.46004	0.0237714	0.464379	-3.63542
Elmod1	ENSMUSG00000041986	-0.324289	7.49096	-2.50865	0.0214671	0.46369	-3.63636
Adgre5	ENSMUSG00000002885	0.623448	2.49948	2.23599	0.0376975	0.508844	-3.63678
Adcy6	ENSMUSG00000022994	-1.12656	2.07442	-2.19536	0.0409156	0.512796	-3.63861
Kctd12	ENSMUSG00000098557	-0.398198	5.85407	-2.46195	0.0236766	0.464379	-3.64573
Cntnap5a	ENSMUSG00000070695	-0.553077	4.5302	-2.38187	0.0279681	0.479313	-3.64613
Zfp777	ENSMUSG00000071477	0.538427	3.64984	2.30494	0.0327637	0.491666	-3.65014
Cyfip1	ENSMUSG00000030447	-0.47542	5.88319	-2.46067	0.0237401	0.464379	-3.65115
Dnajc13	ENSMUSG00000032560	-0.430998	4.71453	-2.38381	0.0278559	0.479313	-3.65119
Sp4	ENSMUSG00000025323	-0.610483	3.79423	-2.33139	0.0310352	0.490375	-3.65285
Arhgap29	ENSMUSG00000039831	-0.495825	3.64884	-2.30596	0.0326955	0.491666	-3.65383
Gdpd2	ENSMUSG00000019359	0.73119	2.40169	2.23026	0.038137	0.508844	-3.65657
Commd1	ENSMUSG00000051355	-0.861846	2.54067	-2.20713	0.0399582	0.508844	-3.65686
Aldoc	ENSMUSG00000017390	0.409762	10.1137	2.5253	0.0207275	0.46369	-3.65698
Gatm	ENSMUSG00000027199	-0.8201	4.34575	-2.35443	0.0295984	0.485772	-3.65764
Pde1b	ENSMUSG00000022489	-0.366193	6.1447	-2.47354	0.0231091	0.46369	-3.65829
Gm45159	ENSMUSG00000109125	-0.98879	2.34798	-2.20533	0.0401036	0.508844	-3.6607
S1pr3	ENSMUSG00000067586	1.44044	1.27563	2.18101	0.0421118	0.512796	-3.66083
Mdga1	ENSMUSG00000043557	0.574489	7.55913	2.50064	0.0218315	0.46369	-3.66131
Col16a1	ENSMUSG00000040690	0.666431	3.58924	2.30656	0.0326554	0.491666	-3.66208
Zfp597	ENSMUSG00000039789	0.627708	3.71796	2.28226	0.0343164	0.49608	-3.66404
Plpp7	ENSMUSG00000051373	0.600524	4.3949	2.35462	0.0295871	0.485772	-3.66566
Pgm1	ENSMUSG00000025791	0.43769	6.37577	2.46921	0.0233197	0.46369	-3.66615
Crip3	ENSMUSG00000023968	1.58001	1.36002	2.19029	0.0413347	0.512796	-3.66714
Ppa1	ENSMUSG00000020089	0.364162	6.45982	2.46734	0.0234108	0.46369	-3.66886
Raver2	ENSMUSG00000035275	0.377109	5.21935	2.4158	0.0260678	0.477967	-3.66908
Zfyve19	ENSMUSG00000068580	0.617274	3.19852	2.25014	0.0366327	0.503927	-3.67002
A830082K12Rik	ENSMUSG00000087143	-0.489456	4.37338	-2.35824	0.0293671	0.485772	-3.67207
Naprt	ENSMUSG00000022574	0.71283	2.76283	2.20591	0.0400565	0.508844	-3.67227
Rgs14	ENSMUSG00000052087	-0.971765	3.09703	-2.28128	0.034385	0.49608	-3.67247
Plin3	ENSMUSG00000024197	0.541606	4.62241	2.36339	0.0290566	0.483209	-3.6725
Rin2	ENSMUSG00000001768	0.475061	4.38458	2.33884	0.0305632	0.487992	-3.67393
Gnb1l	ENSMUSG00000000884	-0.859728	1.61237	-2.17023	0.0430301	0.51523	-3.67608
6230400D17Rik	ENSMUSG00000097577	0.871681	1.74114	2.17354	0.0427464	0.514635	-3.67684
Zfp780b	ENSMUSG00000063047	-0.671524	2.98215	-2.21591	0.0392579	0.508844	-3.67704
Ccdc103	ENSMUSG00000020930	0.90844	1.16771	2.16538	0.0434502	0.517829	-3.67725
Wnt4	ENSMUSG00000036856	0.629526	4.09654	2.32425	0.0314932	0.49144	-3.67815
Pomc	ENSMUSG00000020660	1.65344	2.25251	2.17269	0.042819	0.514635	-3.67929
Gm12940	ENSMUSG00000085334	0.780714	3.12841	2.21539	0.0392994	0.508844	-3.68185
Far2	ENSMUSG00000030303	0.621994	3.00207	2.23173	0.0380238	0.508844	-3.6837
Eef1akmt2	ENSMUSG00000030960	-1.29525	1.72549	-2.16041	0.0438834	0.519261	-3.68405
Trabd	ENSMUSG00000015363	0.487867	4.034	2.29582	0.0333805	0.491666	-3.69174
Snx8	ENSMUSG00000029560	0.651135	4.34189	2.36288	0.0290875	0.483209	-3.6927
Fdxr	ENSMUSG00000018861	0.527871	4.01484	2.31616	0.0320201	0.491666	-3.69289
Tmem87a	ENSMUSG00000033808	-0.606316	3.67692	-2.27129	0.035092	0.497336	-3.69305
AC163616.1	ENSMUSG00000118504	-0.831314	2.45686	-2.20668	0.0399945	0.508844	-3.69423
Ssh1	ENSMUSG00000042121	0.451674	4.11382	2.32484	0.0314547	0.49144	-3.69481
Wbp4	ENSMUSG00000022023	-0.583783	5.82778	-2.43067	0.0252739	0.472012	-3.69614
Egr1	ENSMUSG00000038418	-0.615089	6.47475	-2.44255	0.0246555	0.469265	-3.69735
Adamts9	ENSMUSG00000030022	-0.7962	2.2766	-2.18186	0.0420398	0.512796	-3.69842
Reps1	ENSMUSG00000019854	-0.490309	4.45853	-2.32186	0.0316478	0.491562	-3.70278
Setd1a	ENSMUSG00000042308	0.449943	4.37688	2.33642	0.030716	0.488663	-3.70325
D030028A08Rik	ENSMUSG00000078700	-0.710179	2.16651	-2.16701	0.0433085	0.516623	-3.70351
Slc35e2	ENSMUSG00000042202	-0.640446	3.16069	-2.21749	0.0391326	0.508844	-3.70556
Pcyox1l	ENSMUSG00000024579	-0.460696	4.79709	-2.36264	0.0291017	0.483209	-3.70599
Slc32a1	ENSMUSG00000037771	0.573551	6.75635	2.45987	0.0237798	0.464379	-3.70731
Ccsap	ENSMUSG00000031971	-0.771676	4.02144	-2.28999	0.0337802	0.492791	-3.70739
Smc5	ENSMUSG00000024943	-0.446831	4.45669	-2.32363	0.0315333	0.49144	-3.71034
Fam43a	ENSMUSG00000046546	0.833763	2.51322	2.17307	0.0427865	0.514635	-3.71037
Cpne4	ENSMUSG00000032564	-0.529464	5.94505	-2.43091	0.0252612	0.472012	-3.71081
Tcn2	ENSMUSG00000020432	0.770957	3.12612	2.21337	0.0394594	0.508844	-3.7117
Gm43544	ENSMUSG00000105936	-0.835933	2.06689	-2.17786	0.042378	0.513099	-3.71249
Nup88	ENSMUSG00000040667	-0.680019	3.87943	-2.27431	0.0348767	0.496683	-3.71396
Bex4	ENSMUSG00000047844	-0.619744	3.8634	-2.282	0.0343345	0.49608	-3.71432
Gm45286	ENSMUSG00000109787	-0.999465	1.41721	-2.1371	0.0459709	0.527047	-3.71479
Lamp2	ENSMUSG00000016534	0.456204	5.70206	2.4075	0.0265213	0.478175	-3.71544
Zfp873	ENSMUSG00000061371	1.03255	1.87129	2.13677	0.0460009	0.527047	-3.71718
Psip1	ENSMUSG00000028484	-0.568362	7.42517	-2.46576	0.0234885	0.464379	-3.71734
Parp4	ENSMUSG00000054509	-0.705625	2.14059	-2.15435	0.0444182	0.521044	-3.719
Ptprc	ENSMUSG00000026395	0.73069	2.28216	2.18264	0.0419745	0.512796	-3.72131
Cask	ENSMUSG00000031012	-0.406204	4.98826	-2.37012	0.0286559	0.482388	-3.72232
Stxbp4	ENSMUSG00000020546	0.490062	4.10861	2.29956	0.0331261	0.491666	-3.72255
Adgra1	ENSMUSG00000025475	0.572779	5.72596	2.39774	0.0270639	0.478175	-3.72381
Smarca1	ENSMUSG00000031099	-0.457945	5.2425	-2.38926	0.0275438	0.478175	-3.72407
Brd1	ENSMUSG00000022387	-0.518749	5.55374	-2.39248	0.0273603	0.478175	-3.72634
Glb1	ENSMUSG00000045594	0.670777	4.21483	2.30687	0.0326349	0.491666	-3.72726
Gm9828	ENSMUSG00000048603	-0.707025	2.56927	-2.17656	0.0424883	0.513099	-3.72803
Nacad	ENSMUSG00000041073	0.465075	5.05875	2.37355	0.0284533	0.482388	-3.7294
Polr2d	ENSMUSG00000024258	-1.1158	1.61028	-2.12398	0.0471853	0.527813	-3.73295
Rfc5	ENSMUSG00000029363	-0.580257	3.23013	-2.24431	0.0370678	0.50606	-3.73315
Def8	ENSMUSG00000001482	0.443336	4.79361	2.34942	0.0299055	0.485772	-3.73549
Tfcp2l1	ENSMUSG00000026380	0.84369	2.21644	2.14025	0.0456838	0.526409	-3.73738
Csmd1	ENSMUSG00000060924	-0.604215	4.96142	-2.35032	0.02985	0.485772	-3.73855
Gm47591	ENSMUSG00000112153	-1.16122	2.45169	-2.13383	0.0462711	0.527423	-3.73931
Tmem141	ENSMUSG00000026939	0.630453	4.34986	2.29824	0.0332157	0.491666	-3.73951
Calb2	ENSMUSG00000003657	0.722307	6.30846	2.4298	0.0253197	0.472012	-3.73958
Kctd11	ENSMUSG00000046731	1.13735	1.57576	2.11978	0.0475801	0.52898	-3.7408
Ensa	ENSMUSG00000038619	-0.697357	6.32473	-2.42637	0.0255009	0.472656	-3.74173
Mtif3	ENSMUSG00000016510	0.529737	4.44079	2.31721	0.0319508	0.491666	-3.74462
Aebp2	ENSMUSG00000030232	-0.462754	5.20781	-2.36895	0.0287251	0.482388	-3.74781
Hira	ENSMUSG00000022702	-0.612267	3.29115	-2.19466	0.0409739	0.512796	-3.74894
Peg10	ENSMUSG00000092035	1.36715	1.87783	2.11449	0.048081	0.530052	-3.74962
Lmln	ENSMUSG00000022802	-0.609174	3.46832	-2.22834	0.0382852	0.508844	-3.7509
Lbr	ENSMUSG00000004880	0.485411	3.96674	2.26687	0.0354087	0.498546	-3.75322
Asxl3	ENSMUSG00000045215	-0.544843	3.26696	-2.21095	0.0396521	0.508844	-3.7561
Tnfaip6	ENSMUSG00000053475	-0.68823	3.15047	-2.20099	0.0404556	0.509443	-3.75898
Dlgap2	ENSMUSG00000047495	-0.604326	5.36578	-2.36885	0.028731	0.482388	-3.76045
Dcun1d3	ENSMUSG00000048787	-0.650196	2.65472	-2.16306	0.0436524	0.519161	-3.76203
Pcp4l1	ENSMUSG00000038370	0.851213	4.75547	2.29369	0.033526	0.491666	-3.76343
Cacna2d2	ENSMUSG00000010066	0.744713	5.2738	2.37629	0.028293	0.482342	-3.76379
Mtus1	ENSMUSG00000045636	0.523923	4.40019	2.29687	0.033309	0.491666	-3.76406
Arhgap25	ENSMUSG00000030047	1.32692	1.26497	2.09887	0.04959	0.536625	-3.76572
Arhgap31	ENSMUSG00000022799	0.428674	4.40317	2.31006	0.0324224	0.491666	-3.76639
Cd83	ENSMUSG00000015396	0.451534	4.14023	2.29286	0.0335823	0.491666	-3.7668
Commd10	ENSMUSG00000042705	-0.561636	3.8983	-2.24869	0.0367399	0.504856	-3.76834
Tmem176a	ENSMUSG00000023367	0.558466	4.55197	2.3202	0.0317556	0.491666	-3.77008
Dgcr6	ENSMUSG00000003531	0.403865	5.13425	2.35816	0.0293719	0.485772	-3.77124
Soga3	ENSMUSG00000038916	-0.708469	5.28185	-2.35268	0.0297056	0.485772	-3.77496
Zmynd10	ENSMUSG00000010044	0.994167	1.9882	2.10843	0.0486615	0.532645	-3.77511
Tm2d1	ENSMUSG00000028563	-0.858277	2.80043	-2.13179	0.046459	0.527437	-3.77697
Hist1h3d	ENSMUSG00000099583	0.929005	2.48072	2.13014	0.0466117	0.52753	-3.77869
Sh3rf3	ENSMUSG00000037990	0.549664	4.53308	2.30506	0.0327556	0.491666	-3.78152
Zcchc8	ENSMUSG00000029427	0.420961	4.7464	2.30615	0.0326825	0.491666	-3.78267
Iqcb1	ENSMUSG00000022837	-0.574206	3.88783	-2.2418	0.0372564	0.506237	-3.78546
Nr1h3	ENSMUSG00000002108	0.903671	1.84702	2.09198	0.0502693	0.53733	-3.78615
Fes	ENSMUSG00000053158	0.762504	2.16446	2.12659	0.0469414	0.52753	-3.78907
4930563E22Rik	ENSMUSG00000053574	-0.848601	1.92061	-2.08979	0.0504874	0.537857	-3.79019
Vav2	ENSMUSG00000009621	0.655206	2.8402	2.15577	0.0442925	0.520925	-3.79028
Pepd	ENSMUSG00000063931	0.475375	4.22154	2.27413	0.0348898	0.496683	-3.79056
Ddx58	ENSMUSG00000040296	0.926058	1.78032	2.08451	0.051015	0.538036	-3.79163
Ccdc13	ENSMUSG00000079235	0.631723	2.81552	2.18037	0.0421652	0.512796	-3.79253
Selenom	ENSMUSG00000075702	0.388831	6.27978	2.39932	0.0269753	0.478175	-3.79397
Podxl2	ENSMUSG00000033152	0.782604	2.62676	2.14076	0.0456372	0.526409	-3.79519
Pnpla6	ENSMUSG00000004565	0.498942	4.84458	2.31311	0.0322208	0.491666	-3.7952
Zfp28	ENSMUSG00000062861	-0.615287	2.63978	-2.13714	0.0459674	0.527047	-3.7966
Fmnl3	ENSMUSG00000023008	0.735699	2.68268	2.13484	0.0461781	0.527423	-3.79684
Lxn	ENSMUSG00000047557	0.40748	5.31641	2.3457	0.0301354	0.486438	-3.79783
Dnajb4	ENSMUSG00000028035	-0.380594	5.5623	-2.36907	0.0287177	0.482388	-3.79937
Gm42455	ENSMUSG00000106637	-1.24069	1.23521	-2.07972	0.0514985	0.538036	-3.80128
Gpr22	ENSMUSG00000044067	-0.440755	6.68296	-2.4069	0.0265544	0.478175	-3.80146
Obsl1	ENSMUSG00000026211	0.859944	2.03978	2.08234	0.0512339	0.538036	-3.80248
Cdh13	ENSMUSG00000031841	0.472082	6.7712	2.40606	0.0266008	0.478175	-3.80405
Mtmr1	ENSMUSG00000015214	-0.481725	3.83729	-2.20374	0.040232	0.508967	-3.80438
Cartpt	ENSMUSG00000021647	0.937527	2.34638	2.08229	0.0512384	0.538036	-3.80785
Akap10	ENSMUSG00000047804	-0.594624	2.62615	-2.13152	0.0464837	0.527437	-3.80807
Cbr3	ENSMUSG00000022947	0.607567	3.42241	2.18539	0.0417433	0.512796	-3.8085
Nap1l2	ENSMUSG00000082229	-0.669248	4.399	-2.26093	0.0358387	0.50146	-3.80925
Gm48259	ENSMUSG00000113810	-0.546089	4.84113	-2.32617	0.0313695	0.49144	-3.8096
Zfp764	ENSMUSG00000045757	-0.701074	2.16676	-2.09348	0.0501209	0.537286	-3.81096
Skiv2l	ENSMUSG00000040356	-0.843666	4.08024	-2.25648	0.0361642	0.50146	-3.811
Gm42550	ENSMUSG00000107199	-1.10881	1.23804	-2.06455	0.0530571	0.538036	-3.8114
Gm45169	ENSMUSG00000108776	0.757062	1.71711	2.08042	0.0514283	0.538036	-3.81171
Spef2	ENSMUSG00000072663	-0.618704	3.50186	-2.21162	0.0395988	0.508844	-3.81181
Sap18b	ENSMUSG00000061104	-1.21984	1.42224	-2.06187	0.0533372	0.538036	-3.81382
Fbxw7	ENSMUSG00000028086	-0.396408	8.48448	-2.42913	0.0253551	0.472012	-3.81483
Rfx4	ENSMUSG00000020037	0.653957	3.23106	2.18433	0.0418319	0.512796	-3.81614
Loxl3	ENSMUSG00000000693	0.763314	1.85017	2.0691	0.0525858	0.538036	-3.81707
Dusp18	ENSMUSG00000047205	-0.463981	5.00867	-2.31712	0.0319572	0.491666	-3.81711
Gm49706	ENSMUSG00000116624	-0.993729	2.13851	-2.08299	0.0511678	0.538036	-3.8172
Hmgxb4	ENSMUSG00000034518	-0.591518	3.57905	-2.21778	0.0391102	0.508844	-3.81813
Sltm	ENSMUSG00000032212	-0.419307	7.51624	-2.41096	0.0263313	0.478175	-3.82212
Ddx39	ENSMUSG00000005481	0.453657	3.91394	2.22782	0.0383251	0.508844	-3.82298
C030006N10Rik	ENSMUSG00000112409	-0.646272	4.00778	-2.24381	0.0371052	0.50606	-3.82347
C030017B01Rik	ENSMUSG00000118202	-0.86675	3.7639	-2.21505	0.0393257	0.508844	-3.82543
R3hdm2	ENSMUSG00000025404	-0.543055	5.5011	-2.3355	0.0307743	0.488663	-3.82552
Dpf3	ENSMUSG00000021221	-0.755393	3.33399	-2.18304	0.0419408	0.512796	-3.82557
Xpo4	ENSMUSG00000021952	-0.649207	2.97552	-2.14068	0.0456444	0.526409	-3.82571
Isyna1	ENSMUSG00000019139	0.499548	5.22328	2.32317	0.0315628	0.49144	-3.82575
B230317F23Rik	ENSMUSG00000045746	0.989124	1.48855	2.05244	0.0543323	0.53887	-3.82593
Fkbp14	ENSMUSG00000038074	0.609317	3.01456	2.13273	0.0463725	0.527437	-3.82619
Arrdc4	ENSMUSG00000042659	-0.66953	2.63344	-2.10928	0.0485799	0.532209	-3.82746
Tspyl5	ENSMUSG00000038984	-0.399747	5.54332	-2.34867	0.0299519	0.485772	-3.82765
Mitf	ENSMUSG00000035158	0.495849	4.06421	2.22246	0.0387427	0.508844	-3.82863
Plekhh3	ENSMUSG00000035172	0.667196	2.85691	2.12797	0.0468124	0.52753	-3.83009
Gm37885	ENSMUSG00000102234	-1.47192	1.67766	-2.04756	0.0548541	0.53887	-3.83198
Tmem150a	ENSMUSG00000055912	0.59627	3.49237	2.17918	0.0422662	0.512796	-3.83646
Ehbp1	ENSMUSG00000042302	-0.447821	4.4003	-2.25457	0.0363044	0.50257	-3.83804
Maneal	ENSMUSG00000042763	-0.43942	4.45103	-2.2643	0.0355941	0.499853	-3.83952
Pou5f2	ENSMUSG00000093668	-1.07679	1.81355	-2.04534	0.055092	0.53887	-3.84062
Plekhm3	ENSMUSG00000051344	-0.408226	4.33765	-2.25323	0.0364035	0.502915	-3.84222
Npy1r	ENSMUSG00000036437	-0.495542	3.6416	-2.17403	0.0427044	0.514635	-3.84378
Gm10699	ENSMUSG00000074461	-0.63618	2.77966	-2.12731	0.0468742	0.52753	-3.84426
Sun1	ENSMUSG00000036817	-0.442942	4.9505	-2.29305	0.0335698	0.491666	-3.84508
Klhdc8a	ENSMUSG00000042115	0.898153	2.71073	2.09248	0.0502195	0.537286	-3.84627
Rnf185	ENSMUSG00000020448	0.417363	4.60746	2.28044	0.0344445	0.496312	-3.84757
Gtf2h4	ENSMUSG00000001524	0.743835	2.65907	2.08036	0.0514341	0.538036	-3.84796
Ubqln2	ENSMUSG00000050148	-0.686212	5.4701	-2.32604	0.0313779	0.49144	-3.84876
Npepl1	ENSMUSG00000039263	-0.699909	1.77606	-2.04969	0.0546261	0.53887	-3.84912
Zfp444	ENSMUSG00000044876	0.514028	4.60013	2.26717	0.0353874	0.498546	-3.84957
Fgd4	ENSMUSG00000022788	-0.63486	4.23064	-2.2296	0.0381874	0.508844	-3.84993
Lsm3	ENSMUSG00000034192	-0.716105	2.64697	-2.09959	0.0495194	0.536625	-3.85016
Selenon	ENSMUSG00000050989	0.699034	2.10377	2.05282	0.0542917	0.53887	-3.85046
Gm44228	ENSMUSG00000107996	-0.500962	4.21049	-2.23876	0.0374865	0.50746	-3.85172
Gm44770	ENSMUSG00000108594	-0.491505	3.08278	-2.1598	0.0439368	0.519261	-3.85186
Gab2	ENSMUSG00000004508	0.517872	4.86231	2.29624	0.0333514	0.491666	-3.85216
Ninj2	ENSMUSG00000041377	-1.03167	1.63584	-2.04719	0.0548931	0.53887	-3.85468
Matn4	ENSMUSG00000016995	0.503376	3.89218	2.20413	0.0402003	0.508967	-3.85554
Slc43a2	ENSMUSG00000038178	0.394697	5.74537	2.33864	0.030576	0.487992	-3.8566
Mtln	ENSMUSG00000051319	-0.449793	4.50507	-2.24521	0.0369999	0.50606	-3.85737
Nfat5	ENSMUSG00000003847	-0.393228	5.29077	-2.30784	0.0325702	0.491666	-3.85804
Spats1	ENSMUSG00000023935	-0.922655	1.95012	-2.05899	0.0536397	0.538036	-3.8596
Psmd3	ENSMUSG00000017221	0.357327	6.98417	2.38351	0.0278736	0.479313	-3.85971
Fzd6	ENSMUSG00000022297	-0.877148	1.74299	-2.03254	0.0564874	0.53887	-3.85972
Sox13	ENSMUSG00000070643	0.964227	2.89795	2.07897	0.0515745	0.538036	-3.86266
Gm29019	ENSMUSG00000100552	0.692693	3.25962	2.15923	0.0439871	0.519374	-3.86273
Pcmtd2	ENSMUSG00000027589	-0.407366	4.96906	-2.28265	0.0342897	0.49608	-3.86294
Grb10	ENSMUSG00000020176	0.547693	4.20566	2.20862	0.0398391	0.508844	-3.86336
Gm45264	ENSMUSG00000109927	-0.902264	2.80924	-2.11454	0.0480769	0.530052	-3.86521
A630089N07Rik	ENSMUSG00000116673	-0.60401	3.51248	-2.15131	0.0446877	0.52143	-3.86584
Gm47017	ENSMUSG00000112295	-1.05776	1.72202	-2.0363	0.0560739	0.53887	-3.86745
Zbtb43	ENSMUSG00000026788	-0.460121	4.29727	-2.23	0.0381569	0.508844	-3.86879
Tyro3	ENSMUSG00000027298	0.397473	6.61689	2.36726	0.0288252	0.482388	-3.86906
Mme	ENSMUSG00000027820	-0.832626	1.91842	-2.01902	0.0579952	0.53887	-3.8721
Mycn	ENSMUSG00000037169	0.795144	1.45565	2.02567	0.0572485	0.53887	-3.87278
Kif1bp	ENSMUSG00000036955	-0.44413	6.16316	-2.34906	0.0299279	0.485772	-3.87307
Prkacb	ENSMUSG00000005034	-0.311888	8.21462	-2.39347	0.0273046	0.478175	-3.87336
[truncated: 11,741 more rows]
